# Supplementary material for: STEM SerialED: achieving high-resolution data for ab initio structure determination of beam-sensitive nanocrystalline materials
Source: IUCrJ. 2024 Jan 1;11(Pt 1):62–72. doi: 10.1107/S2052252523009661 (PMC10833385; doi:10.1107/S2052252523009661)
Supplement: Supplementary file 1 [file m-11-00062-sup1.cif]

 
data_FAU_cRED
#==============================================================================

# PROCESSING SUMMARY (IUCr Office Use Only)

_journal_date_recd_electronic      2023-08-17
_journal_date_to_coeditor         ?
_journal_date_from_coeditor       ?
_journal_date_accepted     ?
_journal_date_printers_first      ?
_journal_date_printers_final      ?
_journal_date_proofs_out          ?
_journal_date_proofs_in           ?
_journal_coeditor_name            ?
_journal_coeditor_code      OF5002
_journal_coeditor_notes
; ?
;
_journal_paper_category      FA
_journal_techeditor_code      ?
_iucr_compatibility_tag          ACTA95
_journal_techeditor_notes  
;
;
_journal_coden_ASTM               ?
_journal_name_full                ?
_journal_year                     ?
_journal_volume                   ?
_journal_issue                    ?
_journal_page_first               ?
_journal_page_last                ?
_journal_suppl_publ_number        ?
_journal_suppl_publ_pages         ?

#==============================================================================

 
_audit_creation_method            'SHELXL-2014/7'
_shelx_SHELXL_version_number      '2014/7'
_chemical_name_systematic         'Zeolite Y'
_chemical_name_common             ?
_chemical_melting_point           ?
_chemical_formula_moiety          ?
_chemical_formula_sum
 'Na0.23 O2.17 Si1.04' 
_chemical_formula_weight          69.47

loop_
 _atom_type_symbol
 _atom_type_description
 _atom_type_scat_dispersion_real
 _atom_type_scat_dispersion_imag
 _atom_type_scat_source
 'O'  'O'   0.0000   0.0000
 'International Tables Vol C Tables 4.2.6.8 and 6.1.1.4'
 'Na'  'Na'   0.0000   0.0000
 'International Tables Vol C Tables 4.2.6.8 and 6.1.1.4'
 'Si'  'Si'   0.0000   0.0000
 'International Tables Vol C Tables 4.2.6.8 and 6.1.1.4'
 
_space_group_crystal_system       cubic
_space_group_IT_number            227
_space_group_name_H-M_alt         'F d -3 m'
_space_group_name_Hall            '-F 4vw 2vw 3'
 
_shelx_space_group_comment
;
The symmetry employed for this shelxl refinement is uniquely defined
by the following loop, which should always be used as a source of
symmetry information in preference to the above space-group names.
They are only intended as comments.
;
 
loop_
 _space_group_symop_operation_xyz
 'x, y, z'
 '-x+3/4, -y+1/4, z+1/2'
 '-x+1/4, y+1/2, -z+3/4'
 'x+1/2, -y+3/4, -z+1/4'
 'z, x, y'
 'z+1/2, -x+3/4, -y+1/4'
 '-z+3/4, -x+1/4, y+1/2'
 '-z+1/4, x+1/2, -y+3/4'
 'y, z, x'
 '-y+1/4, z+1/2, -x+3/4'
 'y+1/2, -z+3/4, -x+1/4'
 '-y+3/4, -z+1/4, x+1/2'
 'y+3/4, x+1/4, -z+1/2'
 '-y, -x, -z'
 'y+1/4, -x+1/2, z+3/4'
 '-y+1/2, x+3/4, z+1/4'
 'x+3/4, z+1/4, -y+1/2'
 '-x+1/2, z+3/4, y+1/4'
 '-x, -z, -y'
 'x+1/4, -z+1/2, y+3/4'
 'z+3/4, y+1/4, -x+1/2'
 'z+1/4, -y+1/2, x+3/4'
 '-z+1/2, y+3/4, x+1/4'
 '-z, -y, -x'
 'x, y+1/2, z+1/2'
 '-x+3/4, -y+3/4, z+1'
 '-x+1/4, y+1, -z+5/4'
 'x+1/2, -y+5/4, -z+3/4'
 'z, x+1/2, y+1/2'
 'z+1/2, -x+5/4, -y+3/4'
 '-z+3/4, -x+3/4, y+1'
 '-z+1/4, x+1, -y+5/4'
 'y, z+1/2, x+1/2'
 '-y+1/4, z+1, -x+5/4'
 'y+1/2, -z+5/4, -x+3/4'
 '-y+3/4, -z+3/4, x+1'
 'y+3/4, x+3/4, -z+1'
 '-y, -x+1/2, -z+1/2'
 'y+1/4, -x+1, z+5/4'
 '-y+1/2, x+5/4, z+3/4'
 'x+3/4, z+3/4, -y+1'
 '-x+1/2, z+5/4, y+3/4'
 '-x, -z+1/2, -y+1/2'
 'x+1/4, -z+1, y+5/4'
 'z+3/4, y+3/4, -x+1'
 'z+1/4, -y+1, x+5/4'
 '-z+1/2, y+5/4, x+3/4'
 '-z, -y+1/2, -x+1/2'
 'x+1/2, y, z+1/2'
 '-x+5/4, -y+1/4, z+1'
 '-x+3/4, y+1/2, -z+5/4'
 'x+1, -y+3/4, -z+3/4'
 'z+1/2, x, y+1/2'
 'z+1, -x+3/4, -y+3/4'
 '-z+5/4, -x+1/4, y+1'
 '-z+3/4, x+1/2, -y+5/4'
 'y+1/2, z, x+1/2'
 '-y+3/4, z+1/2, -x+5/4'
 'y+1, -z+3/4, -x+3/4'
 '-y+5/4, -z+1/4, x+1'
 'y+5/4, x+1/4, -z+1'
 '-y+1/2, -x, -z+1/2'
 'y+3/4, -x+1/2, z+5/4'
 '-y+1, x+3/4, z+3/4'
 'x+5/4, z+1/4, -y+1'
 '-x+1, z+3/4, y+3/4'
 '-x+1/2, -z, -y+1/2'
 'x+3/4, -z+1/2, y+5/4'
 'z+5/4, y+1/4, -x+1'
 'z+3/4, -y+1/2, x+5/4'
 '-z+1, y+3/4, x+3/4'
 '-z+1/2, -y, -x+1/2'
 'x+1/2, y+1/2, z'
 '-x+5/4, -y+3/4, z+1/2'
 '-x+3/4, y+1, -z+3/4'
 'x+1, -y+5/4, -z+1/4'
 'z+1/2, x+1/2, y'
 'z+1, -x+5/4, -y+1/4'
 '-z+5/4, -x+3/4, y+1/2'
 '-z+3/4, x+1, -y+3/4'
 'y+1/2, z+1/2, x'
 '-y+3/4, z+1, -x+3/4'
 'y+1, -z+5/4, -x+1/4'
 '-y+5/4, -z+3/4, x+1/2'
 'y+5/4, x+3/4, -z+1/2'
 '-y+1/2, -x+1/2, -z'
 'y+3/4, -x+1, z+3/4'
 '-y+1, x+5/4, z+1/4'
 'x+5/4, z+3/4, -y+1/2'
 '-x+1, z+5/4, y+1/4'
 '-x+1/2, -z+1/2, -y'
 'x+3/4, -z+1, y+3/4'
 'z+5/4, y+3/4, -x+1/2'
 'z+3/4, -y+1, x+3/4'
 '-z+1, y+5/4, x+1/4'
 '-z+1/2, -y+1/2, -x'
 '-x, -y, -z'
 'x-3/4, y-1/4, -z-1/2'
 'x-1/4, -y-1/2, z-3/4'
 '-x-1/2, y-3/4, z-1/4'
 '-z, -x, -y'
 '-z-1/2, x-3/4, y-1/4'
 'z-3/4, x-1/4, -y-1/2'
 'z-1/4, -x-1/2, y-3/4'
 '-y, -z, -x'
 'y-1/4, -z-1/2, x-3/4'
 '-y-1/2, z-3/4, x-1/4'
 'y-3/4, z-1/4, -x-1/2'
 '-y-3/4, -x-1/4, z-1/2'
 'y, x, z'
 '-y-1/4, x-1/2, -z-3/4'
 'y-1/2, -x-3/4, -z-1/4'
 '-x-3/4, -z-1/4, y-1/2'
 'x-1/2, -z-3/4, -y-1/4'
 'x, z, y'
 '-x-1/4, z-1/2, -y-3/4'
 '-z-3/4, -y-1/4, x-1/2'
 '-z-1/4, y-1/2, -x-3/4'
 'z-1/2, -y-3/4, -x-1/4'
 'z, y, x'
 '-x, -y+1/2, -z+1/2'
 'x-3/4, y+1/4, -z'
 'x-1/4, -y, z-1/4'
 '-x-1/2, y-1/4, z+1/4'
 '-z, -x+1/2, -y+1/2'
 '-z-1/2, x-1/4, y+1/4'
 'z-3/4, x+1/4, -y'
 'z-1/4, -x, y-1/4'
 '-y, -z+1/2, -x+1/2'
 'y-1/4, -z, x-1/4'
 '-y-1/2, z-1/4, x+1/4'
 'y-3/4, z+1/4, -x'
 '-y-3/4, -x+1/4, z'
 'y, x+1/2, z+1/2'
 '-y-1/4, x, -z-1/4'
 'y-1/2, -x-1/4, -z+1/4'
 '-x-3/4, -z+1/4, y'
 'x-1/2, -z-1/4, -y+1/4'
 'x, z+1/2, y+1/2'
 '-x-1/4, z, -y-1/4'
 '-z-3/4, -y+1/4, x'
 '-z-1/4, y, -x-1/4'
 'z-1/2, -y-1/4, -x+1/4'
 'z, y+1/2, x+1/2'
 '-x+1/2, -y, -z+1/2'
 'x-1/4, y-1/4, -z'
 'x+1/4, -y-1/2, z-1/4'
 '-x, y-3/4, z+1/4'
 '-z+1/2, -x, -y+1/2'
 '-z, x-3/4, y+1/4'
 'z-1/4, x-1/4, -y'
 'z+1/4, -x-1/2, y-1/4'
 '-y+1/2, -z, -x+1/2'
 'y+1/4, -z-1/2, x-1/4'
 '-y, z-3/4, x+1/4'
 'y-1/4, z-1/4, -x'
 '-y-1/4, -x-1/4, z'
 'y+1/2, x, z+1/2'
 '-y+1/4, x-1/2, -z-1/4'
 'y, -x-3/4, -z+1/4'
 '-x-1/4, -z-1/4, y'
 'x, -z-3/4, -y+1/4'
 'x+1/2, z, y+1/2'
 '-x+1/4, z-1/2, -y-1/4'
 '-z-1/4, -y-1/4, x'
 '-z+1/4, y-1/2, -x-1/4'
 'z, -y-3/4, -x+1/4'
 'z+1/2, y, x+1/2'
 '-x+1/2, -y+1/2, -z'
 'x-1/4, y+1/4, -z-1/2'
 'x+1/4, -y, z-3/4'
 '-x, y-1/4, z-1/4'
 '-z+1/2, -x+1/2, -y'
 '-z, x-1/4, y-1/4'
 'z-1/4, x+1/4, -y-1/2'
 'z+1/4, -x, y-3/4'
 '-y+1/2, -z+1/2, -x'
 'y+1/4, -z, x-3/4'
 '-y, z-1/4, x-1/4'
 'y-1/4, z+1/4, -x-1/2'
 '-y-1/4, -x+1/4, z-1/2'
 'y+1/2, x+1/2, z'
 '-y+1/4, x, -z-3/4'
 'y, -x-1/4, -z-1/4'
 '-x-1/4, -z+1/4, y-1/2'
 'x, -z-1/4, -y-1/4'
 'x+1/2, z+1/2, y'
 '-x+1/4, z, -y-3/4'
 '-z-1/4, -y+1/4, x-1/2'
 '-z+1/4, y, -x-3/4'
 'z, -y-1/4, -x-1/4'
 'z+1/2, y+1/2, x'
 
_cell_length_a                    25.000(3)
_cell_length_b                    25.000(3)
_cell_length_c                    25.000(3)
_cell_angle_alpha                 90
_cell_angle_beta                  90
_cell_angle_gamma                 90
_cell_volume                      15625(5)
_cell_formula_units_Z             184
_cell_measurement_temperature     293(2)
_cell_measurement_reflns_used     23440
_cell_measurement_theta_min       0.050
_cell_measurement_theta_max       1.198
 
_exptl_crystal_description        octahedron
_exptl_crystal_colour             White
_exptl_crystal_density_meas       ?
_exptl_crystal_density_method     ?
_exptl_crystal_density_diffrn     1.358          
_exptl_crystal_F_000              2116
_exptl_transmission_factor_min    ?
_exptl_transmission_factor_max    ?
_exptl_crystal_size_max           0.0005
_exptl_crystal_size_mid           0.0005
_exptl_crystal_size_min           0.0005
_exptl_absorpt_coefficient_mu     0.000
_shelx_estimated_absorpt_T_min    ?
_shelx_estimated_absorpt_T_max    ?
_exptl_absorpt_correction_type    ?
_exptl_absorpt_correction_T_min   ?
_exptl_absorpt_correction_T_max   ?
_exptl_absorpt_process_details    ?
_exptl_absorpt_special_details    ?
_diffrn_ambient_temperature       293(2)
_diffrn_radiation_wavelength      0.0251
_diffrn_radiation_type            electron
_diffrn_source                    electron
_diffrn_measurement_device_type   'JEOL TEM 2100 lab6 200kV'
_diffrn_measurement_method        cRED
_diffrn_detector_area_resol_mean  ?
_diffrn_reflns_number             23440
_diffrn_reflns_av_unetI/netI      0.1166
_diffrn_reflns_av_R_equivalents   0.2692
_diffrn_reflns_limit_h_min        -38
_diffrn_reflns_limit_h_max        37
_diffrn_reflns_limit_k_min        -36
_diffrn_reflns_limit_k_max        41
_diffrn_reflns_limit_l_min        -41
_diffrn_reflns_limit_l_max        36
_diffrn_reflns_theta_min          0.050
_diffrn_reflns_theta_max          1.198
_diffrn_reflns_theta_full         0.863
_diffrn_measured_fraction_theta_max   1.000
_diffrn_measured_fraction_theta_full  1.000
_diffrn_reflns_Laue_measured_fraction_max    1.000
_diffrn_reflns_Laue_measured_fraction_full   1.000
_diffrn_reflns_point_group_measured_fraction_max   1.000
_diffrn_reflns_point_group_measured_fraction_full  1.000
_reflns_number_total              1833
_reflns_number_gt                 1152
_reflns_threshold_expression      'I > 2\s(I)'
_reflns_Friedel_coverage          0.000
_reflns_Friedel_fraction_max      .
_reflns_Friedel_fraction_full     .
 
_reflns_special_details
;
 Reflections were merged by SHELXL according to the crystal
 class for the calculation of statistics and refinement.
 
 _reflns_Friedel_fraction is defined as the number of unique
 Friedel pairs measured divided by the number that would be
 possible theoretically, ignoring centric projections and
 systematic absences.
;
 
_computing_data_collection        ?
_computing_cell_refinement        ?
_computing_data_reduction         ?
_computing_structure_solution     ?
_computing_structure_refinement 'SHELXL-2014/7 (Sheldrick, 2014)'
_computing_molecular_graphics     ?
_computing_publication_material   ?
_refine_special_details           ?
_refine_ls_structure_factor_coef  Fsqd
_refine_ls_matrix_type            full
_refine_ls_weighting_scheme       calc
_refine_ls_weighting_details
'w=1/[\s^2^(Fo^2^)+(0.2000P)^2^] where P=(Fo^2^+2Fc^2^)/3'
_atom_sites_solution_primary      ?
_atom_sites_solution_secondary    ?
_atom_sites_solution_hydrogens    .
_refine_ls_hydrogen_treatment     undef
_refine_ls_extinction_method      none
_refine_ls_extinction_coef        .
_refine_ls_number_reflns          1833
_refine_ls_number_parameters      47
_refine_ls_number_restraints      0
_refine_ls_R_factor_all           0.2498
_refine_ls_R_factor_gt            0.2200
_refine_ls_wR_factor_ref          0.5144
_refine_ls_wR_factor_gt           0.4966
_refine_ls_goodness_of_fit_ref    1.621
_refine_ls_restrained_S_all       1.621
_refine_ls_shift/su_max           0.000
_refine_ls_shift/su_mean          0.000
 
loop_
 _atom_site_label
 _atom_site_type_symbol
 _atom_site_fract_x
 _atom_site_fract_y
 _atom_site_fract_z
 _atom_site_U_iso_or_equiv
 _atom_site_adp_type
 _atom_site_occupancy
 _atom_site_site_symmetry_order  
 _atom_site_calc_flag
 _atom_site_refinement_flags_posn
 _atom_site_refinement_flags_adp
 _atom_site_refinement_flags_occupancy
 _atom_site_disorder_assembly
 _atom_site_disorder_group
Si1 Si 0.37502(8) 0.28616(8) 0.55372(8) 0.0193(6) Uani 1 1 d . . . . .
Na1 Na 0.4874(4) 0.2626(4) 0.4874(4) 0.055(5) Uani 0.86(5) 6 d S T . . .
Na2 Na 0.3137(7) 0.3137(7) 0.4363(7) 0.055(8) Uani 0.49(4) 6 d S T . . .
O1 O 0.3934(2) 0.24794(17) 0.50206(17) 0.0313(11) Uani 1 2 d S T P . .
O2 O 0.32575(17) 0.32575(17) 0.5314(2) 0.0341(12) Uani 1 2 d S T P . .
O3 O 0.4281(2) 0.3219(2) 0.5699(2) 0.0369(13) Uani 1 2 d S T P . .
O4 O 0.35535(17) 0.2500 0.60536(17) 0.0353(12) Uani 1 2 d S T P . .
OW O 0.341(2) 0.341(2) 0.341(2) 0.17(4) Uani 0.50(9) 6 d S T . . .
 
loop_
 _atom_site_aniso_label
 _atom_site_aniso_U_11
 _atom_site_aniso_U_22
 _atom_site_aniso_U_33
 _atom_site_aniso_U_23
 _atom_site_aniso_U_13
 _atom_site_aniso_U_12
Si1 0.0197(9) 0.0179(9) 0.0202(9) -0.0016(6) 0.0056(6) -0.0026(6)
Na1 0.055(5) 0.055(5) 0.055(5) -0.025(4) 0.025(4) -0.025(4)
Na2 0.055(8) 0.055(8) 0.055(8) -0.015(7) -0.015(7) 0.015(7)
O1 0.028(2) 0.0327(16) 0.0327(16) -0.0100(19) 0.0029(13) -0.0029(13)
O2 0.0315(16) 0.0315(16) 0.039(3) -0.0018(14) -0.0018(14) 0.0038(19)
O3 0.0360(19) 0.0360(19) 0.039(3) 0.0046(17) -0.0046(17) -0.019(2)
O4 0.0355(17) 0.035(3) 0.0355(17) 0.0083(15) 0.000(2) -0.0083(15)
OW 0.17(4) 0.17(4) 0.17(4) 0.09(4) 0.09(4) 0.09(4)
 
_geom_special_details
;
 All esds (except the esd in the dihedral angle between two l.s. planes)
 are estimated using the full covariance matrix.  The cell esds are taken
 into account individually in the estimation of esds in distances, angles
 and torsion angles; correlations between esds in cell parameters are only
 used when they are defined by crystal symmetry.  An approximate (isotropic)
 treatment of cell esds is used for estimating esds involving l.s. planes.
;
 
loop_
 _geom_bond_atom_site_label_1
 _geom_bond_atom_site_label_2
 _geom_bond_distance
 _geom_bond_site_symmetry_2
 _geom_bond_publ_flag
Si1 O3 1.650(3) . ?
Si1 O4 1.651(3) . ?
Si1 O1 1.671(3) . ?
Si1 O2 1.676(3) . ?
Na1 O1 2.406(9) 54_455 ?
Na1 O1 2.406(9) 36_554 ?
Na1 O1 2.406(9) . ?
Na2 O2 2.415(14) . ?
Na2 O2 2.415(14) 59_455 ?
Na2 O2 2.415(14) 80_545 ?
Na2 OW 2.57(3) 75_545 ?
Na2 OW 2.57(3) 52_455 ?
Na2 OW 2.57(3) . ?
O1 Si1 1.671(3) 186_566 ?
O2 Si1 1.676(3) 110 ?
O3 Si1 1.650(3) 157_665 ?
O4 Si1 1.651(3) 70_454 ?
OW Na2 2.57(3) 75_545 ?
OW Na2 2.57(3) 52_455 ?
 
loop_
 _geom_angle_atom_site_label_1
 _geom_angle_atom_site_label_2
 _geom_angle_atom_site_label_3
 _geom_angle
 _geom_angle_site_symmetry_1
 _geom_angle_site_symmetry_3
 _geom_angle_publ_flag
O3 Si1 O4 110.2(3) . . ?
O3 Si1 O1 106.1(3) . . ?
O4 Si1 O1 111.9(2) . . ?
O3 Si1 O2 110.7(3) . . ?
O4 Si1 O2 111.4(3) . . ?
O1 Si1 O2 106.4(3) . . ?
O1 Na1 O1 106.0(5) 54_455 36_554 ?
O1 Na1 O1 106.0(5) 54_455 . ?
O1 Na1 O1 106.0(5) 36_554 . ?
O2 Na2 O2 103.3(8) . 59_455 ?
O2 Na2 O2 103.3(8) . 80_545 ?
O2 Na2 O2 103.3(8) 59_455 80_545 ?
O2 Na2 OW 96.5(14) . 75_545 ?
O2 Na2 OW 96.5(14) 59_455 75_545 ?
O2 Na2 OW 148(3) 80_545 75_545 ?
O2 Na2 OW 96.5(14) . 52_455 ?
O2 Na2 OW 148(3) 59_455 52_455 ?
O2 Na2 OW 96.5(14) 80_545 52_455 ?
OW Na2 OW 56(4) 75_545 52_455 ?
O2 Na2 OW 148(3) . . ?
O2 Na2 OW 96.5(14) 59_455 . ?
O2 Na2 OW 96.5(14) 80_545 . ?
OW Na2 OW 56(4) 75_545 . ?
OW Na2 OW 56(4) 52_455 . ?
Si1 O1 Si1 144.0(4) 186_566 . ?
Si1 O1 Na1 107.39(19) 186_566 . ?
Si1 O1 Na1 107.39(19) . . ?
Si1 O2 Si1 139.2(4) . 110 ?
Si1 O2 Na2 110.3(2) . . ?
Si1 O2 Na2 110.3(2) 110 . ?
Si1 O3 Si1 144.2(4) . 157_665 ?
Si1 O4 Si1 140.0(4) . 70_454 ?
Na2 OW Na2 115.0(16) 75_545 52_455 ?
Na2 OW Na2 115.0(16) 75_545 . ?
Na2 OW Na2 115.0(16) 52_455 . ?
 
_refine_diff_density_max    0.243
_refine_diff_density_min   -0.455
_refine_diff_density_rms    0.075

_shelx_res_file
;

    FAU_3DED.res created by SHELXL-2014/7


TITL 2_a.res in Fd-3m
REM Old TITL 2 in Fd-3m

REM SHELXT solution in Fd-3m
REM R1 0.269,  Rweak 0.053,  Alpha 0.080,  Orientation as input
REM Formula found by SHELXT:  O7 Si3

CELL  0.0251  25.0000  25.0000  25.0000   90.000   90.000   90.000
ZERR  184.000   0.0029   0.0029   0.0029    0.000    0.000    0.000
LATT  4
SYMM 3/4-X, 1/4-Y, 1/2+Z
SYMM 1/4-X, 1/2+Y, 3/4-Z
SYMM 1/2+X, 3/4-Y, 1/4-Z
SYMM Z, X, Y
SYMM 1/2+Z, 3/4-X, 1/4-Y
SYMM 3/4-Z, 1/4-X, 1/2+Y
SYMM 1/4-Z, 1/2+X, 3/4-Y
SYMM Y, Z, X
SYMM 1/4-Y, 1/2+Z, 3/4-X
SYMM 1/2+Y, 3/4-Z, 1/4-X
SYMM 3/4-Y, 1/4-Z, 1/2+X
SYMM 3/4+Y, 1/4+X, 1/2-Z
SYMM -Y, -X, -Z
SYMM 1/4+Y, 1/2-X, 3/4+Z
SYMM 1/2-Y, 3/4+X, 1/4+Z
SYMM 3/4+X, 1/4+Z, 1/2-Y
SYMM 1/2-X, 3/4+Z, 1/4+Y
SYMM -X, -Z, -Y
SYMM 1/4+X, 1/2-Z, 3/4+Y
SYMM 3/4+Z, 1/4+Y, 1/2-X
SYMM 1/4+Z, 1/2-Y, 3/4+X
SYMM 1/2-Z, 3/4+Y, 1/4+X
SYMM -Z, -Y, -X
SFAC O      0.45480  23.78030   0.91730   7.62200   0.47190   2.14400 =
            0.13840   0.29590   0.00000   0.000   0.000   0.000   0.730  15.999
SFAC NA     2.24060 108.00390   1.33260  24.50470   0.90700   3.39140 =
            0.28630   0.43460   0.00000   0.000   0.000   0.000   1.400  22.990
SFAC SI     2.12930  57.77480   2.53330  16.47560   0.83490   2.87960 =
            0.32160   0.38600   0.00000   0.000   0.000   0.000   1.110  28.086
UNIT 399.955 43.0848 192
L.S. 10
BOND $H
LIST 6
SHEL 30 0.6
FMAP 2
ACTA
PLAN 20
WGHT    0.200000
SWAT    0.839498    1.2025
FVAR       0.38725
SI1   3    0.375020    0.286159    0.553721    11.00000    0.01971    0.01787 =
         0.02023   -0.00165    0.00561   -0.00258
NA1   2    0.487353    0.262647    0.487353     0.14354    0.05457    0.05457 =
         0.05457   -0.02452    0.02452   -0.02452
NA2   2    0.313695    0.313695    0.436305     0.08104    0.05477    0.05477 =
         0.05477   -0.01464   -0.01464    0.01464
O1    1    0.393369    0.247945    0.502055    10.50000    0.02846    0.03269 =
         0.03269   -0.01001    0.00291   -0.00291
O2    1    0.325746    0.325746    0.531369    10.50000    0.03150    0.03150 =
         0.03935   -0.00178   -0.00178    0.00380
O3    1    0.428115    0.321885    0.569868    10.50000    0.03602    0.03602 =
         0.03880    0.00458   -0.00458   -0.01876
O4    1    0.355355    0.250000    0.605355    10.50000    0.03550    0.03481 =
         0.03550    0.00834    0.00033   -0.00834
OW    1    0.341056    0.341056    0.341056     0.08337    0.16809    0.16809 =
         0.16809    0.08594    0.08594    0.08594
HKLF 4

REM  2_a.res in Fd-3m
REM R1 =  0.2200 for    1152 Fo > 4sig(Fo)  and  0.2498 for all    1833 data
REM     47 parameters refined using      0 restraints

END

WGHT      0.2000      0.0000

REM Highest difference peak  0.243,  deepest hole -0.455,  1-sigma level  0.075
Q1    1   0.5703  0.1250  0.6250  10.25000  0.05    0.24
Q2    1   0.5975  0.1525  0.5975  10.16667  0.05    0.23
Q3    1   0.5575  0.1501  0.5575  10.50000  0.05    0.16
Q4    1   0.5751  0.1749  0.5133  10.50000  0.05    0.16
Q5    1   0.4106  0.3394  0.7683  10.50000  0.05    0.16
Q6    1   0.6012  0.1011  0.5234  10.50000  0.05    0.16
Q7    1   0.4198  0.2562  0.5672  11.00000  0.05    0.15
Q8    1   0.6461  0.1461  0.6039  10.16667  0.05    0.15
Q9    1   0.4376  0.2648  0.5681  11.00000  0.05    0.15
Q10   1   0.6230  0.1781  0.5445  11.00000  0.05    0.14
Q11   1   0.3714  0.1983  0.6063  11.00000  0.05    0.14
Q12   1   0.5329  0.2171  0.6729  10.50000  0.05    0.14
Q13   1   0.4054  0.3446  0.7298  10.50000  0.05    0.14
Q14   1   0.4491  0.3009  0.7644  10.50000  0.05    0.13
Q15   1   0.5042  0.1914  0.5586  10.50000  0.05    0.13
Q16   1   0.3804  0.3575  0.5788  11.00000  0.05    0.13
Q17   1   0.4090  0.3768  0.5981  11.00000  0.05    0.13
Q18   1   0.3929  0.3006  0.4824  11.00000  0.05    0.13
Q19   1   0.3419  0.3419  0.6083  10.50000  0.05    0.13
Q20   1   0.5421  0.2685  0.4815  10.50000  0.05    0.13
;
_shelx_res_checksum   83780

_shelx_hkl_file
;
  -1   1  -1 3172.28  595.84
   1  -1   1 2176.88  409.16
   1   1  -1 1625.64  305.67
   0   0   2  197.28   40.80
   0   0  -2  242.88   49.50
  -2   2   0  566.84  106.99
   2  -2   0  509.05   96.09
   0  -2   2  523.75   99.69
   2   0  -2  533.05  100.79
  -2   2  -2 1074.89  203.18
   2  -2   2 1599.14  301.07
   2   2  -2 1272.57  239.88
  -1   3  -1 1567.24  295.07
  -1   1  -3 1591.84  299.97
  -1  -3   1 1969.90  370.96
  -1  -1   3 1487.85  280.37
   1  -3   1 1519.25  285.97
   1  -1   3 1655.53  311.87
   1   3  -1 2179.78  410.26
   1   1  -3 1522.15  286.87
   3  -3  -1 3464.05  650.73
   3  -1  -3 3327.77  625.24
  -1   3  -3 3568.04  670.83
  -3  -1   3 3853.91  724.33
  -3   1   3 3733.33  701.23
   3  -1   3 3345.87  631.64
   1  -3   3 4079.09  766.92
   1   3  -3 3955.50  743.43
   3  -3   3 1334.37  251.77
   0   0   4  236.78   49.70
   0   0  -4  252.47   52.59
   4  -2   0    9.70   10.30
   0   4  -2   17.20   11.60
   0  -4   2   15.00   11.80
  -2   0   4    6.40   10.80
  -4   0   2    3.50   10.20
   2  -4   0    8.40    9.00
   0  -2   4   13.50   14.30
   4   0  -2   14.60    9.00
   0   2  -4   28.00   14.90
  -4   2  -2   36.20   18.00
  -4  -2   2   28.30   17.60
  -2  -2   4   26.70   12.90
   4  -2   2   57.09   19.90
   2  -4   2   21.60   11.90
   2  -2   4   36.50   17.10
  -4   4   0 3387.06  636.54
   4  -4   0 3238.98  608.54
   0  -4   4 3044.80  572.74
  -4   4  -2   82.79   21.10
  -2   4  -4  125.89   29.90
  -4   2  -4  146.99   36.30
  -4  -4   2   79.09   23.60
  -2  -4   4   85.69   20.90
  -4  -2   4  109.99   23.50
  -4   2   4  127.89   35.50
   4  -2   4  107.39   30.90
   4  -4   2  127.29   27.50
   2  -4   4  109.19   25.70
   4   2  -4   94.39   20.10
   4   4  -2   65.59   19.70
   2   4  -4  100.19   23.30
   4  -4   4 2007.60  378.36
   4   4  -4 1753.62  330.47
  -1  -1   5 1970.90  371.26
  -1   1   5 2363.16  447.96
   1  -5   1 2306.77  434.76
  -5  -1   3  170.58   35.00
  -3   5  -1  180.58   36.40
   3  -5  -1  223.38   44.70
   3   1  -5  208.78   41.60
   3  -1   5   53.79   44.90
   1  -5   3  155.48   33.10
   5  -3   1  163.28   33.10
  -3   1   5  163.88   35.60
  -5   3   1  211.28   40.60
   5  -3  -1  155.48   30.60
  -5   3  -1  157.58   32.60
  -1   5  -3  106.69   24.20
  -1  -5   3  170.88   35.60
  -3  -1   5  164.48   34.00
  -5   1   3  136.09   26.50
  -3   5   1  141.59   29.70
   3  -5   1  336.07   65.19
   1  -3   5  164.18   35.30
   5   1  -3  140.89   28.90
  -3   5  -3 4918.61  925.41
  -3   3  -5 7252.87 1363.76
  -3  -5   3 6880.11 1293.17
  -3  -3   5 4345.37  817.02
   5  -3   3 5835.62 1096.49
   3  -3   5 6811.52 1280.37
   5   3  -3 5786.52 1087.69
   3   5  -3 5448.15 1024.40
   5  -5  -1  379.56   72.19
   5  -1  -5  428.86   81.69
  -5   5  -1  203.68   41.50
  -1  -5   5  437.26   84.69
  -5  -1   5  311.37   60.29
  -5   1   5  373.06   71.19
  -5   5   1  355.76   67.89
   5  -5   1  500.65   95.59
  -5   5  -3   53.39   16.90
  -3   5  -5   52.59   18.50
  -5  -5   3  -12.90   19.00
  -3  -5   5   52.39   15.20
  -5  -3   5   61.89   16.60
   5  -3   5   19.20   16.30
   5  -5   3   59.29   17.00
   3  -5   5   51.29   17.60
   5   3  -5   54.79   14.10
   3   5  -5   53.39   14.90
   5  -5   5 6438.76 1210.28
   5   5  -5 5958.20 1120.09
   0   0   6   43.30   24.60
   0   0  -6   13.20   23.40
   2   0   6 1089.19  214.28
   2   0  -6  879.71  166.98
   0   6  -2  919.51  174.58
   0  -6   2  823.82  157.28
  -2   0   6  844.42  160.38
   0   2  -6  709.13  135.49
  -2   6  -2  324.37   63.29
  -2  -2   6  285.67   56.69
   2  -6   2  318.87   61.89
   2  -2   6  688.03  131.99
   2   2  -6  335.67   65.79
   6  -4   0   13.00    8.40
   4   0  -6   19.80   11.20
  -6   4   0    7.10    8.20
  -4   0   6    4.20   11.00
  -6   0   4   16.00    8.30
  -4   6   0   28.20   11.90
   4  -6   0   22.20    9.80
   0  -4   6   21.70   14.70
   6   0  -4   20.10    7.50
  -2  -4   6 3150.78  592.84
  -4  -6   2 2934.01  552.64
  -6  -2   4 3447.46  648.84
   6  -2  -4 3119.39  586.54
   4   2  -6 3017.80  567.84
   2  -6   4 2694.23  507.05
   6  -4   2 2436.76  458.75
  -4   2   6 3887.81  731.63
  -6   4   2 3110.49  584.54
   6  -4  -2 3073.29  577.64
   4  -2  -6 2445.56  460.55
  -6   4  -2 2999.70  564.44
  -2   6  -4 3207.58  603.64
  -4   2  -6 2628.04  496.25
  -2  -6   4 3193.38  601.74
  -4  -2   6 3249.77  611.54
   6  -2   4 2238.58  426.26
   4  -6   2 2932.51  551.64
   2  -4   6 2251.87  424.66
   6   2  -4 2454.35  461.85
   4   6  -2 2392.16  451.15
   2   4  -6 3008.00  566.44
  -6   4  -4   23.10   15.80
  -4   6  -4   26.80   14.60
  -6  -4   4   -0.50   16.40
  -4  -6   4   17.40   15.00
  -4  -4   6   17.10   12.40
   6  -4   4   19.50   14.30
   4  -6   4   35.00   14.70
   4  -4   6   18.50   13.80
   6   4  -4    9.40   10.50
   4   4  -6   14.60    9.90
  -6   0   6 4598.84  864.51
   6  -6   0 5742.43 1078.89
   0  -6   6 5766.92 1083.79
   6   0  -6 6031.80 1132.79
   6  -6  -2  572.74  108.79
  -6   6  -2  473.35   90.69
  -6   2  -6  672.33  135.49
  -6  -2   6  627.74  119.69
  -6   6   2  424.96   81.29
   2  -6   6  463.25   89.69
  -6   4  -6 3489.15  657.13
  -6  -6   4 6634.94 1248.58
  -6  -4   6 2999.70  565.44
   6  -4   6 4043.20  761.62
   6  -6   4 3536.65  665.43
   4  -6   6 3749.02  705.63
   6   4  -6 3766.62  708.63
   4   6  -6 3778.92  711.03
  -6  -6   6 1841.42  348.97
   6  -6   6 2567.64  484.15
   6   6  -6 2939.41  553.64
   1  -1  -7  107.79   41.20
  -1   7  -1   59.99   18.50
  -1   1  -7   49.30   22.70
  -1  -7   1   99.69   27.60
  -1  -1   7   51.59   18.40
  -1   1   7   61.49   50.19
   1  -7   1   24.70   17.40
   1  -1   7   50.79   22.10
   1   1  -7   29.30   15.00
  -1  -3   7   84.29   22.20
  -3   7  -1   89.69   20.80
   3  -7  -1   86.59   22.90
   3   1  -7   87.69   21.10
   3  -1   7  208.78   57.29
   7  -3   1  128.99   34.10
  -7   3   1  122.29   30.10
   7  -3  -1  133.89   34.00
   3  -1  -7  126.89   29.00
  -7   3  -1  131.49   30.50
  -1   7  -3  120.69   26.50
  -3   1  -7  116.29   36.80
  -1  -7   3  104.89   27.00
  -3  -1   7  102.99   24.10
  -3   7   1   88.29   22.40
   3  -7   1  128.69   28.10
   1  -3   7   57.69   17.50
   1   3  -7  100.79   24.90
  -3   7  -3 1300.47  245.88
  -3   3  -7 1405.96  266.87
  -3  -3   7 1418.16  268.17
   7  -3   3 1118.59  212.88
   3  -7   3 1318.17  249.08
   3   3  -7 1461.85  276.27
  -7  -1   5  291.87   56.79
  -5   7  -1  313.17   60.69
   5  -7  -1  563.94  107.19
   7  -1  -5  328.17   62.29
   5   1  -7  481.75   92.29
   1  -7   5  372.36   72.69
   7  -5   1  398.06   76.09
  -5   1   7  478.35   91.89
  -7   5   1  526.15   99.69
   7  -5  -1  337.87   64.39
  -7   5  -1  481.35   91.99
  -1  -7   5  337.47   66.19
   5  -7   1  376.46   72.29
   1  -5   7  352.26   69.39
   7   1  -5  396.56   75.59
  -3  -5   7  402.26   78.69
  -5  -7   3  396.16   79.39
  -7  -3   5  493.35   94.89
  -5   7  -3  550.24  105.99
  -7   3  -5  367.36   74.69
   7  -3  -5  421.26   79.79
   5   3  -7  494.85   94.59
   5  -3   7  524.75  102.39
   3  -7   5  387.36   75.19
  -7   5   3  426.36   80.59
  -7   5  -3  467.05   89.99
  -3  -7   5  511.95   99.09
  -7   3   5  459.65   87.09
   7  -3   5  516.85  103.39
   5  -7   3  453.65   87.19
   3  -5   7  491.35   94.89
   3   5  -7  454.75   87.59
  -7   5  -5  850.31  162.38
  -5   7  -5  597.74  114.59
  -5  -7   5  490.35   95.59
  -5  -5   7  494.85   95.59
   7  -5   5  506.05   97.89
   5  -7   5  407.06   79.19
   5  -5   7  364.56   72.39
   7   5  -5  556.54  106.89
   5   7  -5  450.65   87.29
   5   5  -7  460.95   88.79
   7  -1  -7   35.80   10.60
  -7   7  -1   18.00   11.50
  -1   7  -7   55.09   17.30
  -1  -7   7   53.59   16.20
  -7  -1   7   23.00   11.60
   7  -7   1   54.89   14.50
   1  -7   7   44.50   16.10
   7   1  -7   51.19   12.90
   1   7  -7   50.39   15.80
   7  -3  -7  170.28   34.30
  -7   7  -3  256.47   50.79
  -7   3  -7  176.38   41.50
  -3  -7   7  204.08   42.00
  -7  -3   7  253.27   50.29
  -7   3   7  192.98   39.40
  -7   7   3  125.69   26.40
   7  -7   3  241.08   48.70
   3  -7   7  194.38   40.90
  -7   7  -5  617.94  118.39
  -7   5  -7  921.91  176.88
  -5  -7   7  705.63  135.19
  -7  -5   7  741.03  141.69
   7  -5   7  815.02  155.98
   7  -7   5  672.83  128.59
   5  -7   7  601.74  115.69
   7   5  -7  600.24  114.59
   7   7  -5  958.70  182.58
   5   7  -7  568.84  109.49
  -7  -7   7  608.54  119.79
   7  -7   7  937.11  178.78
   7   7  -7  807.22  153.98
   0   0   8   15.80   22.90
   0   0  -8    9.50   21.20
   2   0  -8  108.39   25.70
  -2   0   8   78.89   23.20
  -2   8   0  104.79   24.30
   2  -8   0   66.89   22.00
   0  -2   8   38.70   17.20
   0   2  -8   71.09   23.00
  -2   8  -2 1416.26  267.47
  -2   2  -8  986.70  188.08
  -2  -8   2 1925.31  365.16
  -2  -2   8 1306.87  247.38
   2  -8   2 1568.74  297.07
   2  -2   8 1083.29  206.28
   2   8  -2 1017.60  192.98
   2   2  -8 1221.08  231.18
   8  -4   0 2787.82  524.25
   4   0  -8 2940.81  553.64
  -8   4   0 2721.13  511.95
   0   8  -4 2556.34  481.75
   0  -8   4 2957.50  557.04
  -4   0   8 3278.27  617.44
  -4   8   0 2388.16  449.46
   4  -8   0 3102.69  584.04
   8   0  -4 3354.76  630.64
  -4  -8   2  156.68   36.90
  -8  -2   4  149.09   32.90
  -2   4  -8  148.59   32.80
  -4   8  -2  211.78   42.90
   8  -2  -4  116.29   22.80
   4   2  -8  135.49   29.60
   2   8  -4  171.58   35.80
   4  -2   8  121.09   32.40
   2  -8   4  248.98   50.09
  -4   2   8  153.38   37.20
  -8   4   2  119.29   23.60
  -8   4  -2  148.79   31.90
  -4   2  -8   90.59   28.90
  -2  -8   4  119.19   30.60
  -8   2   4  116.29   23.10
   4  -8   2  137.39   28.90
   2  -4   8  122.39   27.40
   8   2  -4  204.08   40.70
   2   4  -8  126.09   28.80
  -8   4  -4 1628.14  307.87
  -4   8  -4 1590.34  300.37
  -4   4  -8 1563.84  296.17
  -4  -4   8 1424.56  269.37
   8  -4   4 1541.25  291.87
   4  -8   4 1787.92  337.27
   4  -4   8 1443.26  273.47
   8   4  -4 1557.94  294.27
   4   8  -4 1257.37  238.58
   4   4  -8 1771.32  334.17
   8  -6   0   25.30   10.70
   6   0  -8   19.70   10.40
  -8   6   0    3.20    8.70
   0  -8   6    6.90   12.00
  -6   0   8    0.20    9.90
  -6   8   0   20.70    9.30
   0  -6   8    8.10   12.00
   8   0  -6    9.90    5.60
  -2  -6   8  270.57   54.09
  -2   6  -8  555.64  107.49
  -6   8  -2  347.67   67.39
   8  -2  -6  369.16   69.99
   2   8  -6  344.87   67.69
   6  -2   8  817.02  168.18
   8  -6   2  348.47   67.49
  -6   2   8  416.86   80.69
  -8   6   2  469.85   89.19
   6  -2  -8  336.57   65.49
  -8   6  -2  457.45   88.29
  -2   8  -6  319.87   62.99
  -2  -8   6  342.47   67.29
  -6  -2   8  337.27   65.89
  -8   2   6  354.36   67.69
   6  -8   2  295.97   57.89
   2  -6   8  572.74  110.49
   8   2  -6  358.76   68.89
  -4  -6   8  101.99   24.20
  -6  -8   4  206.38   50.59
  -8  -4   6  151.58   33.10
  -6   8  -4  117.79   27.00
  -8   4  -6  102.89   28.20
   8  -4  -6  114.99   28.00
   6   4  -8  104.89   23.30
   4   8  -6  113.39   26.50
   8   6  -4   95.69   23.30
   6  -4   8  113.59   28.60
   4  -8   6  109.69   25.80
   8  -6   4  115.39   26.80
  -8   6  -4  132.89   29.60
  -8  -6   4  139.79   34.20
  -6  -4   8  119.09   27.00
   8  -4   6  140.99   34.80
   6  -8   4   90.99   21.80
   4  -6   8  107.99   26.10
   8   4  -6  114.79   24.80
   4   6  -8  109.09   24.90
  -8   6  -6   74.79   22.50
  -8  -6   6  105.69   30.30
  -6  -8   6  352.36   71.79
  -6  -6   8   69.69   20.40
   6  -8   6  113.29   26.90
   6  -6   8   96.09   24.90
   6   6  -8   83.09   19.40
   8  -8   0  958.20  181.18
   0  -8   8  766.92  146.69
   8   0  -8  896.91  169.38
   8  -8  -2   17.70    7.90
   8  -2  -8   19.90    8.50
  -8   8  -2    5.80   10.20
  -2   8  -8   12.90   14.10
  -2  -8   8    5.40   12.20
  -8  -2   8    1.90   10.50
  -8   8   2   53.89   14.80
   2  -8   8    5.20   14.00
   8   2  -8    1.50    8.40
   2   8  -8   12.30   12.00
   8  -4  -8 1040.60  197.88
  -8   8  -4  607.14  116.39
  -4   8  -8  802.72  153.48
  -8  -8   4 1356.46  257.77
  -4  -8   8  825.32  157.88
  -8  -4   8  763.02  145.29
   8  -4   8 1180.88  225.98
   8   4  -8 1055.29  200.28
   8   8  -4 1077.89  204.78
   4   8  -8 1017.10  193.78
  -8   8  -6  654.13  125.29
  -6   8  -8  506.55   98.49
  -8  -8   6  451.65   93.39
  -6  -8   8  662.03  127.39
  -8  -6   8  776.32  148.49
   8  -6   8  491.85   96.69
   6  -8   8  596.34  114.79
   8   6  -8  524.75  100.79
   8   8  -6  472.75   92.19
  -8  -8   8  603.14  117.69
   8  -8   8 1135.29  215.98
   8   8  -8 1119.59  212.58
   1  -1  -9  227.08   55.89
  -1   9  -1   45.30   16.00
  -1  -1   9   51.99   19.10
   1   1  -9   69.89   21.30
  -1  -3   9 1306.87  247.58
  -1   3  -9 1324.57  251.47
  -3   9  -1  958.70  181.78
   3  -9  -1 1302.97  246.78
   3   1  -9  893.51  170.08
   1   9  -3 1210.28  229.48
   3  -1   9 1630.04  310.37
   1  -9   3 1373.56  260.37
  -3   1   9 1489.35  282.47
   3  -1  -9 1379.46  261.57
  -3   1  -9 1646.74  312.57
  -3  -1   9 1293.67  245.28
  -3   9   1 1434.86  271.57
   1  -3   9 1479.95  280.27
   1   3  -9 1313.77  249.38
  -3   3  -9   17.60   16.30
  -3  -9   3   14.60   28.20
   3  -3   9   24.20   15.40
   3   9  -3   19.20   13.80
  -1  -5   9   99.49   25.10
   5   1  -9  163.78   34.90
   1   9  -5   99.59   23.00
   5  -1   9  102.39   65.19
   1  -9   5  132.99   29.40
   9  -5   1   54.29   15.50
  -9   5   1  125.79   25.60
  -1   9  -5  152.28   32.70
  -5   1  -9  187.48   60.49
  -1  -9   5   82.09   23.40
  -5  -1   9   84.59   21.20
  -9   1   5   96.79   20.20
   5  -9   1  158.58   32.80
   9   1  -5  105.79   22.70
  -5  -9   3   15.30   20.10
  -3   5  -9   11.60   15.50
  -5   9  -3   23.90   12.40
  -9   3  -5   52.89   37.60
   5   3  -9   13.70   11.90
   3   9  -5   35.60   14.10
   3  -9   5   79.19   20.90
   9  -5   3   87.09   23.00
  -5   3   9  -21.80   44.50
   9  -5  -3   43.50    9.90
   5  -3  -9   13.80   34.70
  -5   3  -9    7.30   17.40
  -3  -9   5   32.90   21.50
  -5  -3   9   33.10   15.00
   9  -3   5   -1.90   54.89
   5  -9   3    8.00   10.20
   3  -5   9   14.80   14.30
   9   3  -5   51.89   15.00
  -9   5  -5  254.47   53.19
  -5   9  -5  176.68   36.80
  -5   5  -9  112.99   28.50
  -5  -5   9  225.38   45.80
   9  -5   5  158.28   35.30
   5  -9   5  223.88   45.90
   9   5  -5  188.78   38.60
   5   9  -5  260.27   53.29
  -1  -7   9  189.88   39.90
  -1   7  -9  308.47   61.89
  -7   9  -1  229.98   45.50
   7  -9  -1  271.97   53.29
   9  -1  -7  248.98   48.00
   7   1  -9  273.27   53.49
   1   9  -7  317.27   62.69
   1  -9   7  237.08   48.10
  -7   1   9  206.28   42.00
  -9   7   1  252.77   48.90
   9  -7  -1  241.28   46.80
   7  -1  -9  310.47   60.49
  -9   7  -1  343.77   66.49
  -1   9  -7  206.38   42.50
  -1  -9   7  314.67   63.29
  -7  -1   9  246.28   48.90
  -9   1   7  275.67   53.39
   1   7  -9  224.98   45.90
  -3  -7   9  176.18   37.70
  -9  -3   7  253.47   50.59
  -7   9  -3  220.68   44.30
  -9   3  -7  156.08   51.39
   7  -9  -3  191.38   38.80
   9  -3  -7  191.98   37.20
   7   3  -9  163.88   33.60
   3   9  -7  209.78   43.10
   3  -9   7  219.38   44.70
   9  -7   3  220.88   44.50
  -9   7   3  124.49   25.40
   7  -3  -9  238.08   47.20
  -9   7  -3  283.77   55.99
  -3   9  -7  171.98   36.80
  -7   3  -9  159.98   38.40
  -3  -9   7  235.48   48.40
  -7  -3   9  210.78   42.30
  -9   3   7  219.38   42.70
  -7   9   3  203.08   40.20
   9  -3   7   67.79   68.59
   3  -7   9  152.48   33.70
   9   3  -7  197.38   39.30
  -5   7  -9   58.19   18.10
  -7   9  -5   93.09   22.70
  -9   5  -7   75.89   23.90
   7   5  -9  123.29   26.50
   5   9  -7   60.99   17.30
   9   7  -5   64.69   17.10
   7  -5   9  160.58   36.30
   5  -9   7  104.79   25.20
   9  -7   5   89.69   22.30
  -7   5  -9  189.88   40.90
  -9  -7   5   40.40   22.30
  -7  -5   9  101.69   24.00
   9  -5   7   53.09   20.10
   7  -9   5   86.09   21.50
   5  -7   9   77.89   20.90
   9   5  -7   73.99   18.00
  -9   7  -7  846.42  162.08
  -7   7  -9  536.05  104.29
  -9  -7   7 1091.09  211.18
  -7  -9   7  715.03  139.79
  -7  -7   9  518.35   99.79
   9  -7   7  610.54  117.99
   7  -9   7  500.15   97.39
   7  -7   9  453.95   89.29
   9   7  -7  759.12  146.99
   7   7  -9  560.54  107.59
   9  -1  -9  272.17   52.69
  -9   9  -1  371.56   71.69
  -1  -9   9  311.87   62.49
  -9   9   1  481.05   91.79
   9  -9   1  347.17   67.29
   1  -9   9  302.87   60.79
   9   1  -9  322.37   62.09
   1   9  -9  284.97   56.79
   9  -3  -9  118.39   25.20
  -9   9  -3  120.29   26.20
  -3  -9   9  148.59   34.10
  -9  -3   9  101.49   23.00
  -9   3   9  114.49   24.40
  -9   9   3  122.59   26.50
   9  -3   9   23.80   57.99
   9  -9   3  150.08   31.90
   3  -9   9  141.89   32.30
   3   9  -9  124.49   27.60
  -5   9  -9 1482.45  281.57
  -9  -9   5 1318.17  252.27
   9  -9   5 1186.28  224.98
   5  -9   9 1128.89  214.78
   9   5  -9  891.51  169.28
   5   9  -9  793.42  151.38
  -9   9  -7   78.39   20.40
  -9  -7   9   45.70   16.00
   9  -7   9   20.00   14.30
   9  -9   7   36.00   14.20
   7  -9   9   13.00   12.60
   9   9  -7  108.29   44.00
  -9  -9   9  639.94  124.29
   9  -9   9  721.33  138.89
   9   9  -9  730.73  139.99
   0   0  10   -0.90   20.00
   0   0 -10  -11.90   20.30
   2   0  10  130.49   70.19
   2   0 -10   52.39   21.30
   0 -10   2  -10.40   23.10
  -2   0  10   58.09   21.90
   2 -10   0    9.40   21.90
   0  -2  10   51.69   19.60
   2  -2 -10  699.83  139.99
  -2  10  -2  987.20  187.88
  -2   2 -10  553.64  109.49
  -2  -2  10  991.60  188.98
  -2   2  10  527.15  116.59
   2 -10   2 1004.30  192.68
   2  -2  10  711.53  137.19
  10  -4   0   17.80   26.20
   4   0 -10   43.10   19.20
 -10   4   0   14.80   29.70
   0  10  -4   36.30   14.30
   0 -10   4   65.39   21.10
  -4   0  10   37.40   16.50
  -4  10   0   56.29   17.80
   4 -10   0   22.90   18.00
   0  -4  10   62.39   18.90
   0   4 -10   58.59   19.80
  -2  -4  10   56.19   18.00
  -4 -10   2   37.30   24.00
  -2   4 -10   93.99   25.60
   4   2 -10   15.70   12.70
   4  -2  10   14.40   22.50
   2 -10   4    7.80   10.10
  10  -4   2    6.60   38.60
  -4   2  10    8.60   19.40
   4  -2 -10   20.50   17.80
 -10   4  -2   20.20   28.30
  -2 -10   4   50.89   21.60
  -4  -2  10   18.60   13.10
 -10   4  -4  203.08   50.19
  -4  10  -4  193.68   40.10
  -4  -4  10  199.18   41.40
  10  -4   4  409.06   89.69
   4 -10   4  199.68   40.80
   4  -4  10  257.27   53.69
   4  10  -4  171.48   37.80
   4   4 -10  225.58   45.80
  10  -6   0  207.58   40.90
   6   0 -10  217.28   45.00
 -10   6   0  185.78   38.10
   0  10  -6  227.68   46.30
   0 -10   6  320.97   64.69
  -6   0  10  191.98   39.70
   6 -10   0  224.68   45.50
   0  -6  10  235.18   49.30
  10   0  -6  185.58   36.80
 -10  -2   6  232.68   47.50
  -2   6 -10  447.96   87.49
  -6  10  -2  292.47   57.59
   6 -10  -2  412.06   81.29
  10  -2  -6  265.47   50.59
   6   2 -10  248.28   49.70
   2  10  -6  383.16   75.09
   2 -10   6  284.47   57.19
  10  -6   2  416.86   80.49
  -6   2  10  489.55   94.59
 -10   6   2  373.06   71.29
   6  -2 -10  366.56   71.29
  -2  10  -6  314.07   62.39
  -6   2 -10  301.37   66.29
  -2 -10   6  341.77   68.69
  -6  -2  10  293.87   58.19
 -10   2   6  277.77   53.19
  -6  10   2  265.07   52.79
   2  -6  10  424.36   83.19
  10   2  -6  318.57   61.89
   2   6 -10  298.97   59.99
  -4  -6  10   71.69   19.50
  -6 -10   4    2.00   24.30
 -10  -4   6   10.10   17.50
  -4   6 -10   72.59   21.30
  -6  10  -4   70.39   19.50
 -10   4  -6   18.90   21.30
  10  -4  -6   31.40    7.50
   6   4 -10   68.69   18.20
   4  10  -6   61.59   17.80
   6  -4  10   17.20   18.70
  10  -6  -4   27.10    6.40
 -10   6  -4   24.10   12.80
  -6   4 -10    6.40   19.60
  -4 -10   6   34.80   21.50
 -10   4   6   38.20    9.50
   6 -10   4   67.69   18.00
   4  -6  10   76.49   22.30
   6  10  -4   27.60   16.40
  -6   6 -10  643.44  124.69
  -6 -10   6  985.70  191.48
  -6  -6  10  484.85   93.89
  10  -6   6  637.04  122.79
   6 -10   6  579.14  111.49
   6  -6  10  610.04  118.29
  10   6  -6  646.34  124.79
   6  10  -6  572.74  111.79
  10  -8   0    7.40    7.90
   8   0 -10   17.00   10.40
 -10   8   0    5.60    8.70
   0  10  -8   40.10   14.80
 -10   0   8   11.40    8.40
  -8  10   0   24.20    9.70
   0  -8  10   36.40   16.80
  10   0  -8    9.20    5.80
   0   8 -10   73.39   20.70
  -2  -8  10 1013.60  192.88
 -10  -2   8  706.63  134.59
  -2   8 -10  780.22  149.59
  -8  10  -2  930.31  176.38
   8 -10  -2  879.31  167.18
  10  -2  -8  990.60  186.88
   2  10  -8  574.24  110.99
   8  -2  10  698.83  151.38
  10  -8   2  807.72  153.38
 -10   8   2  852.81  161.08
   8  -2 -10  801.32  152.28
 -10   8  -2 1013.60  192.18
  -2  10  -8  922.91  175.68
  -8   2 -10 1176.48  228.68
  -2 -10   8  583.54  113.09
  -8  -2  10  952.80  180.58
 -10   2   8 1008.20  190.18
  -8  10   2  566.44  108.19
   8 -10   2 1183.28  223.98
   2  -8  10  715.53  137.79
  10   2  -8  750.32  142.29
   2   8 -10 1021.00  194.48
  -4  -8  10   46.60   16.20
  -8 -10   4   56.29   26.90
 -10  -4   8   42.80   15.00
  -4   8 -10   49.70   17.90
  -8  10  -4   24.60   12.00
 -10   4  -8   26.00   21.70
  10  -4  -8   38.00   11.40
   8   4 -10   84.69   20.80
   4  10  -8   43.70   14.10
   4 -10   8   69.39   19.40
  10  -8   4   51.29   16.00
  -8   4  10   43.50   29.70
 -10   8   4  201.18   40.30
  10  -8  -4   26.00   11.40
   8  -4 -10   35.80   14.60
 -10   8  -4   47.90   15.50
  -4  10  -8   36.40   14.80
  -8   4 -10   54.59   22.90
  -4 -10   8   39.10   13.90
  -8  -4  10   23.90   11.90
 -10   4   8   65.49   15.20
  10  -4   8  131.09   42.40
   8 -10   4   59.59   17.40
   4  -8  10   35.00   16.10
  10   4  -8   32.50   10.70
  -6  -8  10   79.29   20.60
 -10  -6   8   63.29   23.00
  -6   8 -10   55.99   18.60
  -8  10  -6  114.69   26.80
 -10   6  -8  170.38   37.90
   8   6 -10  110.09   24.00
   6  10  -8   81.79   19.80
   6 -10   8   93.59   23.30
 -10   8  -6   70.19   19.00
  -6  10  -8  108.99   26.40
  -8   6 -10  157.58   34.90
 -10  -8   6  292.57   80.99
  -6 -10   8   97.69   26.40
   8 -10   6   52.39   16.20
   6  -8  10  109.29   25.80
  10   6  -8   60.99   16.10
 -10  -8   8  277.27   66.49
  -8  -8  10  152.78   32.10
  10  -8   8  155.58   35.00
   8 -10   8  174.48   36.90
   8  -8  10  144.89   32.90
  10   8  -8  577.14  119.89
   8   8 -10  153.48   31.50
  10 -10   0 2638.74  496.75
   0 -10  10 2405.86  454.25
  10   0 -10 2388.66  449.56
   0  10 -10 2512.75  474.45
  10 -10  -2  104.59   21.50
 -10  10  -2   87.49   20.30
  -2  10 -10   72.99   20.20
  -2 -10  10   76.89   21.00
 -10  -2  10  112.79   24.50
 -10   2  10  106.79   22.90
 -10  10   2   81.99   17.50
  10 -10   2  271.17   53.49
   2 -10  10   90.29   23.20
  10   2 -10  185.48   36.80
  10  -4 -10   60.59   14.60
 -10  10  -4   79.09   18.90
  -4  10 -10   48.40   17.00
 -10   4 -10   65.29   23.40
  -4 -10  10  104.39   25.20
 -10  -4  10   64.59   16.20
 -10   4  10   64.19   16.30
 -10  10   4  137.99   33.30
  10  -4  10   64.29   32.10
  10   4 -10   54.89   13.60
   4  10 -10  181.58   38.70
 -10  10  -6  290.07   57.49
  -6  10 -10  489.35   95.19
 -10   6 -10  216.58   47.50
  -6 -10  10  291.17   57.59
 -10  -6  10  223.88   44.90
  10  -6  10  224.98   48.20
  10 -10   6  271.97   54.49
   6 -10  10  230.48   47.60
  10   6 -10  280.07   54.99
   6  10 -10  258.17   51.59
 -10  10  -8  395.16   77.59
  -8  10 -10  415.26   81.59
 -10   8 -10  412.76   81.99
 -10 -10   8  956.30  193.38
  -8 -10  10  372.46   73.99
 -10  -8  10  452.25   88.99
  10  -8  10  356.06   71.09
  10 -10   8  441.96   86.49
   8 -10  10  448.06   87.69
  10   8 -10  445.96   86.29
 -10  10 -10 1203.38  231.18
 -10 -10  10 1025.90  196.68
  10 -10  10 1909.11  361.66
  10  10 -10 1589.34  301.17
   1   1  11  959.70  194.68
   1  -1 -11  775.32  149.69
  -1   1 -11  825.82  159.38
  -1  -1  11  920.51  175.88
  -1   1  11 1248.58  243.68
   1 -11   1 2119.49  403.16
   1  -1  11  953.80  182.88
   1  11  -1  891.51  170.18
  -1  -3  11  152.98   34.30
  -1   3 -11  275.77   56.79
  -3  11  -1  212.18   43.50
   3   1 -11  168.08   37.20
   1  11  -3  259.87   52.49
   3  -1  11  209.48   52.69
   1 -11   3  208.68   47.10
  -3   1  11  325.17   66.59
   3  -1 -11  270.07   55.79
  -3  11   1  265.27   53.29
   3 -11   1  402.86   81.09
   1  -3  11  348.77   69.89
  -3   3 -11 1425.06  270.67
  -3  -3  11 1476.55  279.57
   3 -11   3 1576.14  298.57
   3  -3  11 1466.75  278.67
   3  11  -3 1411.36  267.47
   3   3 -11 1483.95  280.87
  -1  -5  11   95.59   24.20
  -1   5 -11   76.39   22.60
   5 -11  -1   22.50   20.50
   1  11  -5   63.69   17.70
   1 -11   5   96.19   23.40
  11  -5   1   34.80   18.40
  -5   1  11   86.89   22.10
 -11   5   1   72.59   19.50
   5  -1 -11   46.00   16.10
 -11   5  -1   62.39   18.90
  -1  11  -5   61.59   17.20
  -5   1 -11  110.29   51.89
  -1 -11   5   90.19   26.60
  -5  -1  11  220.08   45.00
  -5  11   1   67.99   19.70
   5 -11   1   63.69   19.60
   1  -5  11   59.59   18.60
   1   5 -11   53.39   19.10
  -3  -5  11   61.99   18.70
  -5 -11   3   31.90   22.40
  -3   5 -11   55.99   20.30
  -5  11  -3   94.79   22.60
   3  11  -5   22.10   13.20
   5  -3  11   39.90   22.00
  11  -5   3   51.19   18.90
  -5   3  11   69.69   46.80
 -11   5   3   54.19   13.10
  11  -5  -3   86.69   20.40
   5  -3 -11   53.79   30.40
 -11   5  -3   57.89   18.70
  -3  11  -5   67.09   18.90
  -3 -11   5   43.60   22.00
  -5  -3  11   61.09   18.40
   5 -11   3   48.00   14.50
   5  11  -3   39.00   19.60
 -11   5  -5   61.99   20.10
  -5   5 -11   41.60   18.70
  -5 -11   5   19.70   27.50
  11  -5   5   41.30   20.60
   5 -11   5   79.59   20.90
   5  -5  11   18.80   15.80
   5  11  -5   41.80   18.70
   5   5 -11  124.09   27.60
  -1  -7  11   57.49   17.70
 -11  -1   7   53.99   16.80
  -1   7 -11   54.89   18.80
  -7  11  -1   64.49   15.60
   7 -11  -1   39.00   14.00
  11  -1  -7   55.89   11.90
   1  11  -7   65.69   18.10
   1 -11   7   84.69   22.40
  11  -7   1   32.70   11.60
  -7   1  11   62.29   17.80
 -11   7   1   90.19   19.20
   7  -1 -11   25.30   12.90
 -11   7  -1   38.80   12.90
  -1  11  -7   69.09   18.50
  -1 -11   7   55.09   17.10
  -7  -1  11   59.99   16.00
 -11   1   7   74.89   16.20
   7 -11   1   68.29   16.40
   1  -7  11   42.80   17.00
  11   1  -7   55.29   13.50
   1   7 -11   72.99   20.60
  -3  -7  11  347.07   68.29
 -11  -3   7  467.25   92.19
  -3   7 -11  281.97   56.89
  -7  11  -3  372.76   72.49
   7 -11  -3  370.06   73.09
  11  -3  -7  301.07   57.19
   7   3 -11  288.97   57.09
   3  11  -7  280.87   56.09
   3 -11   7  322.17   63.99
 -11   7   3  223.28   43.00
  11  -7  -3  320.67   60.89
   7  -3 -11  252.97   50.89
 -11   7  -3  379.26   73.89
  -3  11  -7  352.56   69.39
  -7   3 -11  417.36   83.59
  -3 -11   7  297.67   60.89
  -7  -3  11  352.06   68.89
 -11   3   7  272.27   51.99
  -7  11   3  256.17   50.49
   3  -7  11  287.37   58.09
   3   7 -11  316.77   62.89
  -5  -7  11  372.26   72.89
 -11  -5   7  615.94  128.09
  -5   7 -11  376.96   75.09
  -7  11  -5  368.26   71.99
 -11   5  -7  452.85   88.69
  11  -5  -7  399.46   75.69
   7   5 -11  334.87   65.39
   5  11  -7  354.56   70.09
   7  -5  11  466.25   91.99
  11  -7  -5  572.74  108.99
 -11   7  -5  406.86   79.39
  -5  11  -7  403.76   79.29
  -7   5 -11  396.36   78.69
  -7  -5  11  366.76   71.49
 -11   5   7  464.85   88.29
  11  -5   7  471.35   93.69
   7 -11   5  327.27   64.29
   5  -7  11  351.46   69.79
  11   5  -7  783.12  154.38
   7  11  -5  636.54  126.29
 -11   7  -7  113.39   26.50
  -7   7 -11   68.59   24.10
 -11  -7   7  156.98   79.39
  -7  -7  11  184.38   38.50
  11  -7   7  110.99   26.40
   7  -7  11  117.69   28.50
   7  11  -7  380.96   86.79
  -1  -9  11   38.60   15.80
  -9  11  -1  194.18   38.80
  11  -1  -9   70.99   15.30
   9   1 -11   56.39   16.30
   1  11  -9   97.59   23.00
   1 -11   9   93.89   23.60
  11  -9   1  120.39   25.10
 -11   9   1   64.19   15.50
   9  -1 -11   79.49   18.00
  -1  11  -9   42.30   14.40
  -1 -11   9   69.49   19.90
  -9  -1  11   61.69   16.30
 -11   1   9   72.19   16.50
  -9  11   1   57.89   14.10
   9 -11   1   45.70   13.00
   1  -9  11   83.19   22.70
  11   1  -9   61.59   13.60
  -3  -9  11 1968.40  372.06
 -11  -3   9 1997.40  376.56
  -3   9 -11 1534.45  290.67
  -9  11  -3 1722.73  325.47
  11  -3  -9 1573.14  296.27
   9   3 -11 1907.61  359.86
   9  -3  11 2146.89  413.46
  11  -9   3 2011.10  379.26
  -9   3  11 1212.28  229.78
 -11   9   3 1976.30  372.06
  11  -9  -3 2037.60  383.46
   9  -3 -11 2079.69  391.76
 -11   9  -3 1786.52  336.97
  -3  11  -9 2068.99  390.86
  -3 -11   9 2412.26  455.45
 -11   3   9 1954.70  367.86
  -9  11   3 5453.15 1027.90
   9 -11   3 2044.90  385.76
   3  -9  11 2302.37  434.96
  11   3  -9 1989.00  375.06
   3   9 -11 2114.59  399.76
  -5  -9  11   49.99   16.90
  -9 -11   5   17.90   29.50
 -11  -5   9   52.19   16.10
  -5   9 -11    6.90   12.20
  -9  11  -5   28.90   12.80
  11  -5  -9   36.60   11.20
   5  11  -9   13.10    9.00
   9  -5  11    6.80   17.80
   9  -5 -11   12.60   18.50
 -11   9  -5   33.00   13.30
  -5  11  -9   50.69   17.70
  -9   5 -11    8.20   17.10
  -5 -11   9    4.20   10.70
  -9  -5  11   31.00   12.70
 -11   5   9   28.20   11.60
  11  -5   9   13.60   19.60
   9 -11   5   76.29   19.90
   5   9 -11   48.30   14.10
  -7  -9  11  252.97   51.09
  -9 -11   7   32.60   66.59
 -11  -7   9  444.26   89.29
  -7   9 -11  239.78   49.70
  -9  11  -7  295.87   58.89
   7  11  -9  273.37   54.39
   9  -7  11  269.57   55.19
   7 -11   9  226.08   46.20
  11  -9   7  162.88   35.30
 -11   9  -7  293.57   59.09
  -7  11  -9  238.58   48.70
  -9   7 -11  346.97   69.79
  -7 -11   9  233.58   48.80
  -9  -7  11  285.07   56.99
   9 -11   7  344.37   67.99
   7  -9  11  255.47   52.29
  11   7  -9  264.67   52.59
  -9  11  -9  155.18   34.30
  -9   9 -11  213.08   47.20
 -11  -9   9  394.06   79.99
  -9 -11   9  273.87   59.39
  11  -9   9  361.86   71.99
   9 -11   9  248.28   50.69
   9  -9  11  220.58   46.30
   9  11  -9  162.58   34.90
   9   9 -11  212.48   43.00
  11 -11  -1 1956.20  368.76
  11  -1 -11 1563.84  294.87
 -11  11  -1 1818.82  343.07
  -1  11 -11 1749.72  331.07
  -1 -11  11 1872.31  354.26
 -11   1  11 1853.71  349.27
 -11  11   1 1692.33  318.97
  11 -11   1 1818.82  342.97
   1 -11  11 1652.63  313.07
  11   1 -11 1640.34  309.27
  11  -3 -11   60.19   14.30
 -11  11  -3   56.49   15.80
  -3  11 -11   85.09   22.90
 -11   3 -11   19.20   32.10
  -3 -11  11   54.49   17.80
 -11  -3  11   46.60   13.20
 -11   3  11   72.29   17.20
 -11  11   3   62.39   16.40
  11  -3  11    9.40   43.20
  11 -11   3   59.89   16.40
   3 -11  11   68.79   20.30
  11   3 -11   45.40   11.50
   3  11 -11   73.09   19.00
  11 -11  -5 2611.34  493.35
  11  -5 -11 2129.79  401.26
  -5  11 -11 2184.18  413.06
 -11   5 -11 2156.68  408.56
 -11  -5  11 1723.23  326.07
  11  -5  11 1987.10  377.46
  11 -11   5 2007.60  379.16
   5 -11  11 1680.03  318.37
  11   5 -11 1710.43  322.87
   5  11 -11 1829.62  346.37
 -11  11  -7   17.10   12.60
  -7  11 -11   11.90   12.60
  -7 -11  11    9.40   10.40
 -11  -7  11   16.10   12.70
  11  -7  11  139.89   33.50
  11 -11   7   16.00   11.00
   7 -11  11    2.30   12.10
   7  11 -11   11.50    9.10
  -9  11 -11   13.00   12.30
 -11   9 -11   13.40   13.50
 -11 -11   9   53.29   31.00
  -9 -11  11   47.40   19.30
 -11  -9  11   48.90   19.00
  11 -11   9   15.10   12.90
   9 -11  11   56.69   17.60
  11   9 -11   29.60   10.70
   9  11 -11   66.79   19.10
 -11  11 -11 4374.76  825.32
 -11 -11  11 2831.02  536.45
  11 -11  11 3770.12  711.03
   0   0  12 1437.86  273.97
   2   0  12   32.90   61.69
   2   0 -12   11.10   16.80
   0  12  -2   13.60   13.70
   0 -12   2    1.80   26.10
  -2   0  12    3.20   16.10
  -2  12   0    5.10   13.10
   0  -2  12    4.50   14.70
   2  -2 -12   26.00   36.70
  -2   2 -12   25.90   19.40
  -2  -2  12   57.19   18.80
   2  -2  12   65.29   23.00
   2  12  -2   12.30   13.40
   2   2 -12   60.99   20.60
   4   0  12   30.80   58.99
  -4   0 -12   20.60   39.60
   0 -12   4   30.60   21.70
  -4   0  12   30.00   15.30
  -4  12   0   21.30   13.80
   4 -12   0    6.40   21.60
   0  -4  12   26.90   14.80
   0   4 -12   28.70   17.00
  -4 -12   2  572.74  113.39
  -2   4 -12  580.14  113.09
   2  12  -4  524.75  102.29
   4  -2  12  492.85   98.99
   2 -12   4  644.34  124.19
   4  -2 -12  442.06   87.29
  -2  12  -4  637.54  122.39
  -2 -12   4  770.92  151.68
  -4  -2  12  331.57   65.69
   4 -12   2  372.06   73.99
   2  -4  12  729.73  141.59
  -4   4 -12   54.19   19.90
  -4 -12   4   28.70   44.40
  -4  -4  12  136.09   29.90
   4 -12   4   38.70   12.70
   4  -4  12   50.29   19.20
   4  12  -4   70.19   23.40
   4   4 -12   41.00   15.90
   6   0 -12   19.50   13.50
 -12   6   0   21.50   11.30
   0  12  -6   52.29   15.10
   0 -12   6   31.10   14.60
 -12   0   6    2.80   14.10
  -6  12   0   15.90   11.00
   6 -12   0   28.90   15.30
  12   0  -6   22.00    9.40
   0   6 -12   49.40   17.40
  -2   6 -12  124.59   30.10
  -6  12  -2  114.99   25.00
  12  -2  -6   74.89   17.00
   6   2 -12  127.49   28.10
   2  12  -6   83.79   20.40
   6  -2  12  172.78   54.89
   2 -12   6  243.18   49.50
  12  -6   2  160.68   34.90
  -6   2  12  126.39   28.60
 -12   6   2  183.58   36.30
  12  -6  -2  123.29   24.50
   6  -2 -12  104.69   25.10
 -12   6  -2  112.39   25.50
  -2  12  -6  169.38   35.50
  -6   2 -12  132.89   34.40
  -2 -12   6  107.49   28.50
  -6  -2  12  113.89   26.20
 -12   2   6  254.97   50.79
  -6  12   2  127.09   28.80
   6 -12   2   97.29   21.90
  12   2  -6  211.18   43.00
   2   6 -12  137.89   31.10
  -6 -12   4    2.70   43.00
 -12  -4   6   79.79   27.20
  -4   6 -12   44.50   18.70
  -6  12  -4   34.70   12.80
 -12   4  -6   86.09   33.70
  12  -4  -6   79.39   17.70
   6   4 -12  174.48   36.80
   4  12  -6   48.70   16.90
   6  -4  12   73.49   24.20
   4 -12   6   28.60   13.90
  12  -6   4   39.30   17.10
 -12   6   4   50.09   10.40
  12  -6  -4   46.90   10.00
   6  -4 -12   53.89   25.80
 -12   6  -4   56.49   17.70
  -4  12  -6   36.60   13.10
  -6   4 -12  101.69   27.50
  -4 -12   6   79.99   27.00
  -6  -4  12   42.00   15.30
 -12   4   6   39.10    8.40
   4  -6  12   44.90   19.10
  12   4  -6   61.59   17.70
   6  12  -4   75.09   23.80
  -6   6 -12  291.17   60.69
 -12  -6   6  178.38   45.80
  12  -6   6  131.29   32.70
   6 -12   6  129.99   28.90
   6  -6  12  211.98   45.20
  12   6  -6  181.48   40.10
   6  12  -6  312.97   74.69
   6   6 -12  117.09   26.50
   8   0 -12  161.78   33.20
   0  12  -8  204.08   41.90
  -8   0  12  171.08   35.00
 -12   0   8  222.28   43.60
   8 -12   0  157.28   32.80
   0  -8  12  107.79   25.10
  12   0  -8  224.68   44.00
  -2  -8  12  181.48   38.80
  -2   8 -12  202.08   42.20
  -8  12  -2  376.86   73.29
   8 -12  -2  146.39   68.29
  12  -2  -8  242.68   46.60
   8   2 -12  371.46   72.19
  12  -8   2  403.16   77.69
 -12   8   2  174.28   34.40
   8  -2 -12  219.58   44.10
 -12   8  -2  297.47   58.39
  -2  12  -8  163.28   34.70
  -8   2 -12  130.89   43.60
  -2 -12   8  213.58   44.10
  -8  -2  12  281.07   55.19
 -12   2   8  162.48   31.80
   8 -12   2  236.08   47.50
   2  -8  12  207.98   43.70
  12   2  -8  265.07   51.99
   2   8 -12  169.28   36.80
  -4  -8  12  531.05  102.69
  -8 -12   4  986.20  192.28
  -4   8 -12  508.05   98.89
  12  -4  -8  569.84  107.69
   8   4 -12  517.85   99.49
   4  12  -8  383.26   74.79
   8  -4  12  703.73  137.59
  12  -8   4  418.66   81.69
 -12   8   4  587.94  110.99
  12  -8  -4  600.24  113.39
   8  -4 -12  458.65   89.39
  -4  12  -8  534.05  103.29
  -8   4 -12  600.24  117.49
  -4 -12   8  547.25  106.39
  -8  -4  12  673.83  128.79
 -12   4   8  554.64  104.69
  12  -4   8  338.77   83.69
   8 -12   4  626.74  120.49
  12   4  -8 1367.66  265.87
   4   8 -12  524.25  101.39
  -6  -8  12   13.20   11.30
  -8 -12   6  185.48   94.59
  -6   8 -12   65.59   20.90
  -8  12  -6   28.40   13.60
 -12   6  -8   28.90   17.00
   8   6 -12   23.60   10.40
  12   8  -6   33.00   17.50
   8  -6  12   51.59   19.30
   6 -12   8   27.20   12.60
  12  -8   6   58.79   19.10
  -6  12  -8   15.60   12.80
  -8   6 -12  103.19   26.40
 -12  -8   6   66.79   31.40
  -6 -12   8    7.60   14.70
  -8  -6  12   23.50   12.30
  12  -6   8   32.80   21.30
   8 -12   6   29.70   13.30
   6  -8  12   90.79   23.20
  12   6  -8   95.99   37.70
 -12   8  -8 1453.55  275.77
  -8   8 -12 1396.16  265.67
  -8 -12   8 2717.73  515.45
  -8  -8  12 1318.17  250.47
  12  -8   8 1853.71  351.16
   8 -12   8 1349.07  256.07
   8  -8  12 1758.52  333.57
  12   8  -8 2638.34  500.15
   8  12  -8 2523.55  478.55
   8   8 -12 1401.06  265.67
  12 -10   0    5.10    7.90
  10   0 -12    9.30    8.10
 -12  10   0   19.90    9.50
   0 -12  10   22.90   15.20
 -12   0  10   43.70   12.20
 -10  12   0   54.29   14.20
   0 -10  12   33.00   14.40
  12   0 -10    9.00    5.60
   0  10 -12   15.20   11.90
  -2  10 -12   11.10   13.70
 -10  12  -2   60.79   16.30
  12  -2 -10   28.50    9.10
   2  12 -10   22.40   11.00
  12 -10   2   58.69   14.90
 -10   2  12   18.60   10.00
 -12  10   2   13.00    8.30
  10  -2 -12   60.79   15.30
 -12  10  -2   26.70    9.80
  -2 -12  10   27.70   13.30
 -10  -2  12   38.10   12.30
 -12   2  10   51.89   12.90
 -10  12   2   18.40   10.10
  10 -12   2   40.20   12.40
   2 -10  12    7.00   12.80
  -4 -10  12   12.60   11.60
 -12  -4  10    5.20   11.00
  -4  10 -12   48.00   16.20
 -10  12  -4   11.40    9.70
  10 -12  -4   -0.10   24.30
  12  -4 -10   45.20   10.90
  10   4 -12   11.40    7.70
   4  12 -10   67.99   17.60
  10  -4  12    8.80   23.00
   4 -12  10    6.90   10.90
  12 -10   4   -0.20    9.10
 -10   4  12    3.50   11.00
 -12  10   4   11.00    7.00
  12 -10  -4   10.80    6.80
  10  -4 -12   20.60   10.90
 -12  10  -4   -0.40   10.80
  -4  12 -10   12.10   11.80
 -10  -4  12    5.30    9.80
 -12   4  10   14.00    9.20
 -10  12   4    8.00   12.30
  10 -12   4    8.20   10.30
   4 -10  12   27.10   14.60
  12   4 -10    8.80    6.60
   4  10 -12   20.20   11.80
 -12  -6  10  732.63  140.79
  -6  10 -12 1009.70  192.68
 -10  12  -6  908.21  173.38
  12  -6 -10 1211.78  229.58
  10   6 -12  836.62  159.48
  12  10  -6 1221.08  233.58
  10  -6  12  801.32  154.98
   6 -12  10  873.41  167.38
 -12  10  -6  621.84  120.09
  -6  12 -10  805.22  154.98
 -10   6 -12  873.41  169.18
 -12 -10   6 1389.26  266.67
  -6 -12  10  879.31  168.48
 -10  -6  12  923.91  176.48
  12  -6  10  834.12  161.78
   6 -10  12  792.02  152.18
  10  12  -6  988.10  190.08
   6  10 -12  841.02  161.18
 -10 -12   8   12.40   26.30
 -12  -8  10   45.20   21.70
  -8  10 -12   46.80   18.60
   8  12 -10   21.60   10.40
  12  10  -8   14.70   10.80
  10  -8  12    9.40   14.00
   8 -12  10   76.79   21.30
  12 -10   8   25.70   12.60
 -12  10  -8   50.79   18.70
 -10   8 -12   46.70   17.80
 -12 -10   8   -3.20   33.50
  -8 -12  10   33.40   18.40
  12  -8  10    8.40   13.00
  10 -12   8  106.59   25.50
   8 -10  12   28.10   14.40
  12   8 -10   32.90   10.80
  10  12  -8    9.50   13.10
 -10  12 -10  275.57   55.89
 -10  10 -12  234.68   49.60
 -12 -10  10  425.56   85.89
 -10 -12  10  300.87   65.99
 -10 -10  12  328.57   65.19
  10 -10  12  338.87   68.09
  10  12 -10  269.27   54.29
  10  10 -12  180.88   37.90
 -12   0  12 4876.41  917.01
 -12  12   0 2269.07  428.16
  12 -12   0 5507.05 1035.20
   0 -12  12 3778.42  712.03
  12   0 -12 4105.99  771.92
   0  12 -12 3654.83  688.53
  12  -2 -12   20.00    8.50
 -12  12  -2    3.30   10.40
  -2  12 -12   11.70   10.90
  -2 -12  12   15.90   12.60
 -12   2  12    7.50    7.50
 -12  12   2   16.60    7.30
   2 -12  12   11.80   11.90
  12   2 -12    7.80    6.70
   2  12 -12   12.40   10.50
  12 -12  -4    9.90   12.90
  12  -4 -12   14.00    7.70
 -12  12  -4    2.40   11.40
 -12   4 -12   12.60   38.10
  -4 -12  12    3.00   11.20
 -12  -4  12    4.50    9.40
 -12   4  12    7.80    8.90
 -12  12   4   20.50    8.70
  12  -4  12    1.30   72.69
  12 -12   4   24.20   11.80
   4 -12  12   -5.90   13.60
  12   4 -12   32.60   10.80
   4  12 -12    2.70   10.60
  12  -6 -12  412.26   80.69
 -12  12  -6  326.97   64.79
  -6  12 -12  324.57   64.99
 -12   6 -12  374.06   76.29
 -12 -12   6  463.25   95.79
  -6 -12  12  361.76   71.79
 -12  -6  12  272.07   53.69
   6  12 -12  430.56   84.59
 -12  12  -8   56.09   17.10
 -12   8 -12  140.29   32.70
 -12 -12   8  278.87   87.19
  -8 -12  12   83.29   22.10
 -12  -8  12   96.89   24.00
  12  -8  12  116.19   29.40
  12 -12   8  113.09   26.20
   8 -12  12   90.69   23.80
  12   8 -12   77.39   18.50
   8  12 -12   71.79   18.10
 -10  12 -12  204.88   42.70
 -12  10 -12  341.27   68.69
 -10 -12  12  260.07   54.79
 -12 -10  12  136.59   33.40
  12 -10  12  113.29   27.60
  12 -12  10  129.19   29.80
  12  10 -12  161.58   35.10
 -12  12 -12  556.14  109.59
 -12 -12  12  528.65  108.49
  12 -12  12  650.73  126.59
   1   1  13   25.80   53.79
   1  -1 -13   24.60   21.40
  -1  13  -1   10.30   15.80
  -1   1 -13   14.80   19.50
  -1  -1  13   31.60   15.90
  -1   1  13   26.50   34.40
   1 -13   1   58.49   34.80
   1  -1  13   14.50   19.60
   1  13  -1    9.90   16.10
  -1   3 -13   38.90   17.10
   3 -13  -1  111.89   31.40
   3  -1  13  118.09   34.30
  -3   1  13   66.49   24.20
   3  -1 -13   55.09   21.30
  -3   1 -13   92.49   29.90
  -1 -13   3    0.90   36.30
  -3  -1  13  124.19   29.00
  -3  13   1   29.70   16.80
   3 -13   1   56.29   30.00
   1  -3  13   75.49   21.90
   3  -3 -13  219.68   51.59
  -3   3 -13  160.98   37.10
  -3 -13   3  346.47   89.29
  -3  -3  13  142.39   31.60
   3 -13   3  159.08   35.90
   3  -3  13  159.18   38.10
   3  13  -3  177.48   38.90
  -1  -5  13  232.48   47.50
  -1   5 -13  391.56   77.89
  -5  13  -1  211.38   43.20
   5   1 -13  197.68   41.70
   1  13  -5  389.76   76.89
   1 -13   5  195.88   41.80
  -5   1  13  332.87   66.19
   5  -1 -13  305.17   61.09
 -13   5  -1  431.76   86.69
  -5   1 -13  314.47   69.99
  -1 -13   5  303.67   64.89
  -5  -1  13  271.57   54.79
   1   5 -13  220.78   45.70
  -3  -5  13   13.40   11.90
  -3   5 -13   33.30   17.90
   5   3 -13   20.70   11.70
   3  13  -5  196.98   52.89
   5  -3  13   44.30   22.20
   3 -13   5   40.40   13.30
  13  -5   3   49.70   33.60
  -5   3  13   38.60   39.70
   5  -3 -13    8.20   22.60
 -13   5  -3   37.20   27.50
  -5   3 -13   44.10   21.60
  -5  -3  13  106.89   24.40
   5 -13   3   16.50   11.60
   3  -5  13   25.50   15.60
   5  13  -3   11.80   19.60
 -13   5  -5   83.49   30.50
  -5  -5  13  103.89   23.80
  13  -5   5   15.70   41.70
   5 -13   5  121.59   27.50
   5  -5  13   75.39   22.50
   5  13  -5  159.68   48.50
   5   5 -13   48.70   15.60
 -13  -1   7   79.79   39.40
  -1   7 -13   44.40   17.20
  -7  13  -1   24.50   10.60
   7 -13  -1   60.89   61.39
  13  -1  -7   50.09   22.90
   1  13  -7   42.90   14.10
  13  -7   1   57.89   15.00
  -7   1  13   23.20   13.30
 -13   7   1   12.40    9.30
 -13   7  -1   26.90   10.80
  -7   1 -13   20.40   28.90
  -1 -13   7   51.29   17.70
  -7  -1  13   28.40   12.30
 -13   1   7  157.58   44.80
  -7  13   1  145.59   45.40
   7 -13   1   22.00   11.60
   1  -7  13   28.00   13.00
  -3  -7  13   92.99   23.10
  -3   7 -13  143.29   32.70
  -7  13  -3  143.99   30.10
   7 -13  -3  271.77   58.89
  13  -3  -7  191.78   37.70
   7   3 -13   98.59   22.80
   3  13  -7  123.99   26.60
   3 -13   7   49.60   17.30
  -7   3  13  137.39   30.50
 -13   7   3  117.49   23.30
  13  -7  -3  137.69   27.00
   7  -3 -13  124.89   28.80
 -13   7  -3  116.19   25.90
  -3  13  -7  123.09   27.80
  -7   3 -13  101.09   28.40
  -3 -13   7  162.88   37.10
 -13   3   7   89.49   18.10
  -7  13   3   98.69   26.10
   7 -13   3  119.59   26.30
  13   3  -7  119.79   33.10
   3   7 -13  109.79   26.10
  -5  -7  13   79.89   20.40
 -13  -5   7   31.10   33.50
  -5   7 -13   84.69   24.10
  13  -5  -7  131.09   25.10
   7   5 -13  155.58   32.90
   5  13  -7   83.59   21.10
   5 -13   7  124.39   28.30
  13  -7   5  147.59   33.10
 -13   7   5  128.89   24.70
  13  -7  -5  116.09   22.30
 -13   7  -5   90.89   22.80
  -5  13  -7   98.99   23.90
  -7   5 -13  138.39   33.10
  -5 -13   7  157.48   39.80
 -13   5   7  143.79   27.50
  13  -5   7  140.89   56.49
   7 -13   5  182.38   38.40
   5  -7  13  117.99   29.60
  13   5  -7  157.08   34.30
   7  13  -5  295.87   65.09
 -13   7  -7   58.79   20.60
  -7   7 -13   58.29   19.80
 -13  -7   7   30.50   31.00
  -7 -13   7  235.88   66.99
  -7  -7  13   50.69   16.20
  13  -7   7  118.69   29.40
   7 -13   7   45.60   15.20
  13   7  -7   95.89   23.50
   7   7 -13   53.19   15.40
  -1  -9  13  229.48   47.20
 -13  -1   9  227.08   44.40
  -1   9 -13  213.28   43.80
  -9  13  -1  196.98   39.30
  13  -1  -9  177.18   34.30
   9   1 -13  164.98   33.90
   1  13  -9  241.78   48.80
   1 -13   9  189.28   40.80
  13  -9   1  181.98   36.50
 -13   9   1  218.98   42.70
   9  -1 -13  123.69   26.60
 -13   9  -1  134.59   27.60
  -1 -13   9  280.57   56.59
 -13   1   9  199.68   39.00
  -9  13   1  209.78   42.50
   1  -9  13  208.28   43.20
  13   1  -9  230.08   44.90
   1   9 -13  232.98   48.20
  -3  -9  13   95.49   23.20
  -3   9 -13  121.39   28.00
  -9  13  -3  103.99   24.00
   9 -13  -3  192.68   55.49
  13  -3  -9  120.49   23.60
   9   3 -13   70.19   18.60
   3  13  -9   96.49   21.70
   9  -3  13  194.48   66.09
   3 -13   9  130.89   31.20
  13  -9   3  105.69   24.10
 -13   9   3   98.69   20.80
  13  -9  -3  114.29   22.70
   9  -3 -13  128.29   28.10
 -13   9  -3   68.29   18.30
  -3  13  -9   83.59   21.00
  -9   3 -13   84.89   30.70
  -9  -3  13   88.79   22.00
 -13   3   9   97.69   19.90
  -9  13   3  205.98   45.70
   9 -13   3  114.19   26.00
   3  -9  13  113.59   27.60
  13   3  -9  122.19   26.20
  -5  -9  13  166.38   35.10
  -9 -13   5  276.97   64.99
 -13  -5   9  262.97   53.79
  -5   9 -13  157.48   35.00
 -13   5  -9  166.68   43.10
  13  -5  -9  246.38   47.30
   9   5 -13  140.99   29.50
   9  -5  13  159.48   38.60
   5 -13   9  114.69   26.10
  13  -9   5  219.98   45.10
  -9   5  13   48.90   38.20
 -13   9   5  156.68   30.60
  13  -9  -5  137.29   27.40
   9  -5 -13  274.17   58.99
 -13   9  -5  179.58   38.10
  -5  13  -9  159.68   34.30
  -5 -13   9  219.78   46.40
 -13   5   9  141.59   27.90
  13  -5   9  235.18   71.39
   9 -13   5  162.88   34.10
   5  -9  13  198.28   42.10
  13   5  -9  257.97   54.49
   9  13  -5  125.39   34.20
   5   9 -13  130.19   28.70
  -9 -13   7   -0.10   35.90
 -13  -7   9  125.89   37.60
  -7   9 -13   49.10   19.20
 -13   7  -9   26.20   17.50
   9   7 -13   22.80   10.30
   7  13  -9   78.49   19.50
   9  -7  13   37.20   18.50
   7 -13   9   14.60   14.80
  13  -9   7   52.89   17.20
 -13   9  -7   31.90   15.00
  -7  13  -9   37.40   16.90
  -9   7 -13   49.00   19.20
 -13  -9   7   22.70   29.00
  -7 -13   9    0.70   16.80
   9 -13   7   29.70   14.20
   7  -9  13   87.19   23.20
  13   7  -9   35.60   14.20
   9  13  -7   40.40   16.60
 -13   9  -9  295.47   60.19
  -9  13  -9  398.26   78.59
  -9   9 -13  455.15   89.89
  -9 -13   9  608.04  119.69
  -9  -9  13  482.95   94.79
   9 -13   9  470.25   91.89
   9  -9  13  485.75   95.59
  13   9  -9  644.84  125.89
   9   9 -13  510.45   99.09
 -13  -1  11  162.18   32.70
  -1  11 -13  234.08   48.70
 -11  13  -1  106.89   24.40
  11   1 -13  133.99   28.10
   1  13 -11  234.98   47.90
   1 -13  11  128.29   30.00
  13 -11   1  229.08   45.30
 -11   1  13  257.97   50.39
 -13  11   1  172.08   34.40
  11  -1 -13  178.48   35.90
 -13  11  -1  193.18   39.80
  -1 -13  11  235.38   49.00
 -13   1  11  180.48   35.80
  11 -13   1  104.99   23.30
   1 -11  13  235.48   49.00
  13   1 -11  194.18   38.30
  -3 -11  13   29.00   13.20
 -11  13  -3   39.60   13.80
  13  -3 -11   43.60   11.70
  11   3 -13   49.00   12.70
   3  13 -11  118.59   26.70
  11  -3  13   16.70   73.39
  13 -11   3   40.40   13.20
 -11   3  13   28.40   10.70
 -13  11   3   79.99   16.80
  13 -11  -3   52.69   12.00
 -13  11  -3   48.00   14.40
  -3  13 -11   25.00   12.90
  -3 -13  11  111.09   27.60
 -11  -3  13   35.80   11.30
 -13   3  11   66.59   14.80
 -11  13   3   67.49   17.30
  11 -13   3   68.19   16.80
   3  11 -13   39.00   13.30
 -13  -5  11    5.10   11.20
  -5  11 -13    7.50   13.00
 -11  13  -5   42.50   16.90
 -13   5 -11   71.39   27.10
  13  -5 -11   15.40    7.60
  11   5 -13   18.40    8.90
   5  13 -11   29.60   11.30
  11  -5  13    4.10   24.20
   5 -13  11   16.30   14.70
  13 -11   5    3.30    9.00
 -13  11   5   13.30    8.50
  13 -11  -5   23.40   11.80
  11  -5 -13   16.60   12.80
 -13  11  -5   14.80   11.80
 -11   5 -13   11.70   17.70
  -5 -13  11   25.80   12.00
 -13   5  11   26.30   10.50
  13  -5  11  -23.40   61.89
  11 -13   5   15.60   11.40
   5 -11  13   12.20   15.70
  13   5 -11   18.60    8.00
   5  11 -13    6.10   10.50
  -7 -11  13   36.30   16.20
 -11 -13   7   30.90   42.00
 -13   7 -11   33.90   19.30
  11   7 -13  110.69   24.30
   7  13 -11   58.59   16.60
  13  11  -7   75.59   26.80
   7 -13  11   53.39   18.00
  -7  13 -11   48.90   17.70
 -11   7 -13   60.19   20.50
 -13 -11   7   98.29   38.20
  -7 -13  11   85.79   23.50
 -11  -7  13   51.69   17.40
  13  -7  11   25.00   17.30
  11 -13   7  112.09   25.70
   7 -11  13   81.39   21.80
 -13  -9  11  300.97   69.69
  -9  11 -13  110.29   27.30
 -13   9 -11  224.78   48.90
  11   9 -13  115.99   25.40
   9  13 -11  189.28   40.70
  11  -9  13  233.78   50.39
   9 -13  11  113.99   26.50
  13 -11   9  150.28   33.10
 -13  11  -9  160.28   36.80
  -9  13 -11  176.08   37.50
  -9 -13  11  191.08   43.70
 -11  -9  13  154.38   32.10
  13  -9  11  227.68   48.90
   9 -11  13  187.78   41.20
  11  13  -9  355.76   74.69
   9  11 -13  228.68   46.30
 -11  13 -11  124.69   28.60
 -11  11 -13  107.29   27.50
 -13 -11  11  268.17   68.99
 -11 -13  11  233.58   72.49
  11 -13  11  209.08   43.30
  13  11 -11  215.08   50.39
  11  13 -11  238.38   54.69
  13  -1 -13   28.00    9.50
 -13  13  -1   15.80   10.20
  -1  13 -13   32.10   13.60
  -1 -13  13   37.80   15.90
 -13  -1  13   18.20    8.30
 -13   1  13   27.80    9.00
  13 -13   1   60.09   14.40
  13   1 -13   47.90   11.60
   1  13 -13   45.50   15.00
  13  -3 -13  692.43  131.59
 -13  13  -3  696.33  133.89
  -3 -13  13  610.54  118.59
 -13  13   3  579.14  110.39
   3 -13  13  630.14  122.19
  13   3 -13  539.95  103.29
   3  13 -13  562.94  108.89
  13 -13  -5   25.00   40.40
  13  -5 -13   25.70   10.00
 -13  13  -5   38.50   13.70
  -5  13 -13   42.20   16.00
 -13   5 -13   33.00   20.00
  -5 -13  13   37.50   15.20
 -13  13   5   88.49   25.40
  13 -13   5   45.40   13.70
  13   5 -13   37.00   10.00
   5  13 -13   25.60   11.30
  13  -7 -13  114.59   27.60
 -13  13  -7   68.29   17.10
  -7  13 -13   55.19   15.90
 -13   7 -13   67.89   20.50
 -13 -13   7  408.06  125.09
  -7 -13  13   79.19   19.60
 -13  -7  13   58.69   14.80
  13  -7  13   82.59   24.90
  13 -13   7   80.99   20.10
   7 -13  13   82.89   20.80
  13   7 -13  102.69   21.90
  13  13  -7  130.99   68.09
   7  13 -13   46.80   13.00
  -9  13 -13   31.30   13.20
 -13 -13   9  131.89  172.98
  -9 -13  13   55.59   16.60
  13  -9  13   11.60   21.00
  13 -13   9   86.49   21.40
   9 -13  13   77.49   21.60
  13   9 -13   90.79   20.70
   9  13 -13   60.59   16.10
 -11  13 -13   14.60   12.40
 -11 -13  13   36.80   17.90
  13 -13  11   54.79   17.00
  11 -13  13   52.99   17.70
  13  11 -13   74.19   19.50
 -13  13 -13  167.78   37.20
 -13 -13  13  137.89   37.40
  13 -13  13  160.48   35.80
   0   0  14   -3.30   18.10
   2   0  14  598.74  125.89
   2   0 -14  364.36   72.79
  -2   0 -14  418.56   85.49
   0 -14   2 1389.26  282.67
   0  -2  14  583.54  113.19
   0   2 -14  470.75   92.29
   2  -2 -14   70.89   29.50
  -2  14  -2  204.08   55.09
  -2   2 -14   41.60   20.20
  -2 -14   2    5.60   30.50
  -2  -2  14   53.59   18.60
  -2   2  14    0.60   47.10
   2 -14   2   66.49   52.29
   2  -2  14   20.40   15.70
   2  14  -2   83.79   26.20
   4   0  14   38.20   47.90
   4   0 -14    4.20   12.60
  -4   0 -14  121.99   43.60
   0 -14   4   45.20   23.20
  -4   0  14   83.29   22.30
  -4  14   0   24.20   32.40
   4 -14   0  -13.70   62.49
   0  -4  14    7.30   13.30
   0   4 -14    9.90   15.60
  -4 -14   2   50.69   34.90
  -2   4 -14   63.29   20.80
   2  14  -4  203.48   57.49
   4  -2  14   35.70   20.70
   2 -14   4   49.70   19.10
   4  -2 -14   88.79   24.60
  -2  14  -4  108.99   25.00
  -2 -14   4   50.79   72.29
  -4  -2  14  131.29   30.20
   2  -4  14   42.50   16.60
  -4  -4  14  111.99   25.50
   4 -14   4   86.19   21.80
   4  -4  14  123.89   30.30
   4  14  -4  262.67   64.19
   6   0 -14   38.40   15.50
 -14   6   0    3.60   10.90
   0  14  -6   13.10    9.60
   0 -14   6    8.00   13.10
  -6   0  14    7.40   12.80
  -6  14   0   90.39   40.30
   6 -14   0  215.68   69.49
   0  -6  14   -3.50   11.70
  -2  -6  14  433.36   84.49
  -2   6 -14  650.73  125.79
  -6  14  -2  541.35  103.99
   2  14  -6  636.04  122.49
   6  -2  14  769.42  152.68
  -6   2  14  550.74  106.89
 -14   6   2  526.65  101.29
  14  -6  -2  504.15   97.29
   6  -2 -14  620.34  119.49
 -14   6  -2  501.65   96.89
  -2  14  -6  611.54  117.29
  -6   2 -14  584.54  114.39
  -2 -14   6  403.56   82.89
  -6  -2  14  604.64  116.49
  -6  14   2  628.24  121.89
   6 -14   2  601.74  116.39
   2   6 -14  681.63  131.09
  -4  -6  14  118.49   26.50
  -6 -14   4   41.60   35.20
  -4   6 -14  235.38   49.30
   6  -4  14  106.09   28.70
  14  -6   4  210.08   48.00
  -6   4  14   82.09   44.10
 -14   6   4  216.38   42.80
  -4  14  -6  119.49   27.20
  -6   4 -14  140.29   35.10
  -6  -4  14  117.99   27.00
   6 -14   4  135.89   29.20
   4  -6  14  195.08   42.20
   6  14  -4  213.58   46.80
  -6  14  -6   -2.90   11.60
  -6   6 -14    6.30   14.40
  -6 -14   6  -14.20   47.10
  14  -6   6   10.50   21.80
   6 -14   6    7.90   11.70
   6  -6  14    6.90   14.90
   6   6 -14    6.50   11.80
   0  14  -8   12.90    9.70
   0 -14   8    9.50   10.20
  -8   0  14   32.20   14.10
  -8  14   0   31.60   13.00
   0  -8  14   48.90   15.20
  14   0  -8   32.20   16.60
   0   8 -14    6.40   11.70
  -2  -8  14   55.79   17.70
 -14  -2   8   49.60   25.00
  -2   8 -14   71.79   20.60
  -8  14  -2   49.90   14.00
  14  -2  -8   85.89   17.50
   8   2 -14  111.79   24.80
   2  14  -8   41.00   13.20
   2 -14   8   59.99   19.10
  14  -8   2   69.89   17.70
 -14   8   2   68.39   15.00
   8  -2 -14   49.00   15.50
 -14   8  -2  198.28   40.20
  -8   2 -14   67.69   36.80
  -8  -2  14   80.69   20.00
 -14   2   8   96.19   19.90
   8 -14   2   64.19   16.20
   2  -8  14   70.99   19.50
  14   2  -8  149.59   36.60
   2   8 -14   65.59   19.40
  -4  -8  14   32.80   14.80
  -8 -14   4   34.40   31.70
  -4   8 -14   43.40   17.70
  -8  14  -4   13.10   10.90
   4  14  -8   43.90   13.50
   8  -4  14   34.40   21.00
   4 -14   8   44.40   18.40
  14  -8   4   18.00   11.70
 -14   8   4   16.60    6.00
  14  -8  -4   20.80    6.50
 -14   8  -4    6.20   11.70
  -4  14  -8   46.30   16.50
  -8   4 -14   29.50   20.40
  -4 -14   8   55.69   21.00
  -8  -4  14   16.30   13.20
 -14   4   8   12.80    5.20
   8 -14   4    8.00   10.60
  14   4  -8   26.70   17.30
  -6  -8  14  948.91  180.48
  -6   8 -14  581.14  113.89
 -14   6  -8  744.93  144.29
  14  -6  -8  808.62  152.58
   8   6 -14  667.93  127.59
   6  14  -8  551.24  105.99
   8  -6  14  565.94  111.19
   6 -14   8  610.04  117.19
  14  -8   6  855.21  163.88
 -14   8   6  964.10  181.68
  14  -8  -6  911.11  171.88
  -6  14  -8 1061.69  202.38
 -14   6   8 1043.60  196.68
  14  -6   8  791.52  154.88
   8 -14   6  884.71  168.68
   6  -8  14  810.12  156.08
  14   6  -8 1258.87  240.58
   8  14  -6  687.03  133.19
 -14   8  -8   14.00   15.00
  -8   8 -14   17.70   14.90
 -14  -8   8   15.00   32.50
  -8 -14   8  171.08   48.30
   8 -14   8    5.40   10.30
  14   8  -8    1.00   11.70
   8   8 -14   22.80   10.90
  10   0 -14  102.59   22.70
 -14  10   0   96.79   20.40
   0  14 -10  147.09   32.70
   0 -14  10   82.59   22.10
 -14   0  10  167.28   32.80
 -10  14   0   95.49   22.40
  10 -14   0   82.59   19.40
   0 -10  14  124.49   29.20
  14   0 -10   85.89   17.70
   0  10 -14  111.19   27.10
  -2 -10  14  135.39   30.30
 -14  -2  10   85.79   19.20
  -2  10 -14  146.09   32.10
  10 -14  -2  152.38   33.00
  14  -2 -10   75.29   15.70
  10   2 -14   79.19   18.90
   2  14 -10  112.89   25.70
   2 -14  10   68.69   20.40
  14 -10   2  120.29   25.90
 -10   2  14  184.38   38.00
 -14  10   2   73.69   15.70
  14 -10  -2   68.89   15.60
  10  -2 -14   86.09   20.70
 -14  10  -2   85.19   19.80
 -10   2 -14  101.19   46.70
  -2 -14  10  139.69   31.90
 -10  -2  14   88.19   20.90
 -14   2  10   71.99   15.80
 -10  14   2  153.78   33.40
  10 -14   2   81.69   20.20
   2 -10  14  136.19   31.10
  14   2 -10   82.29   18.00
   2  10 -14   56.39   17.00
  -4 -10  14   57.79   16.50
  -4  10 -14   34.00   15.10
  10 -14  -4   -5.50   18.10
  14  -4 -10   20.60    7.10
  10   4 -14   62.99   15.50
   4  14 -10   26.20   10.70
  10  -4  14   36.50   31.50
 -10   4  14   31.80   12.90
 -14  10   4   16.80    5.70
  14 -10  -4   18.20    7.30
  10  -4 -14   55.99   15.20
 -14  10  -4   38.50   15.00
  -4  14 -10   79.09   21.30
  -4 -14  10   21.70   12.50
 -10  -4  14   49.60   14.00
 -14   4  10   28.20    8.00
 -10  14   4   14.80   18.80
   4 -10  14   35.20   14.60
 -10 -14   6    5.30   28.80
 -14  -6  10   37.90   15.50
  -6  10 -14   15.90   13.70
  14  -6 -10   22.30    8.20
  10   6 -14   38.30   12.40
   6  14 -10   20.10   11.20
  10  -6  14   35.70   18.90
   6 -14  10    9.70   11.60
  14 -10   6   12.10   11.20
 -14  10   6   29.20    8.90
  14 -10  -6   -0.40   10.40
  10  -6 -14    1.50   21.50
 -14  10  -6   56.09   18.40
  -6  14 -10    9.00   11.10
 -10   6 -14   40.90   20.60
  -6 -14  10    9.80   15.60
 -10  -6  14   11.50   11.60
 -14   6  10   18.80    7.50
  14  -6  10   74.79   31.00
  10 -14   6   36.20   12.70
   6 -10  14   16.60   14.50
  14   6 -10   89.19   23.70
  10  14  -6   51.19   20.70
   6  10 -14   20.40   11.50
  -8 -10  14  238.68   49.30
  -8  10 -14  235.38   49.90
  10   8 -14  131.79   28.20
   8  14 -10  241.78   50.69
  14  10  -8  396.66   82.29
  10  -8  14  198.98   44.70
   8 -14  10  170.08   36.90
 -14  10  -8  226.48   47.10
  -8  14 -10  189.28   40.50
 -10   8 -14  294.07   60.29
 -10  -8  14  198.78   41.90
  14  -8  10  168.18   37.00
  10 -14   8  177.58   37.80
   8 -10  14  192.98   41.70
  10  14  -8  574.24  115.39
 -10  14 -10  132.39   29.10
 -10  10 -14  146.39   34.20
 -10 -10  14  146.59   32.80
  14 -10  10  165.28   37.10
  10 -14  10  143.79   30.90
  14  10 -10  412.16   86.59
  12   0 -14   20.90    9.50
   0  14 -12    4.00    9.40
   0 -14  12    8.20   12.50
 -14   0  12    3.80    7.30
 -12  14   0   11.90    8.80
  12 -14   0   37.90   12.80
  14   0 -12   21.30    8.00
   0  12 -14    2.90   10.00
  -2 -12  14  905.21  172.88
 -14  -2  12  506.05   96.99
  -2  12 -14  489.55   96.89
 -12  14  -2  714.53  136.79
  12 -14  -2  715.93  137.89
  14  -2 -12  483.95   92.39
   2  14 -12  484.75   94.39
   2 -14  12  843.02  161.28
  14 -12   2  464.95   89.29
 -14  12   2  603.64  115.09
  14 -12  -2  695.83  132.39
 -14  12  -2  439.16   84.79
  -2  14 -12  871.41  166.48
  -2 -14  12  446.66   88.39
 -14   2  12  465.15   88.59
 -12  14   2  525.25  100.69
  12 -14   2  518.35   99.69
   2 -12  14  507.05   99.19
  14   2 -12  493.85   94.49
  -4  12 -14   57.49   18.30
 -12  14  -4   75.49   19.40
 -14   4 -12  116.79   45.20
  14  -4 -12   77.79   16.90
  12   4 -14   95.09   21.00
   4  14 -12  103.19   23.80
  12  -4  14   61.79   67.69
   4 -14  12   71.89   19.60
  14 -12   4   65.59   17.00
 -14  12   4   82.39   17.80
  12  -4 -14  113.09   25.10
 -14  12  -4   73.69   18.20
  -4  14 -12   72.59   19.30
  -4 -14  12  106.99   25.90
 -12  -4  14   81.19   19.40
 -12  14   4  171.98   38.70
  12 -14   4   63.79   16.10
   4 -12  14   48.70   15.90
  14   4 -12   77.89   17.20
   4  12 -14   67.89   18.10
  -6 -12  14   22.30   12.90
 -12 -14   6   90.09   73.79
 -14  -6  12   15.50   11.20
  -6  12 -14   17.50   11.60
 -12  14  -6   17.60   10.80
 -14   6 -12    0.20   16.60
  14  -6 -12   38.80   12.50
  12   6 -14   14.60    7.20
   6 -14  12   27.70   13.70
 -12   6  14   24.00   27.40
 -14  12   6   57.09   27.50
  14 -12  -6  145.79   71.89
  12  -6 -14   40.20   13.80
 -14  12  -6   15.20   10.50
  -6  14 -12   25.50   13.90
 -12   6 -14   23.40   16.50
  -6 -14  12   16.50   10.00
 -12  -6  14   28.00   11.70
 -14   6  12   25.10    8.80
  14  -6  12   11.40   20.00
  12 -14   6   12.20   10.60
   6 -12  14   29.80   14.20
  -8 -12  14  123.69   28.40
 -14  -8  12   88.49   26.10
 -12  14  -8  122.29   26.60
   8  14 -12  148.39   31.90
  14  12  -8  259.77   71.69
  12  -8  14  178.38   41.70
   8 -14  12  225.98   46.60
 -14  12  -8  106.19   25.70
 -12  -8  14  124.99   27.20
  14  -8  12   76.79   22.50
   8 -12  14  121.39   28.40
  14   8 -12  171.58   39.80
   8  12 -14  259.47   52.39
 -10 -12  14   65.79   17.30
 -12 -14  10   25.70   41.10
 -10  12 -14  137.69   31.90
 -12  14 -10   50.29   16.70
 -14  10 -12   25.50   15.50
  12  10 -14   85.59   19.60
  14  12 -10   77.59   38.70
  12 -10  14   69.69   23.50
  14 -12  10  112.79   27.20
 -10  14 -12   64.69   18.00
 -12  10 -14   40.80   16.70
 -14 -12  10    1.50   50.69
 -12 -10  14   64.09   17.00
  14 -10  12   27.70   16.20
  12 -14  10   69.89   18.80
  12  14 -10   69.29   23.20
  10  12 -14   35.50   12.20
 -14  12 -12   28.20   14.60
 -12  14 -12    1.70   10.70
 -12  12 -14    2.90   12.50
 -14 -12  12   44.30   25.90
 -12 -14  12   27.70   29.40
 -12 -12  14    8.90   13.10
  14 -12  12    9.30   11.90
  12 -14  12    9.00   11.60
  12 -12  14   12.60   14.20
  14  12 -12    8.50   12.00
  12  14 -12   27.80   13.20
 -14   0  14   69.99   16.50
 -14  14   0   72.09   18.00
  14 -14   0   49.70   14.80
   0 -14  14   47.60   17.30
  14   0 -14   33.60   10.20
   0  14 -14   27.40   13.30
 -14  14  -2   11.50    9.30
  -2  14 -14    5.50   10.90
 -14  -2  14   12.60    9.00
 -14   2  14    3.90    6.00
 -14  14   2    9.80    5.50
  14 -14   2    4.40    7.40
   2 -14  14    6.70   12.00
  14   2 -14    5.20    5.60
   2  14 -14   10.10   10.20
  14  -4 -14   93.69   20.50
  -4  14 -14   70.39   19.80
  -4 -14  14   58.69   18.30
 -14  14   4  129.59   29.70
  14  -4  14   69.79   59.69
  14   4 -14  134.69   27.60
   4  14 -14   46.00   14.50
  14  -6 -14 1707.03  321.87
 -14  14  -6 1627.64  307.47
  -6  14 -14 1722.73  326.27
 -14   6 -14 1934.11  366.66
  -6 -14  14 1926.71  364.86
 -14  -6  14 1950.80  368.16
 -14  14   6 9999.00 1883.11
  14  -6  14 1357.86  261.17
  14 -14   6 2025.80  382.36
   6 -14  14 1797.72  340.27
  14   6 -14 1834.02  346.37
   6  14 -14 1722.23  326.17
  -8  14 -14   22.40   12.30
 -14   8 -14   18.70   15.10
 -14 -14   8  -20.40  107.49
  14  -8  14   45.50   19.70
  14 -14   8   58.69   17.30
   8 -14  14   10.10   13.70
  14   8 -14   33.20   10.60
  14  14  -8   49.80   46.90
   8  14 -14   12.50    9.90
 -10  14 -14   25.30   13.50
 -14 -14  10  -31.20   54.29
 -10 -14  14   13.60   12.90
  14 -10  14   14.20   17.10
  14 -14  10    7.60    9.30
  14  10 -14   10.60    7.60
  14  14 -10    7.70   27.20
  10  14 -14   14.10   10.70
 -12  14 -14   96.19   24.40
 -14  12 -14  151.08   34.50
 -14 -14  12  256.67   62.49
 -12 -14  14  203.48   45.20
  14 -12  14  184.98   41.30
  14 -14  12  177.98   37.90
  12 -14  14  226.58   48.10
  14  12 -14  288.77   60.79
  14  14 -12  142.39   32.60
  12  14 -14  243.98   50.39
 -14  14 -14   31.10   14.80
 -14 -14  14   38.10   44.40
  14 -14  14   44.00   17.80
  -1   1 -15    4.90   18.40
  -1 -15   1   26.70   29.90
  -1  -1  15    2.90   14.90
  -1  -1 -15    8.10   29.50
  -1   1  15   72.79   31.20
   1 -15   1   18.70   60.49
   1  -1  15   18.80   17.60
   1  15  -1   12.30   20.00
  -1  -3  15   98.09   24.60
  -1   3 -15   48.40   18.40
   3 -15  -1   67.59   30.20
   3   1 -15   93.59   23.50
   1  15  -3  113.09   42.80
   3  -1  15   63.79   23.30
   1 -15   3  357.46  109.49
  -3  -1 -15   50.49   27.60
   3  -1 -15   82.29   24.10
  -3   1 -15   62.19   22.50
  -1 -15   3   25.60   78.79
  -3  -1  15   84.99   22.90
  -3  15   1   76.89   26.40
   3 -15   1   10.80   77.49
   1  -3  15   47.40   17.00
   1   3 -15   73.99   22.50
   3  -3 -15  106.89   36.20
  -3  15  -3  102.09   24.60
  -3   3 -15  107.09   27.60
  -3 -15   3    4.30   53.39
  -3  -3  15  123.39   29.10
  -3   3  15   66.09   51.19
   3 -15   3   75.99   24.30
   3  -3  15   93.39   26.00
  -1  -5  15  147.29   32.90
  -1   5 -15   66.49   21.70
   5 -15  -1   23.60   55.19
   1  15  -5   27.90   15.40
   5  -1  15   20.70   48.50
   1 -15   5   34.20   18.80
  -5   1  15   49.40   20.10
   5  -1 -15   68.69   19.30
  -1  15  -5  113.49   25.20
  -1 -15   5   42.20   21.90
  -3  -5  15  379.96   74.79
   5   3 -15  385.86   75.69
   3  15  -5  784.12  153.88
   5  -3  15  448.56   90.09
  -5   3  15  954.80  192.98
   5  -3 -15  345.87   69.19
  -3  15  -5  388.06   76.09
  -5   3 -15  375.96   75.79
  -3 -15   5  190.48   76.69
  -5  -3  15  464.95   90.99
   3  -5  15  348.17   69.79
   5  15  -3  446.76   89.39
   3   5 -15  377.96   74.99
  -5  15  -5  313.17   62.09
  -5   5 -15  372.16   74.29
  -5  -5  15  371.96   73.99
   5 -15   5  306.87   60.69
   5  15  -5  595.34  116.89
   5   5 -15  299.17   59.79
  -1  -7  15  104.69   24.70
 -15  -1   7  140.49   31.10
  -7  15  -1   95.39   22.90
   7 -15  -1    2.50   33.40
   7   1 -15  116.49   26.50
   1  15  -7   99.99   23.30
   7  -1  15   54.29   63.99
   1 -15   7  115.59   27.20
  -7   1  15  167.48   36.10
 -15   7   1  123.09   26.30
  15  -7  -1   87.89   20.10
   7  -1 -15  126.99   28.20
 -15   7  -1  141.39   30.10
  -1  15  -7   89.99   21.90
  -7   1 -15  128.09   44.30
  -1 -15   7  139.99   33.10
  -7  -1  15  109.59   25.50
 -15   1   7  124.39   26.80
   1  -7  15  141.59   32.00
   1   7 -15  116.09   27.40
  -3  -7  15   36.70   14.90
  -3   7 -15   61.69   19.90
  -7  15  -3   55.89   15.50
   7 -15  -3   84.89   27.80
   3  15  -7   38.50   12.40
   3 -15   7  117.49   27.60
  15  -7   3   63.29   20.10
  -7   3  15   57.89   20.20
 -15   7   3   37.00    9.60
  15  -7  -3   49.50   13.80
   7  -3 -15   59.79   19.10
 -15   7  -3   55.29   17.90
  -7   3 -15  114.39   30.20
  -3 -15   7   19.00   18.40
  -7  -3  15   48.70   15.80
 -15   3   7   52.39   13.30
  -5  -7  15   22.20   13.60
  -7 -15   5   22.10   30.50
 -15   5  -7   67.79   46.90
   7   5 -15   12.10   11.30
   5  15  -7   12.40   12.00
   7  -5  15   -4.90   15.60
   5 -15   7   31.70   15.50
  15  -7   5   -2.90   17.40
 -15   7   5   26.20    6.30
  15  -7  -5   13.70    6.90
 -15   7  -5    0.00   14.20
  -5  15  -7   23.20   14.00
  -7   5 -15    6.40   15.20
  -5 -15   7   35.10   21.70
 -15   5   7   29.50    7.70
   7 -15   5   19.50   12.40
   5  -7  15    6.30   12.30
   7  15  -5   10.70   14.20
 -15   7  -7   56.09   21.40
  -7  15  -7   28.40   13.70
  -7   7 -15   28.80   16.00
  -7 -15   7   15.60   27.90
  -7  -7  15   15.50   10.20
  15  -7   7   62.59   24.40
   7 -15   7   59.99   18.00
   7  -7  15   30.30   16.50
   7  15  -7   34.60   15.30
   7   7 -15   42.20   14.20
  -1  -9  15   59.49   17.40
 -15  -1   9   56.39   14.60
  -1   9 -15   47.00   16.10
  -9  15  -1   37.60   14.00
   9 -15  -1  116.29   27.20
  15  -1  -9   59.99   13.30
   9   1 -15   50.09   15.20
  -9   1  15  131.19   28.40
 -15   9   1   58.49   14.10
  15  -9  -1   61.49   14.90
   9  -1 -15   50.59   15.50
 -15   9  -1   69.99   16.70
  -1  15  -9   36.60   14.30
  -1 -15   9   64.09   18.30
  -9  -1  15   52.69   14.80
 -15   1   9   56.89   13.40
   9 -15   1   35.80   13.20
   1  -9  15   65.89   18.90
  15   1  -9  143.79   30.80
   1   9 -15   30.90   14.60
  -3  -9  15    5.10   11.30
  -3   9 -15   22.50   13.10
  -9  15  -3   18.60   11.60
   9 -15  -3   23.60   25.90
  15  -3  -9   15.50    5.50
   9   3 -15  148.49   31.80
   3  15  -9    9.90    9.10
   9  -3  15   61.59   62.19
   3 -15   9   17.00   15.60
  15  -9   3   24.60   11.90
  15  -9  -3   22.80    8.10
   9  -3 -15    8.00   10.60
 -15   9  -3   11.30   13.10
  -9   3 -15   11.20   26.10
  -9  -3  15   20.00   11.90
 -15   3   9   20.40    6.60
   3  -9  15   10.40   12.30
  15   3  -9   32.60   13.90
   3   9 -15   21.80   15.90
  -5  -9  15  299.27   59.29
  -5   9 -15  158.98   36.60
  15  -5  -9  203.08   38.90
   9   5 -15  230.08   46.00
   9  -5  15  252.27   55.39
  15  -9   5  430.06   84.09
 -15   9   5  207.98   39.80
 -15   9  -5  374.16   73.89
  -5  15  -9  278.17   55.89
  -5 -15   9  194.48   44.70
 -15   5   9  248.18   47.40
  15  -5   9  194.68   79.39
   9 -15   5  274.17   55.09
   5  -9  15  144.59   33.00
  15   5  -9  302.17   63.29
   9  15  -5  339.67   70.69
  -9 -15   7   33.80   63.89
 -15  -7   9  188.98   61.79
 -15   7  -9   49.30   22.60
  15  -7  -9   96.59   19.70
   9   7 -15  124.59   27.20
   7  15  -9   98.79   24.00
   7 -15   9  131.39   29.40
  15  -9   7   76.99   23.20
 -15   9  -7   75.99   21.80
  -7  15  -9  170.68   36.30
  -7 -15   9  221.88   54.19
  15  -7   9  114.89   31.80
   9 -15   7  135.09   29.30
   7  -9  15  139.69   32.40
   7   9 -15  135.49   30.50
 -15   9  -9   27.80   16.90
  -9  15  -9  102.19   24.60
  -9   9 -15   17.60   14.30
 -15  -9   9  366.86  226.18
  -9 -15   9   89.19   46.00
  -9  -9  15   58.09   18.20
  15  -9   9   15.60   14.10
   9 -15   9   26.00   13.50
   9  -9  15   23.00   14.50
  15   9  -9  116.49   66.79
   9  15  -9   50.09   23.10
 -15  -1  11   32.20    9.30
  -1  11 -15   19.00   13.00
  11 -15  -1   16.80   13.00
  11  -1 -15   10.40    8.00
 -15  11  -1   80.09   18.00
  -1 -15  11   14.40   14.70
 -11  15   1   22.90   11.60
   1 -11  15   12.70   13.90
  -3 -11  15  610.04  117.39
 -15  -3  11  446.56   86.19
  -3  11 -15  592.84  114.69
 -11  15  -3  549.25  106.09
  11 -15  -3  536.05  108.99
  15  -3 -11  398.86   76.29
   3  15 -11  378.36   74.09
   3 -15  11  600.74  116.69
  15 -11   3  544.85  104.69
 -11   3  15  452.05   87.49
 -15  11   3  439.66   83.79
  15 -11  -3  492.35   93.79
  11  -3 -15  553.64  106.09
 -15  11  -3  517.35   99.59
  -3  15 -11  706.13  135.59
 -11   3 -15  607.64  126.19
 -11  -3  15  454.85   87.89
 -15   3  11  406.86   77.29
 -11  15   3  965.10  184.48
  11 -15   3  320.97   63.29
   3 -11  15  584.04  113.29
  15   3 -11  496.25   95.59
   3  11 -15  533.05  103.29
  -5 -11  15   46.10   15.30
 -15  -5  11    8.00   17.40
  -5  11 -15   52.49   17.20
 -11  15  -5   94.59   22.90
  11 -15  -5   88.49   45.70
  15  -5 -11   22.70    8.10
  11   5 -15   53.39   14.10
   5  15 -11   49.50   14.60
  11  -5  15   27.10   23.20
 -15  11   5   14.30    6.70
  15 -11  -5   28.20    7.90
  11  -5 -15    9.80   12.20
 -15  11  -5   49.80   16.50
  -5  15 -11   37.40   14.50
 -11   5 -15   39.30   18.60
  -5 -15  11   47.80   16.60
 -15   5  11   29.90    9.60
  15  -5  11    5.10   54.89
  11 -15   5   45.60   14.20
   5  11 -15   67.09   18.20
 -11 -15   7  -65.19  150.88
 -15  -7  11  287.27   65.39
  -7  11 -15   96.19   24.10
  15  -7 -11   99.29   21.60
  11   7 -15  146.39   30.30
   7  15 -11  137.29   30.40
  11  -7  15  116.19   30.20
   7 -15  11  116.19   27.80
 -15  11  -7   72.59   19.90
  -7  15 -11  209.78   43.50
 -11   7 -15   81.09   23.50
 -15 -11   7  406.36  133.49
  -7 -15  11  128.29   32.30
 -15   7  11  132.39   31.30
  15  -7  11  162.68   38.90
  11 -15   7  136.19   29.60
   7 -11  15   99.79   25.80
   7  11 -15  101.49   24.20
 -11 -15   9   12.50   60.19
  -9  11 -15   54.89   19.40
  11   9 -15   58.09   14.90
   9  15 -11  129.79   35.10
  15  11  -9  198.18   77.29
   9 -15  11   87.39   22.80
  15 -11   9   33.70   14.30
 -11   9 -15   27.30   17.00
 -15 -11   9  219.18  245.88
 -11  -9  15  124.29   28.00
  11 -15   9   32.60   14.00
   9 -11  15   73.19   22.10
  15   9 -11   71.89   24.20
   9  11 -15   70.79   18.50
 -11  15 -11    7.90   11.10
 -11  11 -15   33.80   15.80
 -15 -11  11   28.00   28.10
 -11 -15  11  107.79   38.50
 -11 -11  15   37.20   15.70
  15 -11  11   33.40   15.40
  11 -15  11   30.20   13.40
  15  11 -11   36.90   15.80
  11  15 -11   36.60   15.40
  -1 -13  15   55.19   17.30
  13 -15  -1    7.70    5.30
  13   1 -15    8.00    6.90
   1  15 -13   22.80   11.80
   1 -15  13   32.10   14.20
  15 -13   1   12.50    9.40
 -13   1  15    8.00    7.30
  13  -1 -15   12.50    7.40
 -15  13  -1   45.90   13.40
  -1 -15  13   18.70   12.40
 -13  -1  15   39.40   11.60
 -15   1  13   21.90    8.60
 -13  15   1   14.70    7.10
  13 -15   1   14.70    8.70
   1 -13  15   22.60   12.60
   1  13 -15   27.90   14.20
  -3 -13  15   43.00   15.60
 -15  -3  13   14.60    8.10
  -3  13 -15   34.00   14.30
 -13  15  -3   27.00   11.60
  15  -3 -13   32.40    9.80
  13   3 -15   32.00    9.90
   3  15 -13   27.80   12.20
   3 -15  13   32.00   15.10
  15 -13   3   13.70    7.70
 -13   3  15   16.80    9.30
 -15  13   3   54.09   12.30
  15 -13  -3   31.20    9.90
  13  -3 -15   31.30   11.30
 -15  13  -3   39.80   11.20
  -3  15 -13   53.09   17.20
 -13   3 -15   21.40   26.10
  -3 -15  13   26.10   13.10
 -13  -3  15   28.00   12.10
 -15   3  13   28.30    7.60
 -13  15   3   43.80   19.10
  13 -15   3   32.60   11.10
   3 -13  15   30.90   12.60
  15   3 -13   64.39   14.20
   3  13 -15   31.90   13.00
  -5 -13  15  344.47   68.79
  -5  13 -15  320.17   63.59
 -13  15  -5  274.57   54.39
 -15   5 -13  504.15  102.79
  15  -5 -13  565.44  108.09
  13   5 -15  340.17   66.09
  13  -5  15  495.25  108.19
   5 -15  13  308.37   61.99
 -13   5  15  364.46   70.29
 -15  13   5  730.73  140.09
  13  -5 -15  319.47   62.29
 -15  13  -5  399.86   77.59
  -5  15 -13  308.77   61.89
 -13   5 -15  384.26   77.09
  -5 -15  13  380.26   75.29
 -13  -5  15  307.67   60.69
 -15   5  13  282.77   54.39
  13 -15   5  327.87   64.39
   5 -13  15  300.37   59.89
   5  13 -15  343.27   68.59
  -7 -13  15   26.30   15.20
 -13 -15   7  230.88  111.99
 -13  15  -7   16.70   10.60
  15  -7 -13   21.70   13.00
  13  -7  15   41.40   24.00
   7 -15  13   25.90   15.30
  15 -13  -7   49.80  279.37
 -15  13  -7  100.99   22.90
 -13   7 -15    5.60   17.50
 -15 -13   7  -23.20   96.29
 -13  -7  15   24.40   11.80
 -15   7  13    6.50   18.60
  15  -7  13   58.89   25.00
  13 -15   7   44.50   15.10
  13  15  -7  117.59   64.79
   7  13 -15   19.20   11.10
  -9 -13  15   27.80   14.90
 -13 -15   9  146.09  141.79
 -15  -9  13   35.00   18.20
  -9  13 -15   20.20   12.20
 -15   9 -13   22.30   15.20
  13   9 -15  114.99   25.50
   9  15 -13   19.40   10.10
  13  -9  15   13.60   17.50
  15 -13   9   40.40   13.70
 -15  13  -9   23.70   11.60
  -9  15 -13   35.10   14.90
 -13   9 -15   52.79   18.80
 -15 -13   9   33.20  116.49
 -13  -9  15   45.00   15.60
  15  -9  13   26.70   16.30
  13 -15   9   42.80   14.90
   9 -13  15   22.10   14.80
  15   9 -13   78.59   20.70
  13  15  -9   30.90   38.70
   9  13 -15   18.40   10.00
 -11 -13  15   36.60   14.30
 -13 -15  11   54.79   32.70
 -15 -11  13   23.10   25.50
 -11  13 -15   26.70   13.50
 -15  11 -13   29.30   15.20
  13  11 -15   17.00    8.90
  11  15 -13   41.70   15.00
  15  13 -11   43.10   20.10
  13 -11  15   24.50   16.70
  11 -15  13   25.20   15.30
 -11  15 -13   32.00   14.90
 -13  11 -15   40.50   17.50
 -15 -13  11   16.60   27.60
 -11 -15  13   54.59   23.10
 -13 -11  15   14.90   10.90
  15 -11  13   32.60   17.30
  13 -15  11   12.50   11.50
  11  13 -15   33.60   11.60
 -13  15 -13   15.10   11.80
 -13  13 -15   16.30   14.00
 -13 -15  13  101.59  135.29
 -13 -13  15    2.90   14.70
  15 -13  13   20.00   13.80
  13 -15  13    8.90   12.00
  13 -13  15   22.50   14.50
  15  13 -13    3.20   13.20
  13  15 -13  115.89   52.99
  15  -1 -15    8.00    8.80
 -15  15  -1   10.20    9.10
  -1  15 -15   19.40   13.90
  -1 -15  15   21.60   13.50
 -15  15   1   45.10   12.90
   1  15 -15   22.20   12.40
  15 -15  -3  105.79   23.40
  15  -3 -15  123.89   25.60
 -15  15  -3   67.09   17.60
  -3  15 -15  193.28   41.50
  -3 -15  15  126.89   30.90
 -15  -3  15  111.89   25.90
 -15  15   3   94.19   20.40
  15 -15   3   88.49   20.70
   3 -15  15   99.09   25.40
  15   3 -15   93.29   20.50
   3  15 -15  113.09   27.80
  15 -15  -5  495.75  100.79
  15  -5 -15  211.18   42.20
 -15  15  -5  206.48   42.30
 -15   5 -15  365.96   81.39
  -5 -15  15  179.88   40.30
 -15  -5  15  205.68   42.90
 -15  15   5  235.28   46.30
  15  -5  15  -38.70   97.49
  15 -15   5  195.08   40.10
   5 -15  15  199.08   42.90
  15   5 -15  223.08   44.90
   5  15 -15  209.18   44.80
  15 -15  -7  105.49   41.60
  15  -7 -15   62.19   19.60
  -7  15 -15   97.19   24.50
 -15 -15   7   85.49   88.79
 -15   7  15   76.89   27.00
  15  -7  15  109.59   35.70
  15 -15   7   96.39   22.70
   7 -15  15   76.29   21.70
  15   7 -15  138.89   29.50
   7  15 -15  122.39   28.50
  -9  15 -15   16.10   12.10
 -15   9 -15   89.49   25.00
 -15 -15   9    8.40   77.59
  -9 -15  15   14.50   11.90
 -15  -9  15   52.29   15.70
  15  -9  15   88.09   26.80
   9  15 -15   31.90   12.40
 -11  15 -15   31.80   14.70
 -15  11 -15    9.20   14.10
 -15 -15  11  -24.10   29.00
 -11 -15  15   37.60   16.50
 -15 -11  15   14.60   14.70
  15 -11  15   64.29   24.00
  11 -15  15   28.30   14.50
  15  15 -11   69.49   23.50
  11  15 -15   29.20   13.30
 -15  15 -13    5.30   11.70
 -13  15 -15   11.80   11.70
 -15  13 -15   33.40   16.30
 -15 -15  13  326.97   86.29
 -13 -15  15   17.70   17.40
  15 -13  15   20.60   16.50
  15 -15  13    1.80    9.20
  13 -15  15    6.30   12.90
  15  13 -15   27.50   17.60
  15  15 -13   17.80   14.00
  13  15 -15    4.70    8.50
 -15  15 -15   19.00   12.30
 -15 -15  15   30.40   35.70
  15 -15  15   18.50   13.40
  15  15 -15   63.49   46.30
   0   0  16 2717.73  513.95
   0   0 -16 2548.55  482.05
   2   0 -16    6.70   15.50
   0  16  -2   39.90   24.30
  -2   0 -16   10.40   20.20
  -2   0  16   -0.80   15.60
   0   2  16   45.10   47.20
   2 -16   0    4.40   23.80
   0  -2  16   17.70   15.10
   0   2 -16   21.10   16.00
  -2   2 -16    7.30   16.90
  -2 -16   2   18.40   30.90
  -2  -2  16  113.89   27.50
  -2   2  16   14.70   54.19
   2 -16   2  -26.30   47.90
   2  -2  16   21.70   16.90
   2  16  -2   18.50   22.20
   4   0 -16  459.15   89.99
   0  16  -4  608.54  120.09
   0 -16   4  863.61  174.18
  -4   0  16  508.05   99.89
  -4  16   0  698.83  136.69
   0  -4  16  447.36   88.49
   0   4 -16  388.26   77.49
  -2  -4  16   43.60   17.00
  -4 -16   2   56.89   34.30
   2  16  -4   78.49   24.10
   4  -2  16   98.79   30.30
   2 -16   4   38.30   20.00
   4  -2 -16   63.19   21.80
  -2  16  -4   59.49   17.50
  -2 -16   4    2.00   40.10
  -4  -2  16   91.39   23.90
   4 -16   2  105.09   31.10
   2  -4  16   69.29   21.50
   2   4 -16   58.69   21.10
  -4  16  -4   39.20   14.10
  -4   4 -16   31.80   17.50
  -4 -16   4   68.49   50.69
  -4  -4  16   47.10   17.60
   4  -4  16   39.50   18.40
   4  16  -4   35.10   16.70
   6   0 -16   44.10   15.30
   0  16  -6   66.79   16.80
  -6   0 -16   96.79   39.20
   0 -16   6   18.10   17.90
  -6  16   0   71.69   22.30
   0  -6  16   69.69   20.50
  -2  -6  16   27.20   12.70
  -6  16  -2   30.30   12.90
   6 -16  -2   23.80   23.10
   6   2 -16   48.60   16.00
   2  16  -6  143.39   30.70
   6  -2  16   47.40   38.20
   2 -16   6   17.30   15.00
  -2  16  -6   24.00   12.70
  -6   2 -16   31.30   18.90
  -6  -2  16   11.10   12.70
   2   6 -16   21.30   13.20
  -4  -6  16   37.40   14.90
  -6 -16   4    4.00   29.80
  -4   6 -16   16.30   14.00
   6   4 -16   18.40   12.30
   4 -16   6   36.90   13.30
  16  -6   4   18.20   43.20
  -6   4  16  -14.30   85.89
   6  -4 -16   55.89   37.50
  -6   4 -16   38.20   18.90
  -4 -16   6   16.20   28.20
   6 -16   4   20.80   11.30
   4  -6  16   12.80   14.20
   6  16  -4    8.90   18.50
   4   6 -16   10.00   12.30
 -16   6  -6 5384.46 1018.50
  -6  16  -6 2749.12  518.85
  -6   6 -16 3164.98  598.24
  -6  -6  16 2702.53  510.05
  16  -6   6 2458.35  475.95
   6 -16   6 2887.91  546.35
   6  -6  16 2819.22  533.05
   6  16  -6 2852.61  538.95
  16  -8   0  140.89   29.50
   8   0 -16  145.79   31.40
 -16   8   0  121.79   25.60
   0 -16   8  131.99   30.90
  -8  16   0  116.59   26.30
   8 -16   0  193.98   44.50
   0  -8  16  187.18   39.90
  16   0  -8   71.69   17.70
   0   8 -16  159.18   34.90
  -2  -8  16  430.76   84.39
 -16  -2   8  335.67   66.09
  -8  16  -2  520.75  101.09
   8   2 -16  312.57   61.59
   2  16  -8  331.57   65.59
   8  -2  16   30.80   74.89
  16  -8   2  415.76   81.49
  -8   2  16  362.06   71.49
 -16   8   2  387.66   73.99
  16  -8  -2  389.36   74.89
 -16   8  -2  432.76   83.99
  -2  16  -8  359.86   70.89
  -8   2 -16  417.06   92.39
 -16   2   8  332.67   64.69
  -8  16   2  379.86   75.59
   2  -8  16  411.66   81.89
  16   2  -8  307.57   61.79
   2   8 -16  414.46   81.89
  -4  -8  16  168.48   37.00
  -8 -16   4  399.86   87.49
  -4   8 -16  244.98   51.69
  16  -4  -8  347.47   67.39
   8   4 -16  167.38   35.20
   4  16  -8  183.78   38.10
   8  -4  16  240.68   54.09
   4 -16   8  316.27   64.69
  16  -8   4  289.37   58.09
  -8   4  16  220.78   49.50
 -16   8   4  230.38   44.20
  16  -8  -4  171.58   33.80
   8  -4 -16  304.27   61.29
 -16   8  -4  238.68   49.00
  -4  16  -8  287.27   59.29
  -8   4 -16  202.48   45.70
  -8  -4  16  320.17   63.69
 -16   4   8  183.08   35.80
   8 -16   4  284.57   57.19
  16   4  -8  312.17   63.49
   4   8 -16  210.08   44.30
  -6  -8  16   34.40   14.70
  -8 -16   6   17.10   63.69
 -16  -6   8   36.10   32.90
  -6   8 -16    1.40   14.20
 -16   6  -8   30.00   33.10
  16  -6  -8   29.70    6.50
   8   6 -16   13.60   11.60
   6  16  -8   12.80   14.40
   8  -6  16   13.70   14.90
   6 -16   8    4.60   11.30
  16  -8   6    7.00   15.30
 -16   8   6   16.90    4.50
  16  -8  -6   40.10    8.70
 -16   8  -6   15.20   13.20
  -6  16  -8   37.80   14.60
  -8   6 -16   26.40   17.40
  -6 -16   8   39.30   27.80
  -8  -6  16    9.80   12.70
 -16   6   8   26.70    6.00
  16  -6   8  -74.09   70.49
   8 -16   6   18.20   11.60
   6  -8  16   11.10   14.30
  16   6  -8   14.70   16.70
   8  16  -6   15.40   18.10
  -8  16  -8 1199.98  228.18
  16  -8   8 1088.69  208.08
   8 -16   8  894.01  170.58
   8  -8  16  834.12  160.98
   8  16  -8 1638.84  313.57
   8   8 -16  912.61  174.78
  16 -10   0   21.20   11.00
  10   0 -16   26.40   11.80
 -16  10   0   52.39   13.50
   0  16 -10   28.50   14.10
   0 -16  10   84.99   22.00
 -16   0  10   42.40   12.20
 -10  16   0   24.90   12.90
   0 -10  16   22.70   15.10
   0  10 -16   21.00   13.30
  -2 -10  16  108.19   25.50
 -16  -2  10  117.49   26.20
 -10  16  -2  117.29   25.30
  10 -16  -2  157.38   43.30
  16  -2 -10  174.68   34.30
   2  16 -10   89.49   21.00
  10  -2  16  146.29   62.69
  16 -10   2  120.39   26.80
  16 -10  -2  126.39   26.10
  10  -2 -16   84.69   20.20
 -16  10  -2  109.39   24.50
  -2  16 -10  141.69   31.50
 -10   2 -16  123.89   43.70
  -2 -16  10   88.69   22.00
 -16   2  10  157.38   30.80
 -10  16   2  220.08   46.60
   2 -10  16  113.69   27.40
  16   2 -10  277.47   56.19
   2  10 -16  193.88   40.80
  -4 -10  16  105.49   24.80
 -16  -4  10   26.40   22.10
  -4  10 -16   21.50   13.90
 -10  16  -4   15.30    9.80
  10 -16  -4   17.50   37.00
  16  -4 -10    5.20    3.20
  10   4 -16   -0.50    7.60
   4  16 -10   14.80   10.60
  10  -4  16   18.10   23.30
   4 -16  10   16.90   14.50
  16 -10   4   18.60   10.80
 -10   4  16    6.80   11.40
 -16  10   4   -1.00    4.90
  16 -10  -4    6.60    5.70
  10  -4 -16    6.20    8.20
 -16  10  -4    8.90   10.20
 -10   4 -16    8.00   15.70
  -4 -16  10   29.10   17.40
 -10  -4  16   13.80   10.20
 -16   4  10    7.50    5.40
 -10  16   4    5.10   34.70
  10 -16   4    7.20    9.70
   4 -10  16   16.00   12.10
  16   4 -10   12.70   14.70
   4  10 -16   31.80   14.20
  -6 -10  16  154.38   33.10
 -10 -16   6  175.88  117.99
 -16  -6  10  146.49   50.29
  -6  10 -16  205.28   45.00
  16  -6 -10  178.38   34.30
  10   6 -16  151.18   32.10
 -16  10   6  113.99   22.50
  16 -10  -6  162.28   31.30
 -16  10  -6  245.28   49.70
  -6  16 -10  147.29   31.90
  -6 -16  10  148.09   41.10
 -10  -6  16  124.99   27.40
 -16   6  10  121.39   24.20
  16  -6  10   26.90   46.20
  10 -16   6  189.28   39.20
   6 -10  16  186.98   40.90
  10  16  -6  353.66  106.99
   6  10 -16  145.09   31.70
  -8 -10  16   70.79   20.20
 -10 -16   8  -12.60  138.99
  -8  10 -16   74.89   23.00
 -16   8 -10   92.79   22.20
  10   8 -16   22.80   10.10
   8  16 -10  126.29   33.70
  16  10  -8  192.88   72.59
  10  -8  16   33.10   18.80
   8 -16  10   52.29   17.40
  16 -10   8   31.80   16.00
  -8  16 -10   43.00   15.40
 -10   8 -16   31.90   17.70
 -16 -10   8  280.07  118.19
  -8 -16  10   65.89   50.99
 -10  -8  16   36.80   14.30
  16  -8  10   40.80   18.70
  10 -16   8   26.00   12.20
   8 -10  16   52.49   19.30
   8  10 -16   24.90   11.90
 -16  10 -10   23.40   14.00
 -10  16 -10   11.00   12.60
 -16 -10  10   66.89  111.19
 -10 -10  16   12.70   11.60
  16 -10  10   13.90   14.90
  10 -16  10   13.70   15.00
  10 -10  16   51.79   19.60
  16  10 -10   81.99   58.59
  10  16 -10   26.60   15.60
   0  16 -12   70.79   18.10
   0 -16  12   69.39   20.40
 -12  16   0  103.69   22.70
  12 -16   0   72.19   16.60
   0 -12  16   72.59   20.10
  16   0 -12   86.79   18.00
   0  12 -16  108.59   26.10
 -16  -2  12   22.70    7.90
  -2  12 -16   19.50   11.90
 -12  16  -2   21.20    9.20
  12 -16  -2    9.80   23.30
  16  -2 -12   65.09   14.50
  12   2 -16   25.10    9.30
   2  16 -12   19.50   10.80
   2 -16  12   10.70   12.50
  16 -12   2   63.99   16.20
 -12   2  16   10.60   11.10
 -16  12   2   18.00    7.70
  16 -12  -2   60.29   15.60
  12  -2 -16   37.00   13.20
 -16  12  -2   17.90    7.90
  -2  16 -12    7.00   10.00
 -16   2  12   19.60    6.80
 -12  16   2   70.39   28.40
   2 -12  16   23.10   12.30
  16   2 -12   25.10    7.70
   2  12 -16   11.10   11.90
  -4 -12  16   33.80   14.60
  -4  12 -16  102.99   24.60
 -12  16  -4  128.69   27.70
  12 -16  -4  -20.00  128.19
   4  16 -12   55.49   15.30
  12  -4  16   64.39   55.69
   4 -16  12   44.50   17.60
  16 -12   4  124.59   27.20
 -16  12   4   73.89   15.50
  12  -4 -16   72.69   19.60
  -4  16 -12   33.50   13.50
 -12   4 -16   57.09   26.30
  -4 -16  12   45.20   14.60
 -16   4  12   78.09   15.80
  12 -16   4   47.00   14.30
  -6 -12  16   66.29   19.40
 -12 -16   6  267.87  120.89
 -16  -6  12   35.60   24.30
  -6  12 -16   71.09   20.00
 -12  16  -6   71.89   18.50
 -16   6 -12   54.79   23.30
  16  -6 -12   71.99   17.10
  12   6 -16   65.59   15.90
  12  -6  16   74.99   28.50
   6 -16  12   73.19   21.20
 -12   6  16  210.08   56.59
 -16  12   6  111.19   23.80
 -16  12  -6   67.49   19.00
  -6  16 -12   35.90   15.90
 -12   6 -16  113.79   29.10
  -6 -16  12  132.39   31.50
 -12  -6  16   76.99   19.30
 -16   6  12   86.99   18.00
  16  -6  12   40.30   55.99
  12 -16   6   84.59   20.40
   6 -12  16  182.88   39.30
   6  12 -16   62.19   17.40
  -8 -12  16    2.30   16.60
 -12 -16   8    3.80  137.09
 -16   8 -12   10.10   15.20
  16  -8 -12   39.40   22.90
  12   8 -16    3.00    6.80
  16  12  -8  127.49   64.69
   8 -16  12    6.00   13.30
  -8  16 -12   15.90   12.90
 -12   8 -16   19.00   15.40
 -16 -12   8  162.48   94.79
 -12  -8  16    1.20    9.50
  16  -8  12   69.79   28.00
  12  16  -8   15.20   37.40
   8  12 -16    5.80   10.50
 -10 -12  16    9.90   14.70
 -12 -16  10   24.90   35.80
 -16 -10  12   21.00   20.10
 -10  12 -16   57.19   18.10
 -12  16 -10   45.20   16.80
  12 -10  16    8.80   15.70
  10 -16  12   20.90   14.60
  16 -12  10   42.40   15.40
 -16  12 -10   12.20   10.90
 -10  16 -12    7.80   12.70
 -12  10 -16   22.00   14.50
 -16 -12  10  201.98  127.09
 -12 -10  16   76.39   23.00
  16 -10  12   54.09   18.90
  12 -16  10   53.89   17.00
  10 -12  16   74.59   20.70
  16  10 -12   43.80   15.50
  12  16 -10   18.00   14.30
 -16  12 -12   32.90   16.30
 -12  16 -12   47.50   15.60
 -12  12 -16   24.80   15.60
 -16 -12  12   51.39   26.00
 -12 -16  12  207.08   75.59
 -12 -12  16   61.29   19.00
  16 -12  12   36.70   15.00
  12 -16  12   13.60   12.70
  12 -12  16  109.69   28.80
  16  12 -12   44.30   14.80
  12  16 -12   37.30   17.20
  14   0 -16    5.50    7.20
 -16  14   0    5.20    8.10
   0  16 -14    3.30   11.30
 -14   0  16    2.90    8.40
 -16   0  14    4.50    8.00
 -14  16   0    5.60    7.60
  14 -16   0    0.70    7.90
   0 -14  16    1.60   12.10
  16   0 -14    9.90    6.10
   0  14 -16    0.10   12.00
  -2 -14  16  143.09   33.10
 -16  -2  14  156.88   34.20
  -2  14 -16  194.48   42.60
  16  -2 -14  374.36   71.99
   2  16 -14  165.48   36.60
   2 -16  14  164.18   36.00
 -14   2  16  175.98   36.40
 -16  14   2  332.27   64.59
  -2  16 -14  156.88   34.30
  -2 -16  14  174.28   39.60
 -16   2  14  261.77   50.99
 -14  16   2  193.18   39.30
  14 -16   2  289.07   56.99
  -4 -14  16    8.50   12.90
  -4  14 -16   22.90   15.00
 -14  16  -4    6.00    9.20
  16  -4 -14   16.60    8.90
  14   4 -16    7.30    6.70
   4  16 -14   42.60   17.90
  14  -4  16   -5.50   84.59
   4 -16  14    9.10   12.60
  16 -14   4    8.40    8.60
 -14   4  16    9.60   10.00
 -16  14   4   20.00    7.80
  16 -14  -4   14.10    6.90
  14  -4 -16   31.60   13.30
 -16  14  -4    8.50    9.50
 -14   4 -16   17.40   43.50
  -4 -16  14   10.80   16.20
 -14  -4  16    0.90    8.90
 -16   4  14   15.80    7.50
 -14  16   4   14.90   11.80
  14 -16   4   12.70    9.00
   4 -14  16    9.90   13.60
  16   4 -14    6.10    4.60
   4  14 -16    0.90    9.90
 -16  -6  14   23.50   11.00
 -14  16  -6   21.50   11.50
 -16   6 -14   49.50   24.20
  14 -16  -6    2.80   50.59
   6  16 -14   24.00   12.10
  14  -6  16   57.39   28.90
   6 -16  14   27.50   15.60
  16 -14   6   40.60   13.30
 -14   6  16    8.90   12.00
 -16  14   6   16.70   17.40
  16 -14  -6   51.49   18.10
  14  -6 -16   33.80   12.70
 -16  14  -6   24.30   11.00
  -6  16 -14    9.00   12.50
 -14   6 -16   65.09   21.90
  -6 -16  14   38.30   16.00
 -14  -6  16   18.60   11.10
 -16   6  14   41.20   12.70
 -14  16   6   20.70   36.40
  16  -6  14  129.59   80.79
  14 -16   6   23.10   12.20
   6 -14  16   26.70   13.90
  16   6 -14   80.19   18.70
   6  14 -16   23.30   13.20
  -8 -14  16   39.70   18.40
 -14 -16   8   54.89   83.89
 -16  -8  14   58.99   18.00
  -8  14 -16   37.50   15.00
 -14  16  -8   59.39   17.10
 -16   8 -14   33.70   17.50
  14   8 -16  112.99   25.40
   8  16 -14   42.40   13.60
  16 -14   8   62.39   16.80
  14  -8 -16   60.49   28.20
 -16  14  -8   42.40   13.30
  -8  16 -14   45.40   17.10
 -14   8 -16   25.40   16.30
 -16 -14   8  142.99   86.29
 -14  -8  16   87.99   22.90
  14 -16   8   60.49   16.80
   8 -14  16   47.80   16.20
  16   8 -14   50.09   13.90
 -10 -14  16   12.40   13.10
 -14 -16  10   -5.10   55.39
 -16 -10  14   52.29   25.10
 -10  14 -16    9.60   12.00
 -16  10 -14   46.20   18.90
  14  10 -16    4.20    6.40
  10  16 -14   34.30   12.90
  10 -16  14   19.70   14.90
  16 -14  10   40.00   13.80
 -16  14 -10   34.50   13.90
 -10  16 -14   11.30   11.90
 -14  10 -16   13.80   14.00
 -10 -16  14   33.70   20.30
  16 -10  14   21.90   16.20
  14 -16  10   17.40   10.80
  10 -14  16   36.00   14.10
  16  10 -14  110.99   39.90
  14  16 -10   -3.30   19.90
  10  14 -16   10.40    8.50
 -12 -14  16   13.20   11.70
 -14 -16  12   18.70   24.70
 -16 -12  14  -44.70   94.89
 -12  14 -16   11.40   12.10
 -14  16 -12   11.80   10.20
  14  12 -16   32.30   11.60
  12 -16  14    6.40   13.10
 -16  14 -12    6.50   12.70
 -12  16 -14   18.00   11.50
 -14  12 -16    9.30   13.50
 -16 -14  12    9.00   21.70
 -12 -16  14    3.30   22.40
  16 -12  14    3.50   15.00
  14 -16  12   29.10   12.30
  12  14 -16   17.20    9.30
 -14  14 -16   54.49   18.70
 -16 -14  14  415.36  164.68
 -14 -16  14  165.38  102.09
 -14 -14  16   76.89   25.70
  16 -14  14   81.49   23.10
  14 -16  14   63.69   19.40
  14 -14  16   79.49   22.90
  14  16 -14  446.66  112.19
  14  14 -16   74.59   20.40
 -16   0  16   41.20   14.60
 -16  16   0   25.20   10.80
   0 -16  16   41.60   16.20
  16   0 -16   29.70    9.90
   0  16 -16   24.50   12.70
  16 -16  -2    2.90    7.60
  16  -2 -16    6.80    8.00
 -16  16  -2   11.70    8.80
  -2 -16  16    4.40   12.80
 -16  -2  16    6.60   10.50
 -16   2  16   15.10    8.70
 -16  16   2    7.00    6.40
  16 -16   2   13.80    8.50
   2 -16  16    7.10   11.30
  16   2 -16   16.70    7.20
   2  16 -16    5.80    9.60
  16 -16  -4  102.19   25.30
  16  -4 -16   94.39   21.00
 -16  16  -4   63.59   18.10
  -4  16 -16   58.99   18.10
 -16   4 -16  248.68   64.79
 -16   4  16   91.39   20.50
 -16  16   4  144.39   33.20
  16 -16   4  108.19   24.50
   4 -16  16   73.49   21.90
  16   4 -16   94.59   20.80
   4  16 -16   75.79   20.90
  -6  16 -16   96.79   25.20
  -6 -16  16  107.59   26.90
 -16  -6  16  100.49   24.90
 -16   6  16   64.59   16.40
 -16  16   6  255.17   57.19
  16  -6  16  198.68   80.89
  16 -16   6   82.79   19.90
  16   6 -16  101.39   22.50
   6  16 -16   83.49   21.70
  16  -8 -16   13.40   13.00
 -16  16  -8   21.70   11.00
  -8  16 -16   14.40   12.00
 -16   8 -16  163.48   37.70
  -8 -16  16   18.40   14.10
 -16  -8  16   18.80   10.50
 -16   8  16  -13.60   31.20
  16 -16   8   26.80   11.60
   8 -16  16   18.10   11.80
 -16  16 -10   85.59   22.20
 -10  16 -16   75.99   21.20
 -16  10 -16   51.79   19.00
 -16 -16  10   67.29   74.29
 -10 -16  16   58.99   18.20
 -16 -10  16  108.19   25.40
  16 -16  10   96.99   22.90
  10 -16  16   66.79   19.40
  16  10 -16   66.79   17.80
  10  16 -16   75.89   19.50
 -16  16 -12   29.60   13.30
 -12  16 -16   32.40   13.60
 -16  12 -16   22.50   14.40
 -16 -16  12   10.00   30.70
 -12 -16  16   26.10   15.80
 -16 -12  16   58.49   19.80
  16 -12  16   30.00   19.90
  16 -16  12   38.60   13.30
  12 -16  16   24.40   13.60
  12  16 -16   29.90   11.20
 -16  16 -14   22.50   11.90
 -14  16 -16   20.40   11.50
 -16  14 -16   22.70   14.20
 -16 -16  14  148.79   56.79
 -14 -16  16   26.60   17.60
  16 -14  16   27.00   15.70
  16 -16  14   17.30   10.60
  14 -16  16   14.90   12.10
  16  16 -14   56.89   19.50
  14  16 -16   22.60   11.60
 -16  16 -16  157.68   35.30
 -16 -16  16  107.29   36.50
  16 -16  16  167.78   36.20
  16  16 -16  285.17   64.09
  -1  17  -1  701.23  136.39
  -1   1 -17  628.24  123.29
  -1 -17   1  928.31  183.38
  -1  -1  17  583.04  113.99
  -1  -1 -17  815.02  162.88
  -1   1  17  549.74  111.09
   1  17  -1  638.04  124.59
  -1  -3  17   21.10   14.00
  -1   3 -17   37.50   17.90
  -3  17  -1   20.20   16.80
   3 -17  -1   21.30   24.50
   3   1 -17    3.00   14.30
   3  -1  17    1.90   18.30
   1 -17   3    4.00   28.20
  -3   1  17   32.10   22.30
  -3  -1 -17   16.60   42.30
   3   1  17   36.20   56.79
   3  -1 -17   22.30   17.10
  -1  17  -3    4.60   13.80
  -3   1 -17   25.90   20.20
  -1 -17   3   34.60   41.10
  -3  -1  17  165.58   37.80
   3 -17   1  -14.70   33.90
   1  -3  17   42.30   18.10
   1   3 -17    4.70   13.50
   3  -3 -17  455.95  100.29
  -3  -3  17  247.98   51.09
  -3   3  17  164.58   93.39
   3 -17   3  438.26   88.49
   3  -3  17  233.28   50.09
   3  17  -3  336.87   68.59
  -1  -5  17   31.70   15.00
  -1   5 -17   41.90   17.40
  -5  17  -1   27.30   16.40
   5 -17  -1  -20.70   25.60
   1  17  -5   34.80   15.90
   5  -1  17  144.39   77.29
   1 -17   5   14.90   18.90
  -5   1  17   65.09   21.80
  -5   1 -17   84.09   34.60
  -5  -1  17   43.10   18.00
  -5  17   1   70.29   23.40
   5 -17   1  238.58   56.39
   1  -5  17   32.40   14.20
   1   5 -17   37.40   17.20
  -3  -5  17   14.20   13.70
  -5 -17   3    6.40   31.10
  -3   5 -17   18.50   15.00
   5   3 -17   90.69   23.30
   3  17  -5    6.00   12.10
   5  -3  17    9.80   19.80
   5  -3 -17   47.60   21.60
  -3  17  -5   20.30   11.20
  -5   3 -17    0.00   17.50
  -3 -17   5   13.80   32.40
  -5  -3  17   22.60   14.20
   5  17  -3   -6.80   18.70
   3   5 -17   12.50   14.10
  -5   5 -17  909.71  174.98
  -5 -17   5 2681.43  517.35
  -5  -5  17 1137.69  216.68
   5 -17   5 1268.17  241.58
   5  -5  17 1025.40  197.08
   5  17  -5 1290.17  246.48
  -1   7 -17   85.09   26.20
  -7  17  -1   63.39   18.00
   7   1 -17   50.89   16.30
   7  -1  17   31.70   70.99
   1 -17   7  136.19   34.10
 -17   7   1   32.00   26.10
   7  -1 -17   27.40   13.70
 -17   7  -1   64.39   28.10
  -1  17  -7   73.19   19.20
  -7   1 -17   41.40   49.00
  -1 -17   7   38.00   21.20
  -7  -1  17  148.09   33.50
  -7  17   1   50.49   21.70
   1  -7  17  101.79   25.70
   1   7 -17   68.89   20.50
  -3  -7  17    4.30   11.40
  -3   7 -17   12.70   14.30
  -7  17  -3   17.40   12.10
   7 -17  -3   13.00   26.00
   7   3 -17    1.40   10.30
   3  17  -7   29.90   13.00
   3 -17   7   10.60   10.60
  17  -7   3   -3.90   48.50
  -7   3  17   -4.30   16.70
 -17   7   3   22.60   17.40
   7  -3 -17  151.88   33.90
 -17   7  -3   15.70   19.90
  -3  17  -7   10.50    9.40
  -7   3 -17    7.10   18.20
  -3 -17   7   58.39   28.20
   7 -17   3   11.30   12.80
   3  -7  17    6.40   14.20
  -5   7 -17  596.84  116.19
   5  17  -7  706.63  137.29
   7  -5  17  505.55   99.79
   5 -17   7  513.95  100.39
  17  -7   5 1276.97  249.18
   7  -5 -17  800.82  156.58
 -17   7  -5  790.02  151.68
  -5  17  -7  604.64  116.49
  -5 -17   7 1104.89  220.58
  -7  -5  17  547.25  105.79
   7 -17   5  614.94  118.49
   7  17  -5 1257.37  243.88
 -17   7  -7   33.10   15.30
  -7  17  -7   18.30   10.80
  -7   7 -17   19.90   17.20
  -7 -17   7    4.80   72.69
  -7  -7  17   15.80   11.20
  17  -7   7   31.80   39.70
   7 -17   7   26.10   12.80
   7  -7  17   40.10   19.70
   7  17  -7   51.69   41.90
 -17  -1   9  192.78   59.39
  -1   9 -17   41.10   15.40
  -9  17  -1   52.49   18.00
   9 -17  -1  120.79   42.80
  17  -1  -9  117.39   37.60
   9   1 -17   22.50   12.00
   1  17  -9   48.40   15.60
   1 -17   9   28.60   11.70
  -9   1  17   39.80   14.10
 -17   9   1   24.60    8.70
  17  -9  -1   56.39   16.80
   9  -1 -17   22.70   12.10
 -17   9  -1   49.30   14.00
  -1  17  -9   30.00   11.40
  -9   1 -17   52.89   30.30
  -1 -17   9   64.19   20.10
 -17   1   9   55.29   21.40
   9 -17   1   56.49   21.70
   1  -9  17   28.50   13.50
   1   9 -17   39.70   14.10
  -3  -9  17  791.52  151.08
  -3   9 -17 1192.58  227.88
  -9  17  -3  871.91  166.68
   9   3 -17  813.02  154.78
   3  17  -9 1275.97  243.08
   3 -17   9  821.92  158.18
  17  -9   3 1231.88  233.58
  -9   3  17 1129.89  214.58
 -17   9   3  949.90  179.38
  17  -9  -3 1229.38  232.18
 -17   9  -3  986.20  187.68
  -3  17  -9  904.31  172.58
  -9   3 -17  924.41  177.78
  -9  -3  17  882.21  168.08
 -17   3   9 1455.95  275.07
   9 -17   3 1099.99  208.98
   3  -9  17 1339.27  255.37
  17   3  -9 1882.61  365.86
  -5  -9  17   34.00   14.20
  -5   9 -17   41.90   18.30
  -9  17  -5   27.60   11.90
  17  -5  -9   74.49   16.50
   9   5 -17   29.50   11.40
   5  17  -9   59.09   24.40
   5 -17   9   36.60   15.60
  17  -9   5    5.70    9.60
 -17   9   5   26.20    6.30
   9  -5 -17    3.90   13.40
 -17   9  -5    3.90   10.00
  -5 -17   9   13.80   38.30
   9 -17   5   22.10   12.20
   5  -9  17   15.80   13.80
  17   5  -9    7.80   21.30
   5   9 -17   27.80   13.20
  -7  -9  17  159.48   34.40
 -17  -7   9  262.67  125.29
  -7   9 -17  249.97   52.79
 -17   7  -9  155.48   33.90
  17  -7  -9  195.58   37.20
   9   7 -17  241.18   48.80
   9  -7  17  257.67   54.59
  17  -9   7  273.47   54.99
 -17   9   7  206.08   39.20
  17  -9  -7  194.18   36.90
  -7  17  -9  168.68   35.60
  -9   7 -17  154.08   38.60
 -17   7   9  205.58   39.30
   9 -17   7  189.08   39.70
   7  -9  17  271.47   55.99
  17   7  -9  674.33  148.99
 -17   9  -9   35.20   13.90
  -9   9 -17   24.00   15.20
 -17  -9   9  114.99   82.39
  -9 -17   9   46.60   38.80
   9 -17   9   52.99   16.90
   9  -9  17   36.70   17.20
   9  17  -9   26.50   15.30
  -1 -11  17  126.79   28.20
 -17  -1  11  101.39   24.30
  -1  11 -17  124.49   29.40
  17  -1 -11   99.39   21.10
  11   1 -17  104.49   23.10
   1  17 -11   90.79   21.40
   1 -17  11  123.19   28.90
 -17  11   1  146.19   29.10
  17 -11  -1  138.89   30.20
  11  -1 -17   72.79   18.80
 -17  11  -1   76.29   18.10
  -1 -17  11  111.39   25.60
 -11  -1  17   92.99   20.80
 -17   1  11  127.49   25.30
  11 -17   1   91.59   20.90
   1 -11  17  124.39   28.40
   1  11 -17   99.89   24.40
  -3 -11  17   71.39   19.50
 -17  -3  11   48.90   25.50
 -11  17  -3   71.49   16.90
  11 -17  -3   -8.20   44.30
  17  -3 -11  124.79   25.00
  11   3 -17   89.99   20.00
 -17  11   3   97.89   20.30
  17 -11  -3  126.49   26.40
 -17  11  -3  161.78   35.00
  -3  17 -11   66.69   18.00
 -11  -3  17   75.99   17.90
 -17   3  11   74.79   15.70
 -11  17   3  209.88   99.79
  11 -17   3  133.69   29.20
  17   3 -11   42.60   17.20
   3  11 -17  102.89   25.10
  -5 -11  17  720.83  138.39
  -5  11 -17  638.54  123.79
  11 -17  -5 1886.51  376.46
  17  -5 -11  629.64  119.09
  11   5 -17  557.04  106.99
   5  17 -11  648.34  125.29
  11  -5  17  561.04  111.69
   5 -17  11  728.23  141.09
 -17  11   5  797.82  150.58
  17 -11  -5  532.05  101.09
  11  -5 -17  700.73  135.09
 -17  11  -5  838.12  160.18
  -5  17 -11  671.83  129.09
 -11   5 -17  761.12  147.19
  -5 -17  11  656.63  129.09
 -11  -5  17  558.54  107.49
 -17   5  11  756.62  142.79
  11 -17   5  528.15  102.19
   5  11 -17  652.73  126.49
  -7  11 -17   83.69   23.40
  17  -7 -11   54.99   12.10
  11   7 -17  111.09   24.70
  11  -7  17   87.59   25.50
   7 -17  11   98.99   25.70
  17 -11   7   38.80   15.50
 -17  11   7   56.39   13.80
  -7 -17  11   80.09   30.70
 -11  -7  17   81.89   20.30
 -17   7  11   63.99   13.90
  17  -7  11  104.59   41.80
  11 -17   7  105.99   24.30
   7 -11  17   57.79   17.90
  17   7 -11   94.19   29.60
  11  17  -7  149.79   58.49
   7  11 -17   71.99   19.70
  -9 -11  17   14.70   12.80
 -11 -17   9   13.00   50.69
 -17  -9  11    3.30   29.20
  -9  11 -17   43.40   15.90
 -11  17  -9   29.50   13.20
 -17   9 -11   23.70   16.00
   9  17 -11   18.30   12.70
  17  11  -9   45.90   39.50
  11  -9  17   54.39   21.00
  17 -11   9   23.60   13.60
 -17  11  -9   13.50   10.60
  -9  17 -11   14.50   11.70
 -11   9 -17   38.30   16.50
 -17 -11   9   99.49   77.69
  -9 -17  11   21.40   30.90
 -11  -9  17   27.60   13.30
  17  -9  11   35.70   17.90
   9 -11  17   24.00   14.30
  17   9 -11  167.58   48.50
  11  17  -9   42.80   27.50
   9  11 -17   21.20   12.40
 -11  17 -11   46.80   17.10
 -11  11 -17  105.59   29.30
 -11 -11  17   54.39   19.00
  11 -17  11   49.00   18.90
  11 -11  17  134.29   31.90
  17  11 -11   94.49   37.90
  11  17 -11  131.79   30.10
  -1 -13  17  127.39   30.10
 -17  -1  13   70.09   16.90
  -1  13 -17   33.00   16.40
  17  -1 -13   78.59   16.90
  13   1 -17   45.10   13.10
   1  17 -13   45.10   17.90
   1 -17  13   37.80   16.50
 -13   1  17   32.60   12.80
  17 -13  -1   70.99   17.20
  13  -1 -17   30.70   11.30
 -17  13  -1   39.00   11.30
  -1  17 -13   76.49   21.10
  13 -17   1   22.40   11.80
   1 -13  17   17.30   13.80
  17   1 -13   41.90   10.70
  -3 -13  17   18.40   13.00
 -17  -3  13   53.09   15.60
  -3  13 -17   18.50   13.60
  13 -17  -3   41.00   21.60
  17  -3 -13   75.59   16.90
  13   3 -17   38.00   11.90
   3 -17  13   49.00   18.00
  17 -13   3   22.60   10.50
  13  -3 -17   24.60   11.90
 -17  13  -3   27.30   11.10
 -13   3 -17   97.59   45.80
  -3 -17  13   22.00   15.90
 -13  -3  17   84.99   20.50
  13 -17   3   46.90   14.20
  17   3 -13   71.09   16.30
   3  13 -17   45.10   16.50
  -5  13 -17   34.90   15.30
 -17   5 -13   58.59   40.20
  17  -5 -13   29.50    9.70
  13   5 -17   45.60   12.90
  13  -5  17   33.40   40.00
   5 -17  13   21.00   13.10
  17 -13   5   22.10   11.60
  17 -13  -5   48.00   12.50
  13  -5 -17   31.90   13.20
  -5  17 -13   23.50   11.80
 -13   5 -17   64.99   21.30
  -5 -17  13   18.70   13.60
 -17   5  13  107.69   21.60
 -13  17   5  137.69   51.09
  13 -17   5   51.69   14.80
   5 -13  17   28.70   13.70
   5  13 -17   46.90   15.70
  -7 -13  17   25.10   15.90
  -7  13 -17   12.20   11.00
 -13  17  -7   23.90   11.60
  17  -7 -13   21.70    9.40
   7  17 -13   17.90   10.00
  13  -7  17   16.40   22.20
 -13   7  17   15.00   55.19
 -17  13   7   59.89   23.10
  17 -13  -7   27.10   13.10
  13  -7 -17   19.20   27.40
 -17  13  -7   45.30   15.80
  -7  17 -13   11.30   11.70
  -7 -17  13   21.00   16.70
 -13  -7  17   12.40   10.40
 -17   7  13   25.50    8.10
  17  -7  13    9.10   34.30
  13 -17   7   25.50   13.20
   7 -13  17   21.40   12.20
  13  17  -7   39.00   49.99
   7  13 -17   25.60   13.70
  -9 -13  17   85.19   24.00
 -17   9 -13  141.59   32.60
  13   9 -17  109.89   25.20
   9  17 -13   85.89   22.90
  17  13  -9   99.29   52.79
  13  -9  17   98.49   28.10
   9 -17  13   69.89   22.80
  17 -13   9   70.69   19.20
  -9  17 -13   94.69   25.90
 -17 -13   9  417.36  118.09
  -9 -17  13   50.99   22.60
 -13  -9  17   91.99   23.20
  17  -9  13  104.09   28.00
  13 -17   9  104.09   25.40
   9 -13  17   53.99   17.70
  17   9 -13  156.28   36.40
  13  17  -9  281.67   67.79
   9  13 -17   75.49   19.90
 -11 -13  17   50.29   17.30
 -13 -17  11   -7.90   20.10
 -17 -11  13  116.69   40.40
 -17  11 -13   31.60   16.50
  13  11 -17   56.49   15.90
  13 -11  17   32.60   18.80
  11 -17  13   33.20   15.90
  17 -13  11   47.70   16.20
 -17  13 -11   58.19   19.60
 -17 -13  11  -12.60   53.79
  17 -11  13   25.40   16.40
  13 -17  11   36.90   13.50
  11 -13  17   81.99   21.90
  17  11 -13   43.40   14.60
  13  17 -11   11.10    9.20
  11  13 -17   23.10   10.70
 -17  13 -13   88.89   24.80
 -13  17 -13   82.49   21.80
 -13  13 -17   81.79   23.60
 -17 -13  13  159.68   43.90
  13 -17  13  118.89   28.10
  13 -13  17   93.49   26.30
  13  17 -13  132.59   35.20
 -17  -1  15   19.10   11.00
  -1  15 -17   58.79   20.10
  15 -17  -1    0.10    6.60
  15   1 -17    8.60    7.80
   1  17 -15   29.30   14.20
 -15   1  17    7.50    9.70
 -17  15   1   14.70    9.10
 -17  15  -1   21.80   10.10
  -1 -17  15   30.90   16.80
 -15  -1  17   25.00   11.80
 -17   1  15   11.70    8.20
 -15  17   1    3.70    7.20
   1 -15  17   73.89   22.10
  17   1 -15    8.20    6.10
  -3 -15  17   65.49   19.70
 -17  -3  15  109.89   26.30
  -3  15 -17   65.89   21.20
 -15  17  -3  104.69   23.80
  17  -3 -15   74.79   17.20
  15   3 -17   90.49   20.20
   3  17 -15   85.99   23.60
   3 -17  15  106.59   25.30
  17 -15   3   99.59   22.50
 -15   3  17  122.39   26.60
 -17  15   3  148.29   30.10
  15  -3 -17  188.68   38.30
 -17  15  -3   72.69   18.60
  -3  17 -15   52.49   16.60
  -3 -17  15   79.59   24.70
 -17   3  15   95.09   20.80
 -15  17   3  114.59   27.80
  15 -17   3   97.09   21.60
   3 -15  17   87.89   24.20
  17   3 -15  184.98   37.70
   3  15 -17  103.79   24.30
  -5 -15  17   56.79   19.50
 -15  17  -5   65.39   16.60
 -17   5 -15  103.79   42.20
  17  -5 -15   75.79   17.70
   5  17 -15   82.19   21.90
  15  -5  17    7.70   78.89
  17 -15   5   81.79   19.60
 -17  15   5  177.48   39.80
  17 -15  -5   90.59   21.60
  15  -5 -17   79.99   19.80
 -17  15  -5  103.59   23.60
  -5  17 -15   52.59   16.40
 -15   5 -17  228.98   57.79
  -5 -17  15   78.29   23.80
 -15  -5  17   63.09   17.30
 -15  17   5  148.19   38.00
  17  -5  15   65.49   69.79
  15 -17   5   72.49   18.40
   5 -15  17   73.49   20.50
  17   5 -15   98.49   21.50
   5  15 -17   88.39   21.80
  -7 -15  17    7.90   13.20
 -15 -17   7    4.60   68.39
  -7  15 -17   52.59   16.60
 -15  17  -7    4.20   11.70
  15 -17  -7   36.80   25.90
  17  -7 -15   16.80   12.10
  15   7 -17   16.80    8.00
  15  -7  17   13.90   26.70
   7 -17  15    5.10   12.60
  17 -15   7   55.19   15.50
 -17  15   7    0.00   19.60
  17 -15  -7  -12.90   26.70
  -7  17 -15    7.60   13.60
 -15  -7  17    4.10   10.30
 -17   7  15   -1.90    7.60
  17  -7  15  -10.80   36.30
  15 -17   7   10.30   10.60
   7 -15  17   64.09   19.10
   7  15 -17    2.80    8.10
 -15 -17   9   -1.50   63.19
 -17  -9  15   20.00   13.80
  -9  15 -17   -3.30   11.30
 -15  17  -9    5.00    9.80
 -17   9 -15    2.40   11.50
  17  -9 -15    4.80   15.90
  15   9 -17    1.00    6.40
   9  17 -15   11.40    9.80
  15  -9  17   21.10   17.30
   9 -17  15   41.70   16.00
  17 -15   9   10.40    9.30
 -17  15  -9    8.50    9.10
 -17 -15   9   -4.40   62.49
  -9 -17  15    2.30   11.80
 -15  -9  17    3.10    9.90
  17  -9  15   14.40   17.50
   9 -15  17   -1.60    9.20
  17   9 -15   57.09   18.40
  15  17  -9   -2.20   25.50
   9  15 -17   51.99   16.30
 -11 -15  17   69.99   19.80
 -15 -17  11   10.30   42.90
 -17 -11  15  308.27   66.69
 -11  15 -17   35.60   15.30
 -15  17 -11   59.39   18.60
 -17  11 -15   42.90   16.70
  11  17 -15   73.69   21.10
  15 -11  17   56.09   21.50
  11 -17  15   77.99   22.50
  17 -15  11   88.99   21.70
 -11  17 -15   69.79   21.20
 -17 -15  11  112.89   85.39
 -11 -17  15   69.49   23.40
 -15 -11  17   67.59   18.10
  17 -11  15   53.29   20.20
  15 -17  11   76.59   20.30
  17  11 -15  188.28   65.59
  15  17 -11  105.29   34.20
  11  15 -17   42.30   13.50
 -13 -15  17   13.00   13.20
 -17 -13  15   26.10   52.79
 -13  15 -17   16.40   12.20
 -15  17 -13    5.00    9.80
 -17  13 -15    7.40   12.50
  15 -13  17    9.30   14.10
  13 -17  15    0.60   11.00
 -17  15 -13   16.00   12.50
 -15  13 -17    8.30   12.60
 -17 -15  13   11.60   26.40
 -13 -17  15    3.20   20.10
 -15 -13  17    8.20   10.60
  17 -13  15    6.40   13.30
  13 -15  17   12.70   11.50
  15  17 -13   10.30   10.90
  13  15 -17    2.90    6.60
 -17  15 -15   21.40   11.40
 -15  17 -15   18.80   12.00
 -15  15 -17   29.40   13.90
 -17 -15  15   35.20   38.60
 -15 -17  15   24.30   34.60
  17 -15  15   52.79   16.60
  15 -17  15   17.40   10.20
  15 -15  17   23.10   11.80
  15  17 -15   73.69   26.90
  15  15 -17   41.00   14.50
  17  -1 -17   16.70    9.20
  -1  17 -17   33.00   13.30
  -1 -17  17   36.20   13.50
 -17  -1  17   41.80   13.10
 -17  17   1   12.50    8.00
   1  17 -17   42.20   14.60
  17 -17  -3    6.00    5.20
 -17  17  -3    2.70    7.80
  -3  17 -17   18.30   11.90
  -3 -17  17   15.30   13.70
 -17   3  17    5.70    6.40
  17 -17   3   12.80    8.50
  17   3 -17    9.20    6.20
   3  17 -17   11.40    9.20
  17 -17  -5   25.50   57.49
  17  -5 -17  217.88   44.20
  -5  17 -17  213.48   46.30
 -17   5 -17  172.68   54.39
  -5 -17  17  211.88   45.90
 -17   5  17  151.48   31.20
  17 -17   5  211.08   44.00
   5 -17  17  226.68   47.90
  17   5 -17  218.88   43.80
  17 -17  -7  140.39   66.79
  17  -7 -17  274.17   53.79
 -17  17  -7  320.97   63.79
  -7  17 -17  337.37   69.19
 -17   7 -17  301.17   62.89
  -7 -17  17  397.96   80.19
 -17  -7  17  396.46   78.09
 -17   7  17  332.27   64.39
 -17  17   7  438.06   85.49
  17  -7  17  204.28   53.89
  17 -17   7  364.86   71.79
   7 -17  17  328.97   66.39
  17   7 -17  340.07   67.29
   7  17 -17  300.07   61.09
  17  -9 -17    6.60   12.00
 -17  17  -9   21.70   10.90
  -9  17 -17   14.90   13.10
 -17   9 -17    1.30   10.40
 -17 -17   9   -4.10   17.70
  -9 -17  17    4.30   11.10
 -17  -9  17   18.90   10.20
  17  -9  17   -1.30   17.70
  17 -17   9    6.90    9.00
   9 -17  17    4.00   10.20
  17   9 -17   17.10    8.10
  17  17  -9    1.30   11.70
   9  17 -17   12.80    8.80
 -11  17 -17   53.79   18.30
 -17 -17  11  132.19   71.39
 -11 -17  17   36.60   15.40
 -17 -11  17   47.30   15.70
  17 -11  17   26.70   16.20
  17 -17  11   28.40   11.50
  11 -17  17   41.10   15.20
  17  11 -17   39.40   12.60
  17  17 -11  150.88   37.90
  11  17 -17   45.10   14.10
 -17  17 -13    5.50    9.00
 -13  17 -17   15.30    9.90
 -17  13 -17   22.90   11.80
 -13 -17  17    8.10   16.70
 -17 -13  17   15.00   17.10
  17 -13  17   32.90   14.50
  17 -17  13    6.90    8.10
  13 -17  17   11.60   10.70
  17  13 -17   33.90   12.50
  17  17 -13   41.90   15.00
  13  17 -17   18.00   10.80
 -17  17 -15   29.80   12.80
 -15  17 -17   32.40   13.70
 -17  15 -17   14.40   11.60
 -17 -17  15   25.10   25.80
 -15 -17  17   39.20   21.10
  17 -15  17    8.80   10.60
  15 -17  17   25.70   12.10
  17  17 -15   19.80   11.60
  15  17 -17   33.50   13.40
 -17  17 -17  433.46   86.59
 -17 -17  17  226.68   52.99
  17 -17  17  423.76   83.79
  17  17 -17  457.35   94.09
   0   0  18   81.69   28.40
   0   0 -18   78.09   25.90
   2   0  18    8.20   43.10
   0  18  -2    8.80   13.40
  -2   0 -18   16.80   21.50
   0 -18   2    7.40   40.10
  -2   0  18    4.20   18.30
   0   2  18   22.00   79.69
   2 -18   0   12.40   25.10
   0   2 -18    5.80   15.20
   2  -2 -18  140.49   39.50
  -2  18  -2  126.09   30.80
  -2   2 -18   85.99   26.40
  -2 -18   2  129.49   44.30
  -2  -2  18   79.19   22.90
  -2   2  18  376.66  106.69
   2  -2  18  169.28   38.70
   2   2 -18  103.79   26.90
   4   0 -18   13.50   14.60
   0  18  -4   43.80   16.50
  -4   0 -18    0.90   39.50
   0 -18   4   15.70   26.90
   4 -18   0   13.30   40.90
   0  -4  18   32.70   15.50
  -2  -4  18   53.99   17.50
  -4 -18   2   14.00   34.60
  -2   4 -18   19.60   16.30
   4   2 -18   61.49   19.80
   2  18  -4   26.70   17.90
   4  -2  18   14.20   20.80
   4  -2 -18   12.60   16.50
  -2 -18   4    0.30   43.50
  -4  -2  18   84.89   22.80
   2  -4  18   13.30   14.00
   2   4 -18   86.49   24.10
   4  -4 -18   22.30   30.50
  -4   4 -18   13.00   15.60
  -4 -18   4  -14.30   62.29
  -4  -4  18  114.39   28.20
   4  18  -4   13.90   23.60
  -6   0 -18  320.67   73.19
   0 -18   6  183.88   49.60
  -6   0  18  294.27   60.49
  -6  18   0  568.34  114.49
   0  -6  18  169.58   36.80
   0   6 -18  223.88   48.20
  -2  -6  18   15.20   12.40
   6 -18  -2   27.60   40.80
   6   2 -18   58.89   17.90
   2  18  -6   38.40   18.60
   6  -2  18   32.40   28.00
   2 -18   6   20.50   19.40
  -6   2  18   71.69   22.60
  -2  18  -6   24.60   13.30
  -2 -18   6   81.59   35.40
  -6  -2  18   41.80   16.40
  -6  18   2   39.10   36.30
   6 -18   2   44.90   27.60
   2  -6  18   19.90   13.90
   2   6 -18    9.90   13.90
  -4  -6  18   61.49   18.00
  -6 -18   4  148.59   88.59
  -4   6 -18   65.69   21.60
   6   4 -18   76.09   20.20
   4  18  -6   85.99   29.80
   6  -4  18   85.49   25.20
   4 -18   6   84.59   24.10
  -6   4  18   -9.50   49.40
   6  -4 -18  105.09   33.50
  -4  18  -6   56.59   15.80
  -6   4 -18  100.89   27.90
  -4 -18   6  -10.10   44.40
  -6  -4  18   75.19   20.40
   6 -18   4   52.29   19.80
   4  -6  18   83.89   25.40
   4   6 -18   78.09   21.60
  -6  18  -6   43.20   13.50
  -6   6 -18   31.00   19.10
  -6 -18   6  -30.60  207.78
   6 -18   6   34.20   11.80
   6  18  -6   75.69   94.59
  18  -8   0   11.20   22.10
   8   0 -18   14.60   11.40
 -18   8   0    4.50    8.30
   0 -18   8   10.70   16.90
  -8  18   0   46.90   21.70
   0  -8  18    6.00   10.80
   0   8 -18   12.90   12.70
  -2  -8  18  186.28   39.20
  -2   8 -18   93.69   27.20
  -8  18  -2  267.97   56.29
   8   2 -18  164.98   35.60
   2  18  -8  274.57   58.79
   8  -2  18   34.90   53.59
 -18   8   2  180.18   35.40
   8  -2 -18  141.39   31.50
 -18   8  -2  196.48   39.80
  -2  18  -8  196.88   40.30
  -2 -18   8  113.19   38.40
  -8  -2  18  154.18   34.40
   8 -18   2  238.78   52.09
   2  -8  18  129.99   31.50
   2   8 -18  189.28   40.00
  -4  -8  18  107.59   24.50
  -8 -18   4  213.28  131.89
  -4   8 -18   43.90   18.60
   4  18  -8   68.69   26.00
   8  -4  18   76.79   25.60
   4 -18   8   98.89   24.40
  18  -8   4   52.49   19.40
  -8   4  18   61.89   21.60
 -18   8   4   80.89   16.90
  18  -8  -4  127.79   31.30
   8  -4 -18   73.49   20.00
 -18   8  -4   73.99   19.90
  -4  18  -8   84.89   20.00
  -8   4 -18   67.79   22.30
  -8  -4  18  114.59   25.60
   8 -18   4   71.09   17.50
   4  -8  18   48.70   18.90
   4   8 -18   55.89   16.00
  -8 -18   6  -41.20  261.97
  -6   8 -18    9.90   14.90
  -8  18  -6    9.10    9.30
 -18   6  -8   11.70   24.40
   8   6 -18   12.80    9.50
   6  18  -8   38.80   20.90
   8  -6  18    1.20   12.50
   6 -18   8    6.90   11.40
  18  -8   6   10.50   16.70
 -18   8   6    9.20    4.80
 -18   8  -6    8.70   11.80
  -6  18  -8    5.50    8.60
  -8   6 -18   12.00   15.60
  -6 -18   8   83.59   54.39
  -8  -6  18    5.00    9.50
   8 -18   6    7.80   11.10
   6  -8  18   19.20   13.40
   6   8 -18    0.00   10.90
 -18   8  -8  106.09   25.10
  -8  18  -8   72.09   19.60
  -8   8 -18  122.09   30.20
  -8  -8  18  150.18   33.40
  18  -8   8   94.69   28.50
   8  18  -8  190.38   46.90
  10   0 -18   61.69   17.40
 -18  10   0    7.00    7.00
   0 -18  10    9.40    9.70
 -10   0  18   10.20   10.10
  10 -18   0   -5.20   29.00
   0 -10  18    3.10   10.50
  18   0 -10   15.60   27.90
   0  10 -18   14.30   11.30
 -18  -2  10   18.50   52.19
  10 -18  -2   -1.60   31.40
   2  18 -10   28.10   12.70
  10  -2  18  -15.10   50.29
 -10   2  18   51.59   19.10
  10  -2 -18   32.10   14.00
 -18  10  -2   86.69   20.30
  -2 -18  10   41.50   18.10
   2 -10  18   48.90   17.40
  -4 -10  18   32.80   14.10
 -18  -4  10  129.79  116.99
  -4  10 -18   16.60   14.90
 -10  18  -4   18.80    8.60
  10 -18  -4   19.50   50.69
  18  -4 -10   17.50    7.70
  10   4 -18   66.09   16.50
   4  18 -10   26.70   15.00
  10  -4  18   84.49   31.50
   4 -18  10    8.60   12.20
  18 -10   4   25.40   12.50
 -18  10   4   26.90    7.90
 -18  10  -4   23.50   12.60
  -4  18 -10    1.60   10.40
 -18   4  10   35.70    8.60
 -10  18   4  122.19   57.19
   4 -10  18   19.40   14.60
  18   4 -10  121.09   59.79
  -6 -10  18  252.47   52.09
 -10 -18   6   77.79  106.29
  -6  10 -18   41.10   17.80
 -18   6 -10  130.99   45.40
  18  -6 -10   70.09   14.00
  10   6 -18   59.59   16.60
   6  18 -10   68.69   22.30
  10  -6  18   71.29   22.60
   6 -18  10   39.10   18.30
  18 -10   6   52.49   17.80
 -10   6  18   21.80   55.79
 -18  10   6   65.39   13.50
  18 -10  -6   88.29   17.70
  10  -6 -18  132.39   39.90
 -10   6 -18   99.59   28.00
  -6 -18  10   22.10   29.60
 -10  -6  18   83.19   21.50
 -18   6  10   81.29   16.30
  18  -6  10   99.99   58.79
   6 -10  18   67.89   19.20
   6  10 -18   51.89   17.80
  -8 -10  18   34.00   14.70
 -10 -18   8   94.39  120.69
 -18  -8  10  101.79   83.39
  -8  10 -18   45.80   17.10
 -18   8 -10   10.60   13.10
  18  -8 -10   34.60    7.80
  10   8 -18   19.40   10.90
  10  -8  18   18.90   15.10
   8 -18  10   12.90   13.50
  18 -10   8   39.20   15.50
 -18  10   8  143.79   32.50
  18 -10  -8   13.90    4.80
 -18  10  -8   23.40   11.80
  -8  18 -10   30.10   13.00
 -10   8 -18   22.50   15.20
  -8 -18  10   34.90   28.30
 -10  -8  18   30.80   14.70
 -18   8  10   22.00    7.00
  18  -8  10    9.80   21.30
  10 -18   8   19.80   11.90
  18   8 -10  110.19   40.90
   8  10 -18   25.80   13.00
 -18  10 -10    7.50   11.10
 -10  18 -10    3.10   10.30
 -10  10 -18    3.10   12.00
 -18 -10  10  -25.40   63.59
 -10 -18  10   15.30   29.60
 -10 -10  18   12.30   11.50
  18 -10  10   12.00   12.60
  10 -18  10   11.40   11.40
  10 -10  18    3.30   12.30
  18  10 -10    1.30   17.30
  18 -12   0    3.20    8.60
  12   0 -18   10.90    9.10
 -18  12   0   10.80    7.70
   0 -18  12   91.89   25.90
 -12  18   0    0.50    9.50
  12 -18   0   18.20   11.60
   0 -12  18   31.90   14.60
  18   0 -12   10.20    5.10
  -2 -12  18    2.70   12.90
 -18  -2  12   38.80   16.00
  -2  12 -18   37.00   16.00
 -12  18  -2   10.80    7.70
  12 -18  -2  139.19   36.60
  12   2 -18   15.20    9.80
   2  18 -12   12.50   11.30
   2 -18  12    7.20   16.10
 -12   2  18   52.99   16.50
 -18  12   2   19.30    7.30
  18 -12  -2   26.50   11.90
  12  -2 -18   33.20   12.30
 -18  12  -2   22.20   10.20
  -2  18 -12   15.00   13.50
 -12   2 -18   20.00   26.70
 -12  -2  18   12.70    9.70
 -18   2  12   17.00    7.20
 -12  18   2   26.70   12.30
  12 -18   2    8.00    8.20
   2 -12  18   15.90   13.10
  18   2 -12    8.30    7.10
   2  12 -18    6.90   14.70
  -4  12 -18    0.30   12.40
 -12  18  -4    8.20    9.50
  12 -18  -4  -19.30   70.39
  18  -4 -12    8.10    4.80
  12   4 -18   15.40   10.10
   4  18 -12    9.70   10.50
  12  -4  18   25.20   69.09
   4 -18  12    5.60   11.90
  18 -12   4    0.20   10.10
 -12   4  18    5.00   12.70
 -18  12   4    3.60    5.50
  18 -12  -4    3.60    7.60
  12  -4 -18    7.60   11.60
  -4  18 -12    1.50    8.90
 -12   4 -18    2.50   19.20
  -4 -18  12   23.10   14.50
 -12  -4  18    7.80   10.00
 -18   4  12    1.40    5.80
 -12  18   4   -2.50   30.70
  12 -18   4    9.70   10.60
   4 -12  18   -1.50   11.10
   4  12 -18    5.90   12.00
  -6 -12  18   96.19   23.90
 -12 -18   6  491.85  141.99
  -6  12 -18  107.89   26.60
 -12  18  -6  113.39   25.40
  18  -6 -12  149.29   29.60
  12   6 -18  106.29   23.80
  12  -6  18  154.88   39.40
  18 -12   6  102.99   23.70
 -18  12   6  130.59   25.60
  18 -12  -6  141.39   28.50
 -18  12  -6  135.39   30.60
  -6  18 -12   88.89   22.10
 -12   6 -18  147.99   35.00
  -6 -18  12  130.49   34.00
 -12  -6  18  100.09   22.90
 -18   6  12  123.99   24.50
  18  -6  12  150.78   81.89
  12 -18   6  148.09   31.70
   6 -12  18  124.89   29.90
  18   6 -12  169.48   36.80
   6  12 -18  222.68   46.50
  -8 -12  18    7.70   11.70
 -12 -18   8  -31.40  100.79
 -18  -8  12   10.90   17.00
  -8  12 -18   77.19   22.00
  18  -8 -12   31.40    8.80
   8  18 -12   26.00   16.70
  12  -8  18   -4.60   13.20
   8 -18  12    8.00   13.00
  18 -12   8   13.70   12.10
  18 -12  -8   -3.40   11.90
 -18  12  -8    2.90    9.70
  -8  18 -12    9.90   11.60
 -12   8 -18    2.90   14.00
  -8 -18  12   30.90   26.20
 -12  -8  18   14.10   10.20
 -18   8  12    6.90    7.10
  12 -18   8   13.70    9.30
   8 -12  18   20.00   13.60
  18   8 -12    2.60    7.80
   8  12 -18    7.20    8.80
 -10 -12  18   79.39   21.70
 -12 -18  10    6.10   31.60
 -18 -10  12    4.80   17.30
 -10  12 -18   -2.70   12.80
  12  10 -18    9.50    8.10
  10  18 -12   69.49   41.80
  18  12 -10    6.70   32.60
  12 -10  18   -0.30   15.60
  10 -18  12   11.00   16.50
 -18  12 -10   11.60   11.00
 -12  10 -18    9.80   16.00
 -10 -18  12   53.69  192.38
 -12 -10  18   88.29   22.50
  18 -10  12    1.00   12.50
  12 -18  10    1.30   11.40
  10 -12  18   11.60   12.60
  12  18 -10   -1.00   10.70
  10  12 -18    6.30    8.80
 -12  18 -12   33.50   14.00
 -12  12 -18   37.30   18.10
 -18 -12  12   -1.60   23.50
 -12 -18  12  100.29   46.60
  18 -12  12   51.39   18.70
  12 -18  12   17.20   12.70
  12 -12  18   24.90   14.40
  18  12 -12   77.79   33.10
  12  18 -12   19.80   11.20
  18 -14   0  107.39   23.30
  14   0 -18  129.99   27.80
   0  18 -14  109.79   26.50
   0 -18  14   87.09   24.60
 -14   0  18  101.79   23.40
 -14  18   0   81.19   18.90
  14 -18   0   89.69   20.40
  18   0 -14  125.89   26.20
   0  14 -18  113.89   29.50
  -2 -14  18   35.20   14.90
 -18  -2  14   80.79   19.90
  -2  14 -18   91.19   26.10
 -14  18  -2   40.10   14.00
  14 -18  -2   24.40   14.20
  18  -2 -14   33.50    9.00
  18 -14   2   39.70   13.40
 -14   2  18   77.29   19.90
 -18  14   2   29.60   10.00
  18 -14  -2   46.20   12.10
  14  -2 -18   41.00   13.40
 -18  14  -2   92.59   21.00
  -2  18 -14   26.50   12.30
  -2 -18  14   73.69   23.90
 -18   2  14   23.70    9.60
  14 -18   2   22.00   11.40
   2 -14  18   73.99   21.10
  18   2 -14   48.00   12.00
   2  14 -18   47.80   15.90
  -4 -14  18  382.56   75.59
 -18  -4  14  184.28   39.20
  -4  14 -18  155.78   35.10
 -14  18  -4  238.98   48.20
  18  -4 -14  305.97   59.19
  14   4 -18  269.47   52.99
   4  18 -14  219.68   46.80
  18 -14   4  263.97   52.49
 -14   4  18  166.28   36.40
 -18  14   4  323.87   62.59
  18 -14  -4  172.58   35.90
 -18  14  -4  194.28   39.50
  -4  18 -14  351.46   69.59
 -14   4 -18  403.96   91.19
  -4 -18  14  228.98   49.10
 -14  -4  18  218.78   44.20
 -18   4  14  274.37   52.89
 -14  18   4  183.28   39.30
  14 -18   4  364.26   71.49
   4 -14  18  182.88   39.70
  18   4 -14  205.28   42.00
  -6 -14  18   28.60   14.50
  -6  14 -18   31.20   13.70
 -14  18  -6    4.90    8.20
 -18   6 -14   20.40   33.40
  18  -6 -14   14.90    8.20
   6  18 -14   24.90   11.60
  14  -6  18   -2.10   20.00
   6 -18  14   12.10   10.40
 -14   6  18   11.90   12.70
 -18  14   6   87.99   36.10
  18 -14  -6   12.50    7.20
  -6  18 -14   28.30   12.50
 -14   6 -18    6.40   17.20
  -6 -18  14   42.90   16.60
 -14  -6  18    6.20    8.20
 -18   6  14    6.00    6.40
 -14  18   6   10.60   31.40
  18  -6  14   44.90   65.79
  14 -18   6   18.80    8.90
   6 -14  18   39.60   16.00
   6  14 -18   13.80    9.30
  -8 -14  18   59.79   19.20
 -14 -18   8   82.69   72.99
 -18   8 -14  116.69   29.70
  18  -8 -14   56.99   13.70
  14   8 -18   75.79   18.50
  14  -8  18  105.19   27.50
   8 -18  14   64.29   20.80
  18 -14  -8   30.70   24.50
 -14   8 -18  110.49   29.10
  -8 -18  14  135.99   34.60
 -14  -8  18   90.79   21.80
 -18   8  14   57.29   15.50
  14 -18   8   90.69   23.10
   8 -14  18  138.29   31.60
   8  14 -18   36.30   13.70
 -14 -18  10  -25.10   68.89
 -18 -10  14  374.26  154.58
 -18  10 -14   33.40   14.30
  14  10 -18   31.40   11.60
  10  18 -14   11.80   13.30
  18  14 -10   -0.40   14.60
  14 -10  18   19.60   16.70
  10 -18  14   54.09   19.80
  18 -14  10   31.80   13.20
 -18  14 -10   20.30   11.20
 -10  18 -14   20.90   15.10
 -14  10 -18   15.20   16.10
 -10 -18  14   36.20   20.00
 -14 -10  18   22.90   12.00
  18 -10  14   25.50   12.70
  10 -14  18    9.50   11.80
  18  10 -14   62.19   25.40
  14  18 -10   30.70   23.90
  10  14 -18   48.60   15.00
 -12 -14  18    9.30   13.70
 -14 -18  12   12.00   29.90
 -18 -12  14   50.19   45.50
 -14  18 -12    3.70   10.10
  12  18 -14   31.60   40.20
  18  14 -12   -8.50   14.60
  14 -12  18   32.20   17.40
  18 -14  12    3.00   12.10
 -12  18 -14    9.40   11.70
 -14  12 -18   18.60   15.70
 -12 -18  14   20.10   49.50
 -14 -12  18    0.50   11.70
  18 -12  14    7.60   10.90
  14 -18  12    4.00    9.30
  12 -14  18    7.70   11.00
  18  12 -14    1.40   11.40
  14  18 -12   14.50   11.60
  12  14 -18    8.40    7.90
 -14  18 -14   22.30   12.40
 -14 -14  18   16.20   11.90
  18 -14  14   11.10    9.80
  14 -18  14   38.60   15.90
  14 -14  18   17.00   13.50
  18  14 -14   25.70   13.20
  14  18 -14   48.20   20.30
  16   0 -18    6.20    8.90
   0  18 -16    0.80    9.40
   0 -18  16   -0.90   10.40
 -16   0  18   33.90   12.40
 -18   0  16    2.30    8.20
 -16  18   0    9.70    7.80
  16 -18   0    3.30    8.70
   0 -16  18    3.30   11.00
  18   0 -16   19.60    7.50
 -18  -2  16   22.50   11.60
  -2  16 -18   17.40   12.90
 -16  18  -2   74.19   18.60
  18  -2 -16   41.70   11.10
   2  18 -16   16.10   11.80
  18 -16   2   27.10   11.20
 -16   2  18   22.70   10.10
  18 -16  -2   36.80   10.50
  16  -2 -18   14.90    8.90
 -18  16  -2   15.30   10.10
 -18   2  16   65.09   16.10
 -16  18   2   27.10   11.30
   2 -16  18   22.90   15.50
  18   2 -16   38.00   10.70
  -4 -16  18    5.40   12.70
  -4  16 -18   11.80   13.40
 -16  18  -4    0.10    7.30
  16 -18  -4   -9.30   63.09
  18  -4 -16    2.70    6.90
   4  18 -16    7.60    9.70
   4 -18  16    8.10   10.70
  18 -16   4    6.50    8.00
 -16   4  18    4.10    8.30
 -18  16   4    5.20    5.80
  18 -16  -4    4.90    6.40
  16  -4 -18   30.10   11.40
 -18  16  -4   10.40    9.40
  -4  18 -16    6.70    9.70
 -16   4 -18    3.80   31.40
 -16  18   4   12.60   11.60
  16 -18   4    4.50    6.50
   4 -16  18   16.30   12.90
  18   4 -16    8.30    5.60
   4  16 -18    5.40    8.50
  -6 -16  18  126.99   30.50
  -6  16 -18  243.58   50.79
 -18   6 -16  232.58   55.69
  16   6 -18  263.97   52.59
   6  18 -16  280.67   57.39
   6 -18  16  218.88   47.00
  18 -16   6  274.57   54.69
 -16   6  18  209.58   41.80
 -18  16   6  226.58   44.20
  16  -6 -18  251.37   50.49
 -18  16  -6  229.58   46.60
  -6  18 -16  143.29   33.80
 -16   6 -18  208.98   47.70
  -6 -18  16  204.68   44.10
 -16  -6  18  172.68   36.60
 -16  18   6  335.77   68.79
  18  -6  16  -26.00   69.99
  16 -18   6  232.28   47.40
  18   6 -16  298.47   58.99
   6  16 -18  183.48   39.40
  -8 -16  18    4.90   11.30
 -16 -18   8    6.70   19.50
 -18  -8  16   16.20   11.70
  -8  16 -18   12.30   12.70
 -16  18  -8    4.30   10.40
 -18   8 -16    5.80   13.50
  18  -8 -16   15.30    7.90
   8  18 -16    9.80    8.90
  16  -8  18    3.70   21.10
   8 -18  16    4.70   11.80
  18 -16   8   22.00   10.20
 -16   8  18   17.90   24.10
  18 -16  -8    2.90   14.50
  16  -8 -18   12.50   11.70
 -18  16  -8    8.40    8.60
 -16   8 -18    5.90   13.30
  -8 -18  16    3.10   10.20
 -16  -8  18    5.50    9.60
 -18   8  16    8.90   11.30
  16 -18   8    7.30    9.80
  18   8 -16   14.30    6.70
   8  16 -18    8.20    9.20
 -16 -18  10  -27.80   49.70
 -18 -10  16    2.50   11.80
 -10  16 -18   23.20   14.10
 -18  10 -16   -0.20   10.00
  16  10 -18   10.40    7.00
  16 -10  18   12.80   14.90
  10 -18  16   21.00   12.90
  18 -16  10   18.90   10.80
 -18  16 -10   21.10   11.20
 -16  10 -18   10.50   11.80
 -18 -16  10   -6.10   21.40
 -10 -18  16   23.50   13.30
 -16 -10  18   15.50   10.80
  16 -18  10    9.70    9.50
  10 -16  18   21.90   13.80
  18  10 -16   20.10   11.40
  16  18 -10    3.60    8.60
  10  16 -18    9.50    9.10
 -16 -18  12   -2.10   30.80
 -18 -12  16  176.18   42.80
 -12  16 -18   18.00   12.30
 -16  18 -12   40.60   15.40
 -18  12 -16   26.40   12.70
  16  12 -18   63.39   16.70
  16 -12  18   49.40   18.40
  12 -18  16   19.80   12.40
  18 -16  12   33.00   12.00
 -12  18 -16   44.70   16.10
 -16  12 -18   69.59   20.40
 -18 -16  12   -5.40   30.60
 -12 -18  16   61.79   23.60
 -16 -12  18   16.10   11.50
  18 -12  16   15.70   11.70
  16 -18  12   35.40   12.40
  12 -16  18   25.80   12.50
  18  12 -16   69.19   26.40
  16  18 -12   62.39   19.90
  12  16 -18   29.60   12.20
 -16 -18  14   80.49   35.90
 -18 -14  16    5.50   24.50
 -14  16 -18   39.00   14.50
 -16  18 -14   71.29   19.50
 -18  14 -16   14.40   10.70
  16 -14  18   24.20   12.60
 -18  16 -14   21.90   11.70
 -14  18 -16   54.29   16.60
 -18 -16  14   22.90   24.80
 -14 -18  16   47.20   25.60
 -16 -14  18   75.49   22.20
  18 -14  16    8.00    9.90
  16 -18  14   72.09   18.80
  14 -16  18   31.50   12.70
  16  18 -14   23.20   12.00
  14  16 -18   38.50   13.50
 -18  16 -16   44.10   15.80
 -16  18 -16   19.20   10.80
 -16  16 -18   33.60   15.00
 -18 -16  16   54.99   31.20
 -16 -18  16    5.90   19.30
  18 -16  16   28.80   13.80
  16 -16  18   31.80   13.10
  16  16 -18   29.50   13.20
 -18   0  18   39.70   12.90
 -18  18   0   37.40   11.70
   0 -18  18   44.20   16.00
  18   0 -18   41.10   11.50
   0  18 -18   42.40   15.00
  18 -18  -2    2.70    5.20
  -2  18 -18    3.60    8.90
  -2 -18  18   14.10   12.70
 -18  -2  18    5.20    8.60
 -18   2  18    2.10    6.50
  18 -18   2    6.90    6.80
   2 -18  18   12.40   11.30
   2  18 -18    3.40    8.30
  18 -18  -4    7.30    8.70
  18  -4 -18   22.60    8.60
 -18  18  -4   36.10   13.70
  -4  18 -18   17.50   11.90
  -4 -18  18   18.50   14.60
 -18  -4  18   40.80   14.80
 -18  18   4   52.59   15.60
   4 -18  18   32.10   16.10
  18   4 -18   23.20    7.90
   4  18 -18   36.50   13.40
  18 -18  -6  216.28   52.99
  18  -6 -18   69.09   17.20
 -18  18  -6   66.89   18.40
  -6  18 -18   62.09   21.40
 -18   6 -18   26.10   18.00
  -6 -18  18   40.40   16.40
 -18   6  18   64.99   17.00
 -18  18   6   60.89   15.20
  18 -18   6   80.89   19.40
   6 -18  18   46.20   17.60
  18   6 -18   55.09   13.90
   6  18 -18   51.09   16.30
  18 -18  -8   -3.20   17.90
  18  -8 -18   53.09   15.00
 -18  18  -8   26.30   11.70
 -18   8 -18   60.59   18.70
  -8 -18  18   67.29   20.30
 -18  -8  18   45.60   15.50
 -18   8  18   37.90   13.60
  18 -18   8   39.50   13.50
   8 -18  18   62.99   19.70
  18   8 -18   62.59   16.10
   8  18 -18   49.30   16.40
 -18  18 -10   13.40    9.90
 -18  10 -18   -1.70   11.30
 -18 -18  10   -1.20   24.50
 -10 -18  18    3.70   11.10
 -18 -10  18    5.60   10.20
  18 -10  18    7.10   12.20
  18 -18  10    0.40    8.40
  10 -18  18   13.20   12.00
  18  10 -18    9.20    6.90
  18  18 -10   -2.00   16.70
  10  18 -18   15.40   10.10
 -18  12 -18   37.10   14.70
 -18 -18  12   32.30   40.40
 -12 -18  18   34.50   15.50
 -18 -12  18   67.39   21.00
  18 -12  18   37.00   15.90
  18 -18  12   23.30   10.30
  12 -18  18   27.50   12.90
  18  12 -18   26.00   10.50
  18  18 -12   61.49   21.70
  12  18 -18   21.30   11.20
 -18  18 -14   18.60   11.10
 -14  18 -18   11.80   10.10
 -18  14 -18    4.80    9.90
 -18 -18  14    5.30   19.40
 -14 -18  18   27.30   16.80
 -18 -14  18   23.60   16.70
  18 -14  18    6.50   11.70
  18 -18  14   16.60    9.80
  14 -18  18   12.90   10.20
  18  14 -18   24.10   10.10
  18  18 -14   34.80   15.60
  14  18 -18   13.10    8.40
 -18  18 -16   46.70   15.30
 -16  18 -18   77.49   20.60
 -18  16 -18   56.09   18.00
 -18 -18  16  273.67   77.69
 -16 -18  18  101.59   28.00
  18 -16  18   98.29   25.60
  16 -18  18   71.79   19.30
  16  18 -18  114.29   28.80
 -18  18 -18   20.70   12.50
 -18 -18  18   24.90   22.10
  18 -18  18   21.30   11.30
  18  18 -18   50.39   27.60
   1   1  19   15.00   58.49
  -1  19  -1   20.60   31.10
  -1   1 -19    1.40   16.30
  -1 -19   1   34.90   53.39
  -1  -1  19   20.40   14.40
  -1   1  19   26.80   25.40
   1  19  -1   12.80   29.50
   1   1 -19   14.30   15.50
  -1  -3  19  189.08   42.00
   3 -19  -1  324.37   93.99
  -3   1  19  125.89   32.10
   3  -1 -19  170.08   38.30
  -3   1 -19  134.39   33.30
  -3  -1  19  244.28   51.59
   3 -19   1  638.04  187.98
   1  -3  19  249.48   51.99
   1   3 -19  218.78   47.20
   3  -3 -19   25.70   27.20
  -3  19  -3  106.59   30.00
  -3   3 -19   59.99   20.80
  -3 -19   3   47.70  126.49
   3 -19   3  178.38   60.99
   3  -3  19   64.39   20.70
   3  19  -3  210.28   67.89
   3   3 -19   91.59   24.50
  -1   5 -19    0.40   13.60
   5   1 -19   11.90   13.50
   5  -1  19   38.60   44.90
   1 -19   5   51.79   44.30
  -5   1  19    8.10   15.40
   5  -1 -19   16.40   13.20
  -1  19  -5   17.70   17.50
  -5   1 -19    9.90   20.30
  -1 -19   5   25.90   44.20
  -5  -1  19   27.00   16.20
   5 -19   1  -23.00   39.00
   1  -5  19   14.70   13.80
   1   5 -19    4.50   14.80
  -3  -5  19  600.24  116.89
  -5  19  -3 1260.77  242.88
   5  -3  19  795.92  154.78
  -5   3  19  968.00  189.78
   5  -3 -19  748.83  143.99
  -3  19  -5 1025.90  199.28
  -5   3 -19  688.03  133.69
  -5  -3  19  683.63  132.29
   3  -5  19  917.01  177.18
   3   5 -19  601.74  117.79
  -5   5 -19   40.70   19.70
  -5  -5  19   35.80   16.00
   5 -19   5   57.39   21.40
   5  -5  19   71.79   22.90
   5  19  -5  296.17  112.59
  -1  -7  19  155.38   35.50
  -1   7 -19  129.69   32.50
  -7  19  -1  192.08   44.70
   7 -19  -1   80.09  253.47
   7  -1  19  -20.00   54.69
   1 -19   7  107.69   31.40
  -7   1  19   85.89   23.40
   7  -1 -19  108.19   25.90
  -1  19  -7  131.69   31.50
  -7   1 -19  142.39   43.30
  -1 -19   7   78.49   46.50
   7 -19   1  499.25  110.79
   1  -7  19  103.79   26.40
   1   7 -19  123.39   30.70
  -3  -7  19  129.19   28.90
  -3   7 -19  164.98   37.70
   7   3 -19  162.38   35.70
   3  19  -7  368.96   76.89
   3 -19   7   98.69   28.10
  -7   3  19  300.57   61.29
   7  -3 -19  162.78   34.90
 -19   7  -3  240.48   54.29
  -3  19  -7  139.79   30.50
  -7   3 -19  139.89   34.70
   7 -19   3  174.68   41.70
   3  -7  19  239.58   50.39
  -5  -7  19    4.80   10.30
  -7  19  -5    7.00    8.80
   7   5 -19   13.90   10.90
   5  19  -7   36.80   20.90
   7  -5  19    9.20   15.10
   5 -19   7    8.10   10.20
  -7   5  19   -8.20   43.50
   7  -5 -19   30.40   31.40
 -19   7  -5   34.50   29.80
  -7   5 -19   -1.80   16.20
  -5 -19   7    3.80   37.70
  -7  -5  19   17.10   10.70
   5  -7  19  193.38   43.40
   7  19  -5   28.20   62.79
   5   7 -19    8.80   11.00
 -19   7  -7   99.29   40.40
  -7  19  -7   57.99   17.60
  -7   7 -19  128.09   32.70
  -7  -7  19   41.90   14.50
  19  -7   7   35.40   57.19
   7  -7  19  101.79   28.10
  -1   9 -19  457.45   90.19
  -9  19  -1  837.62  163.08
   9   1 -19  302.57   60.49
   1 -19   9  429.56   84.69
  19  -9   1  603.14  116.69
 -19   9   1  390.36   74.79
  19  -9  -1  636.04  122.39
   9  -1 -19  444.86   86.69
  -1  19  -9  374.26   73.69
  -9   1 -19  605.14  124.49
  -1 -19   9  576.24  113.79
  -9  -1  19  379.76   74.69
  -9  19   1  773.32  149.99
   1  -9  19  454.65   89.79
   1   9 -19  366.96   72.99
  -3  -9  19   33.70   13.50
 -19  -3   9   31.40   52.39
  -3   9 -19   56.19   21.20
  -9  19  -3    8.10    9.40
   9 -19  -3   -6.20  142.29
   3  19  -9   46.80   18.60
   9  -3  19  -13.20   44.80
  19  -9   3   11.50   14.90
 -19   9   3   14.10    8.20
  19  -9  -3    6.40   12.20
   9  -3 -19    1.50    9.60
 -19   9  -3    9.30   10.50
  -3  19  -9   46.00   14.30
  -9   3 -19    1.30   19.70
  -3 -19   9   28.40   27.00
  -9  -3  19   20.90   11.80
 -19   3   9    0.00   25.80
  -9  19   3   27.40   42.50
   9 -19   3    5.00   11.10
   3  -9  19   50.39   17.90
   3   9 -19   37.00   14.50
  -5  -9  19   13.40   12.50
  -9 -19   5   49.80  115.89
 -19  -5   9  108.09   59.99
   9   5 -19   13.40   11.20
   5  19  -9   58.89   19.50
   9  -5  19    0.70   18.10
   5 -19   9   25.60   18.80
  19  -9   5   12.00   15.80
  -9   5  19   43.40   54.69
 -19   9   5   35.00    8.60
  19  -9  -5   14.40    8.20
   9  -5 -19   24.10   16.20
 -19   9  -5    9.10   11.60
  -5  19  -9   22.40   11.80
  -9   5 -19    0.60   15.30
  -5 -19   9  126.39   48.50
  -9  -5  19   12.10   11.20
 -19   5   9   54.99   25.80
   9 -19   5    3.50    9.70
   5  -9  19   37.70   16.30
   9  19  -5   65.39   61.69
   5   9 -19    7.20   12.60
 -19  -7   9   79.69   56.59
  -7   9 -19   27.60   15.50
  -9  19  -7   40.10   14.70
 -19   7  -9  305.57   72.99
   9   7 -19   30.00   13.40
   7  19  -9   13.50   12.50
   9  -7  19   20.20   17.20
   7 -19   9   36.40   17.70
  19  -9   7   21.30   18.80
 -19   9   7   44.10    9.10
  19  -9  -7   39.50    8.70
 -19   9  -7   15.10   13.10
  -7  19  -9   26.50   12.60
  -9   7 -19   23.00   14.90
  -9  -7  19   18.40   12.90
 -19   7   9   36.30    8.30
  19  -7   9  -25.30   68.59
   9 -19   7   23.10   15.00
   7  -9  19   59.19   19.20
   9  19  -7  105.29   44.90
   7   9 -19   35.40   16.20
 -19   9  -9   15.90   12.20
  -9  19  -9   15.50   11.20
  -9   9 -19   17.40   13.90
 -19  -9   9   45.00   58.29
  -9  -9  19    7.10   10.50
  19  -9   9   12.60   18.10
   9 -19   9   30.10   16.50
   9  -9  19   20.60   14.70
   9  19  -9    9.00   12.30
  -1 -11  19    4.70   13.20
 -19  -1  11   43.50   15.60
  -1  11 -19   17.90   13.30
 -11  19  -1   10.00    9.10
  11 -19  -1   61.69   25.20
  19  -1 -11   30.40   10.10
  11   1 -19   35.20   12.30
   1  19 -11   16.50   10.80
   1 -19  11   32.80   16.30
  19 -11   1   25.40   11.90
 -11   1  19   20.80   13.10
 -19  11   1   17.60    7.80
  19 -11  -1   20.80   10.60
  11  -1 -19   16.60   10.60
 -19  11  -1   31.10   11.20
  -1 -19  11   24.00   14.10
 -11  -1  19   16.00    9.90
 -19   1  11   16.00   13.40
  11 -19   1   29.70   14.30
   1 -11  19   14.90   13.60
  19   1 -11   16.90   10.30
   1  11 -19   31.20   15.40
 -19  -3  11   25.20   20.60
 -11  19  -3   39.70   12.10
  11 -19  -3    3.00   76.39
  11   3 -19   22.70   11.50
   3  19 -11   71.79   19.70
  11  -3  19  -51.29   80.19
   3 -19  11   20.30   16.00
  19 -11   3   58.99   17.30
 -19  11   3   70.39   14.80
  11  -3 -19    4.30   11.40
 -19  11  -3   40.00   12.90
  -3  19 -11   38.00   14.60
 -11   3 -19  100.69   38.50
  -3 -19  11   58.19   23.20
 -19   3  11   22.40    7.20
   3 -11  19   16.30   12.30
  19   3 -11   29.70   21.30
   3  11 -19   29.90   15.90
  -5 -11  19   38.50   16.80
  -5  11 -19   19.00   14.10
 -11  19  -5   25.80   12.40
  11 -19  -5   21.00   44.90
  19  -5 -11   30.40    7.00
  11   5 -19   14.10   10.30
   5  19 -11   29.40   13.80
  11  -5  19    8.90   21.00
 -19  11   5   23.00    6.90
  19 -11  -5   34.70    9.70
  -5  19 -11   59.59   18.20
 -11   5 -19   11.60   14.60
 -11  -5  19   36.90   14.00
 -19   5  11   31.00    8.20
  11 -19   5    7.90   13.10
   5 -11  19   26.70   14.50
   5  11 -19   27.70   13.80
  -7 -11  19   31.30   13.50
  -7  11 -19   43.50   16.80
 -19   7 -11    8.70   25.60
  19  -7 -11   53.39   10.90
  11   7 -19    3.30    9.10
   7  19 -11   53.29   21.80
  11  -7  19   10.80   16.10
   7 -19  11   24.20   15.90
  19 -11   7   52.49   17.40
 -19  11   7   16.70    5.00
  11  -7 -19   50.39   31.10
 -19  11  -7   24.80   13.00
  -7  19 -11   26.20   12.30
 -11   7 -19   26.10   15.30
  -7 -19  11  -16.70   30.70
   7 -11  19   23.30   12.10
  19   7 -11  112.39   43.60
  11  19  -7   31.70   40.50
   7  11 -19   36.70   14.30
 -11 -19   9  -39.30   52.59
 -19  -9  11  201.18   87.19
  -9  11 -19    6.40   12.10
 -11  19  -9   55.09   15.50
 -19   9 -11    3.30   12.10
  19  -9 -11   10.10    5.90
  11   9 -19   16.40    9.50
   9  19 -11    2.10   10.40
  11  -9  19    0.00   13.90
   9 -19  11   49.50   16.70
  19 -11   9   23.70   13.10
  19 -11  -9   -4.40   10.70
 -11   9 -19   18.20   16.60
 -19 -11   9   17.20   52.59
  -9 -19  11   -9.70   73.69
 -11  -9  19   49.10   15.00
  19  -9  11   12.60   19.20
  11 -19   9   12.00    9.90
  11  19  -9   10.80   21.60
   9  11 -19   25.20   11.50
 -19  11 -11   41.30   15.70
 -11  19 -11   10.00    9.10
 -11  11 -19    5.50   13.60
 -19 -11  11   38.90   58.09
 -11 -19  11   22.60   26.40
  11 -19  11   24.10   12.30
  11  19 -11   12.60    8.20
  -1 -13  19   99.19   25.90
 -19  -1  13   98.49   22.30
  -1  13 -19   85.59   24.70
 -13  19  -1   99.79   22.50
  13 -19  -1   52.59   19.40
  19  -1 -13  121.99   25.20
  13   1 -19  100.59   23.10
   1  19 -13  107.69   26.90
  19 -13   1   96.19   21.60
 -13   1  19   81.19   20.80
  19 -13  -1   78.39   18.50
  13  -1 -19  109.89   24.30
 -19  13  -1  106.69   23.20
  -1  19 -13  102.89   26.00
  -1 -19  13   85.89   27.60
 -13  19   1  130.79   32.60
  13 -19   1  106.39   24.10
   1 -13  19   69.79   20.20
  19   1 -13  106.59   23.60
   1  13 -19  100.29   26.60
  -3 -13  19   55.89   19.10
 -19  -3  13   54.59   22.50
  -3  13 -19   14.00   13.30
 -13  19  -3   17.30   10.30
  13 -19  -3   16.90   15.30
  19  -3 -13   23.90    7.50
  13   3 -19   27.00   11.10
   3  19 -13   11.60   10.70
  13  -3  19    7.60   64.39
   3 -19  13   23.30   13.90
  19 -13   3    9.60    8.60
 -13   3  19   11.70   12.80
  19 -13  -3   46.10   13.70
  13  -3 -19    5.80    9.80
 -19  13  -3   13.50    9.50
  -3  19 -13   14.40   11.40
 -13   3 -19   32.80   34.70
  -3 -19  13    9.50   11.90
 -13  -3  19   23.30   11.10
 -19   3  13   70.79   16.30
 -13  19   3    6.40    8.30
  13 -19   3   29.80   12.80
  19   3 -13    7.80   10.30
   3  13 -19   29.40   15.80
  -5 -13  19  111.69   25.70
  -5  13 -19  143.39   32.60
 -13  19  -5  140.99   30.60
  13 -19  -5  -13.50   53.69
  19  -5 -13  102.19   20.50
  13   5 -19  115.59   25.30
  13  -5  19  106.79   43.30
   5 -19  13  116.49   27.50
  19 -13   5  114.29   25.50
 -13   5  19  198.68   41.90
 -19  13   5  112.99   22.80
  19 -13  -5  114.89   23.50
  13  -5 -19  171.48   36.00
 -19  13  -5   91.89   21.80
  -5  19 -13   90.29   21.70
  -5 -19  13  148.99   35.10
 -13  -5  19  158.78   34.20
 -19   5  13   86.19   18.50
 -13  19   5  458.25  105.59
  13 -19   5  122.29   27.00
   5 -13  19  132.99   31.30
   5  13 -19  154.58   33.60
  -7 -13  19   36.60   13.30
  -7  13 -19    5.80   10.80
 -13  19  -7    6.90    9.00
  19  -7 -13   14.30    5.80
  13   7 -19   10.40    8.00
  13  -7  19   11.10   19.10
   7 -19  13   21.80   12.30
  19 -13   7   23.20   12.00
 -13   7  19    2.60   58.59
 -19  13   7  108.19   54.29
  19 -13  -7   10.40    5.20
  13  -7 -19   10.40   18.60
 -19  13  -7    6.40   10.00
 -13   7 -19    1.20   15.60
  -7 -19  13    7.00   18.00
 -13  -7  19   -0.80    7.40
 -19   7  13   17.40    6.30
  19  -7  13    0.70   54.19
  13 -19   7   11.80    8.50
   7 -13  19    6.60   11.30
  19   7 -13   20.30    8.70
  13  19  -7  -23.80   38.50
   7  13 -19   14.90   10.70
 -19  -9  13    9.60   17.70
  -9  13 -19   39.40   17.30
  19  -9 -13   11.20    7.60
  13   9 -19   12.60    7.80
   9  19 -13  177.98   58.99
  13  -9  19    5.00   12.60
   9 -19  13   10.50   11.80
  19 -13   9   19.00   11.60
  19 -13  -9    2.40   93.89
 -19  13  -9    3.40   10.00
  -9  19 -13   19.80   10.60
 -13   9 -19   16.70   15.60
 -19 -13   9   20.60   35.60
  -9 -19  13   61.69   35.60
  19  -9  13   24.90   20.80
  13 -19   9    8.20    8.50
   9 -13  19   38.50   15.50
  19   9 -13   16.40    9.00
  13  19  -9   15.70   17.90
   9  13 -19   15.20    9.30
 -11 -13  19   13.20   12.10
 -13 -19  11    7.40   30.00
 -19 -11  13    0.10   19.30
 -11  13 -19   23.60   15.70
 -13  19 -11   15.80   13.20
  11  19 -13   28.30   32.40
  19  13 -11   20.40   11.80
  19 -13  11   19.80   12.50
 -19  13 -11   28.60   15.70
 -11  19 -13    2.80   10.50
 -13  11 -19    8.40   15.30
 -19 -13  11  -24.90   40.70
 -11 -19  13  102.19  110.39
 -13 -11  19   21.70   12.90
  19 -11  13   18.30   11.80
  13 -19  11   24.80   12.20
  11 -13  19   15.30   13.00
  19  11 -13   65.09   23.20
 -13  19 -13   13.80   12.60
 -13  13 -19   74.69   23.80
 -19 -13  13    5.90   24.10
 -13 -19  13  168.58   61.19
 -13 -13  19   14.40   13.10
  19 -13  13   17.00   10.80
  13 -19  13   25.00   13.50
  13 -13  19   57.99   20.10
  19  13 -13   42.10   21.70
  13  19 -13   44.30   17.70
 -19  -1  15   22.80   10.30
  -1  15 -19    6.30   12.70
 -15  19  -1    9.40    8.20
  15 -19  -1    7.40    8.20
  19  -1 -15   54.59   12.90
   1  19 -15    3.80   10.10
   1 -19  15   39.80   17.70
 -15   1  19   13.30    9.30
 -19  15   1   18.90    7.70
  19 -15  -1   26.20   11.00
  15  -1 -19   12.50    8.50
 -19  15  -1   18.40    9.30
  -1  19 -15   81.79   21.50
  -1 -19  15    4.50   15.10
 -19   1  15   25.70    9.00
 -15  19   1   10.90    9.80
  15 -19   1   14.80    9.10
   1 -15  19    6.40   13.50
   1  15 -19   55.89   17.50
  -3 -15  19   46.80   14.50
 -19  -3  15   42.50   13.60
  -3  15 -19   40.50   17.10
 -15  19  -3   53.59   15.80
  19  -3 -15   41.20   10.20
   3  19 -15   37.20   14.70
   3 -19  15  109.39   26.10
  19 -15   3   23.40    9.90
 -19  15   3   97.29   20.60
  19 -15  -3   43.30   12.80
  15  -3 -19   26.50   11.40
 -19  15  -3   56.89   14.80
 -15   3 -19   99.89   34.00
  -3 -19  15   47.10   18.30
 -19   3  15   55.69   14.10
 -15  19   3   64.09   24.10
   3 -15  19   20.50   12.60
  19   3 -15   53.19   14.20
 -15  19  -5   18.00    9.90
  19  -5 -15   13.50    6.70
  15   5 -19   16.20    7.70
   5  19 -15   12.80    9.50
  15  -5  19   43.70   54.79
   5 -19  15   34.10   13.00
 -15   5  19   19.40   11.60
 -19  15   5    9.20    6.00
  19 -15  -5    5.60    6.30
  15  -5 -19   12.70   11.20
  -5  19 -15   22.80   11.20
 -15   5 -19   16.20   25.70
  -5 -19  15   11.60   11.90
 -15  -5  19   18.20    9.00
 -19   5  15    6.60    5.30
  15 -19   5   14.00    8.00
   5 -15  19   17.00   13.20
   5  15 -19   83.69   21.00
 -15 -19   7   -7.10   22.30
 -19   7 -15   90.59   26.20
  19  -7 -15   38.00   11.20
  15   7 -19   27.50    9.70
   7  19 -15   30.60   12.30
  15  -7  19   30.90   23.70
   7 -19  15   23.10   12.30
 -15   7  19   45.40   17.10
 -19  15   7   29.80    9.10
  19 -15  -7    4.90   26.50
 -19  15  -7   32.50   13.40
  -7  19 -15   32.80   14.00
  -7 -19  15   20.50   13.10
 -15  -7  19   49.00   15.70
 -19   7  15   52.09   13.30
  19  -7  15    5.10   40.20
  15 -19   7   24.80   11.70
   7 -15  19   26.80   14.40
   7  15 -19   27.80   11.70
  -9 -15  19    4.60   10.90
 -19   9 -15    4.00   12.00
  19  -9 -15   26.90   10.50
  15   9 -19    9.50    6.90
   9  19 -15    9.40    8.20
  15  -9  19   10.40   13.20
  19 -15  -9    0.80    1.50
  -9  19 -15   10.70   12.80
 -15   9 -19    9.00   12.60
 -19 -15   9    1.20   17.00
  -9 -19  15    3.90   13.90
 -15  -9  19    7.30    9.70
 -19   9  15  -13.60   13.90
  19  -9  15    2.60   19.70
  15 -19   9    5.40    9.40
   9 -15  19   10.70   10.70
  19   9 -15   50.09   39.00
  15  19  -9    1.30    9.70
   9  15 -19    8.50    7.70
 -11 -15  19   65.89   20.40
 -15 -19  11  -15.10   39.00
 -19 -11  15  183.58   73.69
 -15  19 -11   37.10   15.70
 -19  11 -15   76.69   21.70
  15  11 -19   72.49   18.30
  11  19 -15  110.49   28.40
  11 -19  15   92.19   24.50
  19 -15  11   84.59   21.80
 -19  15 -11   73.29   20.00
 -11  19 -15   87.99   23.20
 -15  11 -19   42.40   15.90
 -19 -15  11   -1.90   28.80
 -11 -19  15   70.49   25.90
 -15 -11  19   54.19   17.50
  19 -11  15   63.49   18.50
  15 -19  11   55.89   16.30
  11 -15  19  101.09   25.50
  19  11 -15  171.68   44.40
  15  19 -11   36.80   22.60
 -13 -15  19   13.40   13.20
 -15 -19  13    2.80   23.70
 -19 -13  15   19.60   24.20
 -15  19 -13   45.20   15.60
 -19  13 -15   11.10   10.70
  13  19 -15   23.40   17.60
  19  15 -13    6.10    6.80
  15 -13  19   18.00   12.30
  13 -19  15    7.00   11.00
  19 -15  13   13.10   10.10
 -13  19 -15   17.30   11.60
 -15  13 -19   22.00   12.70
 -19 -15  13   -0.60   23.50
 -13 -19  15   -2.20   22.70
 -15 -13  19   37.20   15.60
  19 -13  15   17.90   11.30
  15 -19  13    1.20    9.40
  13 -15  19   17.10   11.60
  19  13 -15   24.70   12.90
  15  19 -13   13.60    9.90
  13  15 -19   20.20   10.90
 -19  15 -15   45.50   16.20
 -15  19 -15   29.30   12.80
 -19 -15  15   22.00   20.90
 -15 -19  15    6.80   25.20
 -15 -15  19   22.90   13.00
  19 -15  15   28.40   12.80
  15 -19  15   30.70   12.40
  15 -15  19   25.90   13.40
  19  15 -15   27.90   12.10
  15  19 -15   22.50   12.60
  15  15 -19   32.20   12.40
  -1  17 -19   26.20   12.90
  19  -1 -17   19.00    7.80
   1  19 -17   25.50   14.60
   1 -19  17    8.90   11.90
 -17   1  19   12.40    9.30
 -19  17   1   20.40    8.80
  17  -1 -19    6.80    8.70
  -1  19 -17   11.30    9.50
  -1 -19  17   28.90   14.40
 -17  -1  19   21.20   10.70
 -19   1  17   20.30    8.10
 -17  19   1    7.50    6.90
  17 -19   1    9.90    7.80
   1 -17  19   25.10   14.70
  19   1 -17   10.80    6.20
   1  17 -19   -1.50    9.50
 -19  -3  17   20.80   13.40
  -3  17 -19    2.70   12.40
 -17  19  -3   11.70    9.00
  17 -19  -3    7.00    7.90
  19  -3 -17   39.40   11.60
   3 -19  17   19.40   11.50
  19 -17   3   11.30    8.90
 -19  17   3   13.00    6.90
  19 -17  -3   19.70    9.30
  17  -3 -19   14.90    8.80
  -3  19 -17   39.00   13.70
  -3 -19  17   -0.40   12.10
 -19   3  17    7.50    7.40
 -17  19   3    5.70   10.90
  17 -19   3   34.50   10.60
   3 -17  19    6.30   11.60
  19   3 -17   22.20    9.00
   3  17 -19   22.60   10.90
 -19  -5  17   30.30   13.20
  -5  17 -19   33.00   15.40
 -19   5 -17   32.70   18.20
  17 -19  -5  102.89   35.40
  17   5 -19   17.30    7.30
  17  -5  19   -9.50   34.10
   5 -19  17   18.70   14.30
  19 -17   5   17.60    8.90
 -17   5  19   22.00   10.50
 -19  17   5   49.40   13.50
  19 -17  -5   56.69   14.90
 -19  17  -5   33.90   12.50
  -5  19 -17   24.50   12.00
 -17   5 -19   22.10   18.30
  -5 -19  17   16.50   13.90
 -19   5  17   22.40   10.00
   5 -17  19   40.20   15.90
  19   5 -17   15.80    6.40
   5  17 -19   18.80   10.60
  -7 -17  19   -5.60   11.60
  -7  17 -19   16.70   12.10
 -17  19  -7    9.10   10.50
 -19   7 -17   -2.60   14.10
  17 -19  -7   -7.60   22.60
  19  -7 -17   14.80    8.70
  17   7 -19    9.10    6.00
  17  -7  19    3.10   19.90
  19 -17   7    7.70    7.70
 -17   7  19   17.80    9.50
 -19  17   7   12.20   11.20
  19 -17  -7   -1.60   11.00
 -19  17  -7    2.30    8.20
  -7  19 -17    7.70   12.60
 -17   7 -19    5.80   12.60
  -7 -19  17   18.00   12.90
 -17  -7  19    4.80    9.80
 -19   7  17   10.90    9.10
 -17  19   7    8.30   10.30
  19  -7  17   -2.60   36.40
  17 -19   7    7.60    9.50
   7 -17  19   17.70   13.90
  19   7 -17   13.80    6.80
   7  17 -19   -3.00    7.00
  -9 -17  19   17.80   12.00
 -17 -19   9   17.00   26.30
 -19  -9  17   62.59   20.10
  -9  17 -19   47.70   17.70
 -17  19  -9   27.40   12.50
 -19   9 -17   32.90   14.30
  19  -9 -17   51.49   13.80
  17   9 -19   39.00   12.20
   9  19 -17   29.20   12.30
  17  -9  19   41.00   19.30
  19 -17   9   37.70   12.40
  17  -9 -19   22.80   16.40
 -19  17  -9   38.60   13.10
  -9  19 -17   12.40   12.60
 -19 -17   9   10.00   23.20
  -9 -19  17   44.30   16.10
 -17  -9  19   24.70   13.20
 -19   9  17   37.40   23.70
  19  -9  17   34.60   19.20
  17 -19   9   24.60   11.60
   9 -17  19   23.80   13.20
  19   9 -17   71.09   18.70
  17  19  -9    4.20   16.00
   9  17 -19   49.30   16.10
 -11 -17  19   10.20   12.50
 -19 -11  17   15.20   14.90
 -11  17 -19   24.30   13.00
 -19  11 -17   19.60   11.90
  17  11 -19    7.50    6.20
  11  19 -17   12.70    9.40
  19  17 -11    0.90   12.10
  19 -17  11   19.90    9.50
 -19  17 -11    4.90    7.90
 -11  19 -17    8.20   11.20
 -17  11 -19    8.80   10.00
 -19 -17  11    5.00   21.70
 -11 -19  17   18.30   14.00
 -17 -11  19   14.80   11.80
  19 -11  17   11.10   12.90
  17 -19  11   11.60    9.30
  11 -17  19   12.80   11.10
  19  11 -17   14.30    9.50
  17  19 -11    9.90   11.50
 -13 -17  19   11.10   12.20
 -17 -19  13   11.30   28.90
 -19 -13  17   40.30   19.80
 -13  17 -19   10.90   10.40
 -17  19 -13    4.90    9.20
  17  13 -19    7.80    7.30
  13  19 -17   19.00   10.30
  19  17 -13    1.70   19.60
  17 -13  19   -3.50   11.50
  13 -19  17   11.90   11.90
  19 -17  13   24.00   11.40
 -19  17 -13   57.19   18.90
 -13  19 -17   13.70   10.60
 -17  13 -19    5.60   10.80
 -13 -19  17   18.60   17.60
 -17 -13  19   13.10   11.40
  19 -13  17   -1.10   10.60
  17 -19  13    6.10    8.30
  13 -17  19   12.50   10.60
  19  13 -17   53.79   18.60
  17  19 -13    5.40   15.60
 -15 -17  19   25.50   14.00
 -17 -19  15  141.69   41.30
 -15  17 -19   44.40   15.70
 -17  19 -15   34.40   13.30
 -19  15 -17   32.00   14.80
  15  19 -17   23.50   12.80
  17 -15  19   77.99   22.00
  15 -19  17   22.20   10.80
 -19  17 -15   42.30   15.10
 -15  19 -17   27.10   12.30
 -17  15 -19   32.10   14.80
 -19 -17  15   22.60   22.90
 -15 -19  17   10.00   19.20
 -17 -15  19   51.99   18.40
  19 -15  17   23.60   12.80
  17 -19  15   30.80   11.90
  15 -17  19   21.80   11.60
  17  19 -15   77.19   21.40
 -19  17 -17    1.80    9.50
 -17  19 -17    7.30    9.30
 -17  17 -19    8.10   10.20
 -19 -17  17   49.40   81.99
 -17 -19  17  -20.50   49.80
 -17 -17  19    8.80   11.50
  19 -17  17    3.10    9.60
  17 -19  17    7.50    7.90
  17 -17  19    8.30    9.10
  19 -19  -1   41.80   12.70
  19  -1 -19   61.69   15.80
 -19  19  -1   32.30   10.90
  -1  19 -19   45.10   15.60
 -19  -1  19   29.00   11.00
 -19   1  19   62.39   15.80
 -19  19   1   75.79   18.00
   1  19 -19   81.09   21.10
  19 -19  -3   28.20   10.80
  19  -3 -19   20.50    9.70
 -19  19  -3    6.90    8.40
  -3  19 -19   29.50   13.10
 -19  -3  19    7.90    9.20
 -19   3  19    8.70    7.10
 -19  19   3   12.60    7.30
  19   3 -19   19.80    8.20
   3  19 -19   22.70   11.90
  19 -19  -5   47.10   17.10
  19  -5 -19   82.09   18.60
 -19  19  -5  107.39   25.50
  -5  19 -19   87.19   23.60
 -19   5 -19  128.89   40.30
 -19  -5  19   70.59   19.10
 -19   5  19   74.59   17.10
 -19  19   5  176.08   39.80
  19 -19   5   82.09   19.90
  19   5 -19   87.19   20.10
   5  19 -19   95.19   23.60
  19 -19  -7   -3.90    9.60
  19  -7 -19   41.90   11.70
 -19  19  -7   38.30   13.00
  -7  19 -19   36.40   15.10
 -19   7 -19   47.70   17.50
 -19   7  19   30.30    9.90
 -19  19   7   31.30   12.40
  19  -7  19   12.70   43.80
  19 -19   7   29.00   11.30
  19   7 -19   33.00   10.90
   7  19 -19   61.79   17.80
  19  -9 -19    9.10    9.40
  -9  19 -19   50.79   16.70
 -19   9 -19   20.50   13.50
 -19 -19   9    7.30   28.90
 -19  -9  19   25.10   13.80
 -19   9  19    8.80   18.10
  19  -9  19   30.80   18.30
   9 -19  19   50.09   17.40
  19   9 -19   20.20    9.40
   9  19 -19   90.39   23.60
 -11  19 -19   30.50   12.90
 -19 -11  19   14.50   12.30
  19 -11  19   30.40   15.20
  19 -19  11   52.09   16.50
  11 -19  19   45.70   15.40
  19  11 -19   58.49   16.50
  19  19 -11   -8.80   22.20
  11  19 -19   32.60   13.50
 -19  19 -13   10.00    9.20
 -19  13 -19   15.90   12.80
 -19 -19  13  -28.50   89.29
 -19 -13  19   22.20   13.70
  19 -13  19    3.00   10.70
  19 -19  13   33.70   12.50
  13 -19  19   14.00    9.60
  19  13 -19   18.40    8.20
  19  19 -13   61.89   63.59
  13  19 -19    7.60    7.40
 -19  19 -15   27.50   11.90
 -19  15 -19   14.20   10.90
 -19 -19  15  -10.60   30.50
 -15 -19  19   12.70   12.00
 -19 -15  19   34.10   15.50
  19 -15  19   32.20   14.90
  19 -19  15   13.60    9.30
  15 -19  19   20.10   10.70
  19  15 -19   22.60   11.00
  19  19 -15   46.10   20.60
  15  19 -19   13.60    7.90
 -19  19 -17   29.60   12.40
 -17  19 -19   27.30   12.40
 -19  17 -19   22.70   12.60
 -17 -19  19   38.30   20.00
  19 -19  17   32.00   13.90
  17 -19  19   11.90   10.70
  17  19 -19   27.90   12.80
 -19  19 -19   31.50   14.20
 -19 -19  19   10.70   19.00
  19 -19  19   34.20   13.50
  19  19 -19   28.40   14.20
   0   0  20   37.30   21.20
   0   0 -20   43.90   18.90
   2   0  20   28.50   30.60
   0  20  -2  155.48   86.39
  -2   0 -20   31.50   19.30
   0 -20   2  -18.60  296.57
  -2   0  20   33.20   17.70
   0  -2 -20   18.40   29.50
  -2  20   0  112.49   77.09
   0   2  20    2.30   55.69
   2 -20   0  171.68  116.79
   0  -2  20   25.50   15.10
   0   2 -20   32.50   17.40
  -2 -20   2  505.55  161.58
  -2  -2  20  113.79   30.30
  -2  -2 -20  146.19   42.80
  -2   2  20  341.07   88.99
   2 -20   2 -117.09  233.68
   2  -2  20  173.08   39.00
   2   2 -20  131.09   32.70
   4   0  20   23.60   51.29
   4   0 -20   47.10   17.70
   0  20  -4  183.38   49.20
  -4   0 -20   56.09   28.90
   0 -20   4   -4.40   49.30
  -4   0  20   32.10   15.90
   4 -20   0 -124.79  268.07
   0   4 -20   65.29   22.80
  -2  -4  20   13.80   12.40
  -4 -20   2   98.19  115.69
  -2   4 -20   27.20   17.70
  -4  20  -2   24.10   23.80
   4  -2  20   23.40   21.70
   4  -2 -20   14.90   15.00
  -2  20  -4   33.90   21.40
  -2 -20   4  206.48  267.37
  -4  -2  20   15.70   15.10
   2  -4  20   33.20   17.50
   2   4 -20    8.10   14.70
  -4   4 -20  256.47   54.39
  -4 -20   4 -124.39  211.88
  -4   4  20  123.09   59.19
   4 -20   4  218.18   67.69
   4  -4  20  300.37   62.19
   6   0  20   19.70   55.19
   6   0 -20    4.20   13.80
   0  20  -6    7.40   15.70
  -6   0 -20   -3.10   32.60
   0 -20   6   10.00   32.60
   0  -6  20   10.10   12.90
   0   6 -20   -0.30   14.50
  -2  -6  20  408.46   81.49
  -2   6 -20  346.07   70.09
   6 -20  -2  922.91  214.38
   6   2 -20  439.86   86.79
   2  20  -6  279.87   58.99
  -6   2  20  468.55   92.49
  -2  20  -6  481.25   97.19
  -2 -20   6  636.04  134.69
  -6  -2  20  452.45   88.69
   2  -6  20  447.86   88.99
   2   6 -20  383.06   77.99
  -4  -6  20   69.99   20.10
  -6 -20   4  263.27  123.69
  -4   6 -20   96.89   27.60
   6   4 -20   76.39   21.80
   6  -4  20   77.89   25.30
   4 -20   6  118.79   33.40
  -6   4  20   52.69   65.49
   6  -4 -20  117.09   34.80
  -4  20  -6  117.69   27.10
  -6   4 -20   70.89   24.70
  -4 -20   6  -10.60   50.99
  -6  -4  20   81.59   21.80
   6 -20   4   77.19   26.50
   4  -6  20  100.39   27.90
   6  20  -4  177.38   84.59
   4   6 -20  113.19   27.40
  -6  20  -6   19.30   10.40
  -6   6 -20   27.60   17.90
  -6 -20   6  120.39  155.48
   6 -20   6    5.60   12.90
   6  -6  20   18.30   16.30
   6  20  -6  119.19   51.69
 -20   8   0 1402.06  271.97
   0  20  -8 2131.19  403.36
   0 -20   8 2009.60  383.16
  -8   0  20 2658.43  502.15
  -8  20   0 2362.16  446.06
   8 -20   0 1977.20  379.66
   0   8 -20 2206.78  418.06
  -2  -8  20   11.70   12.50
  -2   8 -20    6.70   14.50
  -8  20  -2   20.90   15.60
   8 -20  -2  -12.40  127.89
   8   2 -20   76.09   20.20
   8  -2  20   18.90   80.99
  -8   2  20    0.80   12.20
 -20   8   2    9.80   20.60
   8  -2 -20    4.50   11.70
 -20   8  -2   24.40   31.40
  -2  20  -8    2.50    9.10
  -2 -20   8   -0.80   28.40
  -8  20   2   -6.30   42.00
   2  -8  20   12.20   13.20
   2   8 -20   11.90   11.70
  -4  -8  20   49.50   17.00
  -8 -20   4  128.89  107.09
  -4   8 -20   91.69   26.60
   8   4 -20   59.19   18.00
   4  20  -8   57.49   18.50
   8  -4  20   48.00   25.10
   4 -20   8   55.09   19.20
  20  -8   4   54.09   66.69
  -8   4  20   33.40   21.50
   8  -4 -20   45.10   17.20
 -20   8  -4  171.18   47.80
  -4  20  -8   57.09   16.50
  -8   4 -20   66.09   23.10
  -4 -20   8  102.79   37.40
  -8  -4  20   71.79   18.80
   8 -20   4   20.20   14.70
   4  -8  20  107.79   28.00
   4   8 -20   67.99   20.80
  -6  -8  20   13.90   12.80
  -8 -20   6  -29.60  121.39
  -6   8 -20   25.20   16.10
  -8  20  -6   86.89   21.40
   6  20  -8   13.90   12.50
   8  -6  20    5.60   16.10
   6 -20   8   10.80   14.60
  20  -8   6   29.90   63.69
   8  -6 -20   28.00   32.40
  -8   6 -20   12.40   17.10
  -6 -20   8   -1.80   30.50
  -8  -6  20   51.39   16.90
   8 -20   6   41.80   15.30
   6  -8  20   16.60   15.80
   8  20  -6   67.29   40.50
   6   8 -20   19.10   13.40
 -20   8  -8   10.90   16.30
  -8  20  -8   13.20   12.40
  -8   8 -20   11.30   13.80
  -8 -20   8   -4.20   42.50
  -8  -8  20    7.50   11.60
  20  -8   8   56.69   62.19
   8  -8  20   10.00   15.10
   8  20  -8   22.80   22.80
  20 -10   0   -5.30   11.90
  10   0 -20    1.80   10.00
 -20  10   0   11.40    8.70
   0 -20  10   10.80   13.80
 -10   0  20    0.10    8.90
 -20   0  10   -4.70   37.30
 -10  20   0    8.20   10.00
   0 -10  20   -2.80   11.10
  20   0 -10    0.10   12.20
   0  10 -20   -2.60   11.20
 -20  -2  10  142.19   63.89
  -2  10 -20  120.49   29.70
 -10  20  -2   65.19   17.60
  10 -20  -2   13.80   39.70
  20  -2 -10    7.10   55.59
  10   2 -20   69.29   18.20
   2  20 -10  108.09   25.70
  10  -2  20   -8.00   82.39
   2 -20  10   73.89   20.30
  20 -10   2  119.09   27.70
 -20  10   2  100.09   20.80
  20 -10  -2   87.99   20.50
  10  -2 -20  116.19   27.10
  -2  20 -10  100.89   24.30
 -10   2 -20   99.79   49.99
  -2 -20  10  129.69   33.10
 -10  -2  20   99.19   23.30
  10 -20   2   49.40   17.90
   2 -10  20  123.49   29.40
  20   2 -10   37.40   20.50
   2  10 -20   78.49   21.80
  -4 -10  20   14.60   13.30
 -20  -4  10   34.50   55.29
  -4  10 -20   45.90   17.90
  10 -20  -4  -11.10   42.20
  20  -4 -10   -3.30   90.39
  10   4 -20   40.60   14.60
   4  20 -10   33.20   16.10
  10  -4  20   16.20   23.00
  20 -10   4   19.50   13.90
 -20  10   4   19.40    7.40
  20 -10  -4   43.40   12.30
  10  -4 -20   15.50   12.50
 -20  10  -4   13.50   11.00
  -4  20 -10   25.10   13.90
 -10   4 -20   20.50   16.80
  -4 -20  10   16.90   25.30
 -10  -4  20   49.00   15.20
 -10  20   4   96.39   47.50
  10 -20   4   81.89   20.20
   4 -10  20   50.99   17.90
  20   4 -10   13.90   15.80
   4  10 -20   29.50   14.00
  -6 -10  20    9.90   12.60
 -10 -20   6  111.89   92.19
 -20  -6  10   18.70   51.29
  20  -6 -10   12.10    7.80
  10   6 -20   27.90   12.60
   6  20 -10    7.50   15.30
  10  -6  20   14.30   17.90
   6 -20  10   19.70   17.50
  20 -10   6   26.50   15.50
 -20  10   6   32.10    7.70
  20 -10  -6   22.80    6.90
  10  -6 -20   13.30   23.50
 -20  10  -6   11.90   10.90
  -6  20 -10    4.00   11.20
 -10   6 -20   26.30   16.90
  -6 -20  10  -17.90   49.10
 -10  -6  20   17.70   11.00
 -20   6  10   19.10   10.60
  10 -20   6   27.80   15.00
   6 -10  20   21.30   15.30
  20   6 -10    7.00   15.60
  10  20  -6   56.69   44.90
   6  10 -20   19.90   14.80
 -10 -20   8  405.16  127.79
 -20  -8  10   52.79   58.79
 -10  20  -8   13.70   11.30
 -20   8 -10   12.90   14.30
  10   8 -20    8.80   10.80
   8  20 -10   14.50    9.30
  10  -8  20   62.79   22.60
   8 -20  10   26.80   15.40
  20 -10   8   14.60   15.20
 -20  10   8    3.00    3.00
  20 -10  -8    8.90    3.30
 -20  10  -8    5.30    9.40
  -8  20 -10   57.19   19.00
 -10   8 -20   29.20   16.40
  -8 -20  10   20.80   28.10
 -10  -8  20    3.40   12.10
 -20   8  10   11.70    3.60
  20  -8  10  -25.90   45.70
  10 -20   8    3.20   10.50
   8 -10  20    3.90   12.70
  20   8 -10   11.70   19.80
   8  10 -20   32.30   13.40
 -10 -20  10   -8.40   20.50
  20 -10  10   11.80   15.20
  10 -10  20    6.70   14.50
  20  10 -10   11.70   26.40
  10  20 -10    3.80    9.00
  12   0 -20   11.40    8.90
 -20  12   0    0.80    7.30
   0  20 -12    3.00    9.70
   0 -20  12   14.20   13.40
 -12   0  20   23.60   13.00
 -20   0  12   14.00   27.30
 -12  20   0  111.59   35.80
  12 -20   0    6.00   16.50
   0 -12  20    3.50   12.50
  20   0 -12    4.70    5.70
  -2 -12  20   48.90   16.90
 -12  20  -2   62.29   16.90
  20  -2 -12   36.40   17.30
  12   2 -20   50.89   14.60
   2  20 -12   77.49   20.80
   2 -20  12   60.89   21.10
 -20  12   2   51.49   11.80
  20 -12  -2  133.09   27.90
  12  -2 -20   65.49   17.20
 -20  12  -2   43.30   13.60
  -2  20 -12   48.60   16.30
 -12   2 -20   89.69   35.70
  -2 -20  12  101.89   27.70
 -20   2  12   64.59   16.00
   2 -12  20   57.49   19.00
  20   2 -12   41.80   12.00
   2  12 -20   70.69   21.30
  -4 -12  20    8.60   12.90
 -20  -4  12   -4.10   14.30
  -4  12 -20    1.70   11.10
 -12  20  -4   20.00   10.70
  12 -20  -4  -14.20   60.09
  20  -4 -12   23.10    6.50
   4  20 -12    9.50   11.10
  12  -4  20   22.50   49.90
   4 -20  12    2.10   13.30
  20 -12   4    5.80   12.20
 -12   4  20   15.70   12.90
 -20  12   4   10.40    4.90
  20 -12  -4    7.20    8.10
  12  -4 -20   10.80   10.00
 -20  12  -4    6.90    8.60
 -12   4 -20   15.90   17.70
 -12  -4  20    6.50    8.50
 -20   4  12    9.40    5.60
 -12  20   4   53.09   33.40
  12 -20   4   31.60   12.70
   4 -12  20   -0.20   11.60
   4  12 -20    1.60   12.40
 -12 -20   6   15.10   72.99
 -20  -6  12   -1.40   17.00
  -6  12 -20    7.90   13.00
 -12  20  -6    5.50    9.40
  20  -6 -12    2.60    2.70
  12   6 -20    5.60    9.00
   6  20 -12   21.60   19.70
  12  -6  20   24.70   22.10
   6 -20  12   -4.40   10.60
  20 -12   6    7.50   12.80
 -12   6  20   -1.30   35.70
 -20  12   6    6.50    4.20
  20 -12  -6   10.80    5.50
  12  -6 -20    0.40   11.90
 -20  12  -6    2.20   10.40
  -6  20 -12   11.00   10.00
 -12   6 -20    7.40   14.30
 -12  -6  20   11.00   11.30
 -20   6  12    9.90    4.60
  12 -20   6    0.00    9.80
   6 -12  20    7.10   11.20
  20   6 -12    1.70    9.30
   6  12 -20   -1.00   10.00
  -8 -12  20    9.10    9.00
 -12 -20   8   -5.40   58.49
  -8  12 -20   13.30   13.10
  20  -8 -12    7.80    3.90
  12   8 -20   15.20    8.90
   8  20 -12  110.99   76.19
  12  -8  20   16.90   14.00
 -20  12   8   54.39   21.40
  20 -12  -8    9.40    3.20
  -8  20 -12    9.60   10.60
 -12   8 -20   14.80   15.30
  -8 -20  12   17.60   97.29
 -12  -8  20   28.30   10.60
 -20   8  12   18.20    5.90
  20  -8  12    7.20   40.50
  12 -20   8   12.60    9.00
   8 -12  20    6.90   10.70
  12  20  -8    8.10   18.90
   8  12 -20    8.80    9.30
 -10 -12  20   -3.70    9.70
 -12 -20  10   -7.80   37.40
 -20 -10  12   35.50   49.60
 -10  12 -20    6.90   13.20
 -12  20 -10    4.80    9.50
  10  20 -12   15.00   16.10
  20  12 -10    2.40   12.80
  12 -10  20   12.00   14.50
  10 -20  12    2.50    9.90
  20 -12  10   19.40   12.50
 -20  12 -10   10.50   10.80
 -10  20 -12    5.90    9.80
 -10 -20  12   29.60   86.39
 -12 -10  20   10.80    9.90
  20 -10  12    7.10   15.10
  12 -20  10    3.50    8.60
  10 -12  20    6.20   12.30
  20  10 -12   86.89   37.10
  12  20 -10    6.50   17.00
 -20  12 -12    9.20   10.20
 -12  20 -12    6.10    9.60
 -12  12 -20   -2.80   13.60
 -20 -12  12  142.89   63.49
 -12 -20  12   -1.40   38.60
 -12 -12  20   12.80   12.80
  20 -12  12   53.89   16.90
  12 -20  12   15.80   13.20
  12 -12  20    8.60   12.40
  20  12 -12   94.19   33.40
  12  20 -12   12.70   11.30
  14   0 -20    2.90    7.80
 -20  14   0   13.90    7.10
   0  20 -14   11.30   10.80
   0 -20  14    0.70   13.20
 -20   0  14    8.90    6.30
 -14  20   0   28.80   12.10
  14 -20   0    9.10    9.90
  20   0 -14   12.80    6.40
   0  14 -20   10.60   13.00
 -20  -2  14   70.59   18.70
  -2  14 -20   91.39   23.80
 -14  20  -2   80.49   19.10
  14 -20  -2    7.30   87.09
  20  -2 -14   61.19   14.70
  14   2 -20   59.39   15.00
   2 -20  14   41.50   16.30
 -14   2  20   65.49   18.60
 -20  14   2   46.10   12.80
  20 -14  -2  116.89   25.20
  14  -2 -20   52.29   15.20
 -20  14  -2   55.19   14.00
  -2  20 -14   49.30   15.60
  -2 -20  14   94.09   25.60
 -14  20   2  203.58   52.59
  14 -20   2   99.39   23.10
   2 -14  20  104.39   25.60
  20   2 -14  144.19   34.20
   2  14 -20   72.09   21.00
  -4 -14  20   18.70   11.10
 -20  -4  14  126.79   38.10
  -4  14 -20   13.20   11.80
  14 -20  -4    3.10   13.60
  20  -4 -14   34.80    8.80
  14   4 -20   17.00    9.20
  20 -14   4   12.80    8.90
 -20  14   4   20.30    6.80
  20 -14  -4   23.90    8.50
  14  -4 -20   24.00   13.00
 -20  14  -4   33.30   12.60
  -4  20 -14   20.30   11.70
 -14   4 -20   14.90   26.40
  -4 -20  14   34.10   14.50
 -14  -4  20   14.60   10.80
 -20   4  14   21.90    7.00
 -14  20   4   67.19   27.70
  14 -20   4   13.80    8.80
   4 -14  20   20.20   12.60
  20   4 -14   54.59   49.50
   4  14 -20   19.90   10.60
  -6 -14  20   74.19   19.30
  -6  14 -20  126.39   29.90
 -14  20  -6  127.19   28.10
 -20   6 -14   57.99   26.10
  20  -6 -14  123.59   25.20
  14   6 -20   72.79   17.40
   6  20 -14  170.78   37.00
   6 -20  14   70.09   20.10
  20 -14   6   88.69   21.40
 -14   6  20   91.79   24.70
 -20  14   6   88.49   17.90
  20 -14  -6  129.09   26.40
  14  -6 -20  114.89   26.70
 -20  14  -6   98.69   23.80
  -6  20 -14   80.19   21.70
 -14   6 -20   77.49   24.20
  -6 -20  14  228.38   49.10
 -14  -6  20  119.39   25.90
 -20   6  14   84.89   18.00
  14 -20   6   98.49   22.90
   6 -14  20  131.69   30.90
  20   6 -14  236.68   52.39
  -8 -14  20    9.90   10.80
 -14 -20   8   -2.30   18.60
 -20  -8  14   28.60   36.80
  -8  14 -20   -1.20   10.70
 -20   8 -14    8.10   13.80
  20  -8 -14    3.20    5.50
   8  20 -14   10.10    9.00
  14  -8  20    2.60   14.70
   8 -20  14    4.70    9.60
  20 -14   8   11.30   10.90
 -20  14   8   10.80    8.50
  20 -14  -8  -11.70   19.20
  14  -8 -20    6.50   15.00
 -20  14  -8   17.10   12.30
  -8  20 -14    9.80   10.50
 -14   8 -20    6.40   14.20
  -8 -20  14    4.80   15.60
 -14  -8  20   -2.00    8.50
 -20   8  14   22.70    7.80
  14 -20   8   14.80    8.70
   8 -14  20   21.20   12.50
  20   8 -14   16.20   10.60
  14  20  -8   -1.70    9.30
   8  14 -20    3.70    9.30
 -10 -14  20   47.30   16.90
 -14 -20  10  227.38   83.79
 -20 -10  14   65.59   31.20
 -10  14 -20   25.10   15.40
 -14  20 -10   32.10   13.30
 -20  10 -14   89.49   23.10
  20 -10 -14   37.50   12.60
  14  10 -20   44.70   13.10
  10  20 -14  203.38   53.39
  14 -10  20   40.60   17.30
  10 -20  14   36.20   15.90
 -20  14 -10   41.00   16.40
 -10  20 -14   54.79   16.90
 -14  10 -20   58.79   19.80
 -10 -20  14   56.29   29.10
 -14 -10  20   52.79   16.30
  14 -20  10   42.80   14.70
  10 -14  20   85.89   22.80
  14  20 -10  122.99   34.80
  10  14 -20   27.60   11.10
 -12 -14  20   12.00   13.00
 -20 -12  14   17.50   18.50
 -12  14 -20   12.80   12.50
 -14  20 -12   28.10   13.20
  14  12 -20   34.10   12.80
  12  20 -14   15.90   14.20
  20  14 -12   40.70   21.10
  14 -12  20   10.60   11.40
  12 -20  14   15.60   13.60
  20 -14  12   18.90   10.90
 -20  14 -12   17.70   11.00
 -12  20 -14    9.60   10.90
 -14  12 -20   14.40   12.30
 -12 -20  14   25.00   32.80
 -14 -12  20   34.30   15.40
  20 -12  14   11.90   12.20
  14 -20  12   18.10   12.00
  12 -14  20   11.20   10.50
  20  12 -14   19.20   11.30
  14  20 -12   12.90    9.50
  12  14 -20   15.00    9.30
 -20  14 -14    0.70   10.30
 -14  20 -14    9.10    9.80
 -14  14 -20   18.70   12.30
 -14 -20  14   39.90   28.50
 -14 -14  20    6.50   12.10
  14 -20  14   12.20   10.40
  14 -14  20   16.90   12.80
  14  20 -14   18.00   11.00
  14  14 -20    3.80    8.00
  20 -16   0   32.60   10.80
 -20  16   0   20.50    9.30
   0  20 -16   19.10   12.50
   0 -20  16   40.60   19.80
 -16   0  20    6.50    9.40
 -20   0  16   14.50    8.20
 -16  20   0   12.30    9.40
  16 -20   0    1.00    6.00
   0 -16  20   14.60   12.80
  20   0 -16   23.80    7.70
   0  16 -20   14.20   13.30
  -2 -16  20    2.50    9.60
 -20  -2  16   10.60    8.70
  -2  16 -20    9.40   12.00
 -16  20  -2   14.10    9.30
  16 -20  -2    1.10    8.00
  20  -2 -16    8.00    5.40
  16   2 -20    4.00    6.30
   2  20 -16    4.30   10.80
   2 -20  16    5.90   11.40
 -20  16   2    6.20    6.10
  20 -16  -2    6.20    6.60
  16  -2 -20   12.30    9.30
 -20  16  -2    9.70    7.70
  -2  20 -16    2.40    9.30
 -16  -2  20    8.00    9.70
 -20   2  16    6.00    6.20
 -16  20   2    9.60   12.80
  16 -20   2    4.50    7.80
   2 -16  20    7.60   12.40
  20   2 -16    8.00    5.40
  -4 -16  20   47.30   15.90
 -20  -4  16   17.30   11.00
  -4  16 -20    8.20   11.00
 -16  20  -4   22.20   11.00
  16   4 -20   62.19   14.70
   4  20 -16   15.80   10.90
  16  -4  20    3.10   29.30
   4 -20  16   53.99   17.10
 -16   4  20   14.00   11.30
 -20  16   4    8.40    5.90
  20 -16  -4   17.50    8.00
  16  -4 -20   13.30   11.50
 -20  16  -4   20.40   10.50
  -4  20 -16   30.50   13.40
 -16   4 -20   14.40   18.10
 -20   4  16    7.80    7.10
 -16  20   4   27.70   11.50
  16 -20   4   55.69   15.60
   4 -16  20   13.80   12.30
  -6 -16  20   13.00   11.70
 -20  -6  16   14.30   13.40
  -6  16 -20    7.10   10.60
 -16  20  -6    4.00    8.00
 -20   6 -16   11.80   17.40
  16 -20  -6   -4.20   19.80
  20  -6 -16   13.70    6.50
   6  20 -16   18.00   10.30
   6 -20  16   20.10   11.90
  20 -16   6    6.90    7.60
 -16   6  20   11.70    8.30
 -20  16   6   16.80    7.70
  20 -16  -6   14.00    7.40
  16  -6 -20    9.90    9.20
 -20  16  -6   11.20    8.80
  -6  20 -16   12.20   11.30
 -16   6 -20   19.10   15.40
 -20   6  16   18.70    8.30
 -16  20   6   17.70   11.70
   6 -16  20   21.80   13.20
  20   6 -16   12.40    6.30
   6  16 -20   15.20    9.20
  -8 -16  20   24.10   13.20
 -16 -20   8   26.30   22.80
  -8  16 -20   57.29   17.50
 -16  20  -8   20.10   10.20
 -20   8 -16    9.60   11.10
  20  -8 -16   21.10    8.20
  16   8 -20   15.10    7.80
   8  20 -16   62.79   17.90
  16  -8  20   16.30   16.80
   8 -20  16   14.40   12.20
  20 -16   8   53.09   14.90
 -16   8  20   33.60   26.00
 -20  16   8   22.80   10.10
  20 -16  -8   18.80    8.90
 -20  16  -8   56.89   16.20
  -8  20 -16   17.60   12.30
 -16   8 -20    6.20   12.70
 -16  -8  20   16.30   10.80
  16 -20   8   10.90    9.80
   8 -16  20   50.99   16.50
   8  16 -20    2.60    7.80
 -10 -16  20   10.10   13.60
 -16 -20  10   10.70   25.50
 -10  16 -20    4.40   10.10
 -20  10 -16   -0.40   10.90
  20 -10 -16    1.20   12.60
  16  10 -20    7.40    6.20
  10  20 -16   10.20   10.70
  16 -10  20   -2.90   12.90
  10 -20  16    4.90   11.30
 -10  20 -16    5.20   11.30
 -16  10 -20    2.20   11.80
 -20 -16  10    4.60   26.50
 -16 -10  20   -6.90   10.30
  16 -20  10    2.00    9.00
  10 -16  20    7.70    9.90
  20  10 -16    4.40    7.80
  16  20 -10   11.80   13.30
  10  16 -20    3.60    8.00
 -12 -16  20   17.70   13.80
 -16 -20  12   -6.20   33.40
 -20 -12  16    5.10   25.00
 -20  12 -16   13.00   11.60
  16  12 -20   12.00    7.40
  12  20 -16    6.90   10.20
  16 -12  20   13.00   12.10
  12 -20  16    2.10    9.70
  20 -16  12    4.50    8.50
 -20  16 -12   -1.30    9.40
 -12  20 -16    7.40   11.00
 -20 -16  12   35.10   38.90
 -16 -12  20   11.70   11.20
  20 -12  16   21.60   12.90
  16 -20  12    7.60    8.50
  12 -16  20   17.10   11.60
  20  12 -16    0.10    7.60
  16  20 -12    7.90   13.30
  12  16 -20   34.30   13.00
 -14 -16  20   98.49   26.30
 -16 -20  14   10.60   23.80
 -20 -14  16   33.20   21.60
 -16  20 -14   16.30    9.80
 -20  14 -16   41.50   16.30
  14  20 -16   17.00   11.50
  20  16 -14  118.09   52.09
  16 -14  20   26.90   13.90
  14 -20  16   22.20   11.00
  20 -16  14   29.70   13.30
 -20  16 -14   24.10   12.90
 -14  20 -16   33.50   13.10
 -16  14 -20   35.70   15.00
 -20 -16  14    1.60   28.40
 -14 -20  16    6.50   17.40
 -16 -14  20   13.10   12.40
  20 -14  16   40.30   16.50
  16 -20  14    1.30    7.90
  14 -16  20    9.70   11.10
  20  14 -16   42.50   16.40
  16  20 -14   29.20   12.80
  14  16 -20   25.10   11.60
 -20  16 -16   33.70   14.60
 -16  20 -16   27.10   12.10
 -16  16 -20    3.50    9.70
 -20 -16  16   46.50   38.10
 -16 -20  16   33.90   63.99
 -16 -16  20   23.00   12.30
  20 -16  16   35.60   14.40
  16 -20  16   29.00   12.00
  16 -16  20   18.20   13.00
  20  16 -16   40.70   19.20
  16  20 -16   54.29   24.60
  16  16 -20   21.20    9.40
  20 -18   0   10.30    7.70
  18   0 -20    3.80    9.40
 -20  18   0   14.70    7.50
   0  20 -18   16.10   10.40
   0 -20  18    8.40   12.60
 -18   0  20    3.80    8.60
 -20   0  18   10.50    7.10
 -18  20   0   10.80    8.90
  18 -20   0    4.90    8.90
   0 -18  20   15.70   11.10
   0  18 -20   14.50   10.20
  -2 -18  20   14.80   10.50
 -20  -2  18   44.40   13.90
  -2  18 -20   14.90   11.20
   2  20 -18    9.30   10.40
   2 -20  18   27.80   13.20
 -18   2  20    5.90    6.90
  18  -2 -20    3.10    8.10
 -20  18  -2   14.80    8.90
  -2  20 -18    9.80   10.10
  -2 -20  18   11.60   12.50
 -18  -2  20   47.50   15.10
 -20   2  18   55.19   14.10
 -18  20   2   20.00    9.30
  18 -20   2   26.40    9.60
   2 -18  20   14.40   14.30
   2  18 -20   10.80    8.90
  -4 -18  20   11.80   10.50
 -20  -4  18    2.10   10.30
  -4  18 -20    1.30   10.20
  18 -20  -4    4.50    7.70
  20  -4 -18    2.70    6.30
  18   4 -20    4.50    5.70
   4  20 -18   -1.70    9.00
   4 -20  18   10.90   10.90
  20 -18   4   11.60    8.40
 -18   4  20   15.90    8.10
  20 -18  -4    8.40    6.10
  18  -4 -20    8.30    7.50
 -20  18  -4   -5.40    8.50
  -4  20 -18    1.10    9.30
 -18   4 -20   11.20   18.40
  -4 -20  18    2.00   12.50
 -18  -4  20    4.00    7.60
 -20   4  18    3.60    5.50
 -18  20   4   10.40   14.90
   4 -18  20    6.80   12.60
  20   4 -18    9.30    6.90
   4  18 -20    7.80    7.60
  -6 -18  20   29.40   13.70
 -20  -6  18   21.90   12.00
  -6  18 -20   50.89   17.00
 -18  20  -6   16.50    9.70
  18 -20  -6   10.20    9.70
  20  -6 -18   27.50    9.10
  18   6 -20   18.80    7.90
   6  20 -18   58.69   18.00
  18  -6  20  -15.30   46.80
   6 -20  18   47.20   17.40
 -20  18   6   51.49   16.60
  20 -18  -6   12.80    9.90
  18  -6 -20   64.99   15.90
 -20  18  -6   16.40   11.10
  -6  20 -18   13.40   10.80
  -6 -20  18   71.79   21.80
 -20   6  18   42.90   11.10
 -18  20   6   40.60   12.70
  20  -6  18   -3.10   39.00
  18 -20   6   21.80   10.80
   6 -18  20   52.99   17.90
   6  18 -20   21.10   10.00
  -8 -18  20    2.90   10.90
  -8  18 -20   16.70   12.20
 -18  20  -8   12.90   10.50
 -20   8 -18   16.00   13.10
  18 -20  -8   -2.50    7.00
  20  -8 -18   23.50    8.90
  18   8 -20    7.80    6.00
   8  20 -18   36.20   13.50
   8 -20  18    7.50   11.10
 -20  18   8   11.30    9.50
  20 -18  -8    8.50   11.00
  18  -8 -20    2.60    8.30
  -8  20 -18    8.70   11.80
 -18   8 -20    4.60   10.90
  -8 -20  18   60.19   19.70
 -18  -8  20   13.40   10.00
 -20   8  18   18.90    7.70
  20  -8  18   -0.10   28.10
  18 -20   8   10.00    9.70
   8 -18  20   70.29   21.00
   8  18 -20    3.90    8.30
 -10 -18  20    9.80   11.30
 -18 -20  10    7.90   40.00
 -10  18 -20   18.00   12.10
 -20  10 -18    7.80   11.90
  20 -10 -18    5.30    9.90
  18  10 -20    4.30    6.30
  10  20 -18   25.30   11.80
  18 -10  20   11.40   15.80
  10 -20  18    5.00    9.70
  18 -10 -20   18.00   14.00
 -10  20 -18    8.90   10.90
 -18  10 -20   -0.40   11.70
 -20 -18  10  -20.10   37.50
 -10 -20  18   17.40   12.90
  10 -18  20   20.90   12.20
  18  20 -10   -4.60   21.60
  10  18 -20   24.50   11.50
 -12 -18  20    4.30   11.40
 -18 -20  12  169.78  183.98
 -20 -12  18    2.90   13.20
 -12  18 -20    2.60    9.70
 -20  12 -18    2.70   10.70
  18  12 -20    9.60    7.30
  12  20 -18    0.80    6.90
  20  18 -12   10.40   19.00
  18 -12  20   11.30   13.10
  12 -20  18   -2.80    9.00
  20 -18  12    2.90    7.80
 -12  20 -18    0.20    8.50
 -18  12 -20    8.30   11.40
 -20 -18  12   49.40  124.39
 -12 -20  18    1.00   11.80
  20 -12  18    2.50   12.10
  12 -18  20   11.20    9.50
  20  12 -18   10.40    7.60
  18  20 -12   18.00   39.50
  12  18 -20    8.00    8.40
 -14 -18  20   22.00   11.90
 -18 -20  14   10.00   30.30
 -20 -14  18   26.00   19.50
 -14  18 -20   40.90   14.70
 -18  20 -14   42.50   14.80
 -20  14 -18   38.80   15.30
  18  14 -20   70.29   18.20
  14  20 -18   71.79   19.10
  20  18 -14   27.20   38.40
  14 -20  18   31.00   12.40
  20 -18  14   43.80   14.10
 -20  18 -14   49.30   16.20
 -14  20 -18   37.20   14.10
 -18  14 -20   40.40   16.20
 -20 -18  14  -12.90   42.20
 -14 -20  18   41.60   17.70
 -18 -14  20   47.80   15.50
  20 -14  18   30.50   14.20
  18 -20  14   41.10   13.40
  14 -18  20   32.70   13.40
  20  14 -18   27.70   24.90
  14  18 -20   40.50   12.60
 -16 -18  20    7.80   12.10
 -18 -20  16  -11.50   29.60
 -16  18 -20    7.90   10.40
 -18  20 -16   -6.00    8.30
 -20  16 -18    1.30    9.70
  16  20 -18   10.70   11.40
  18 -16  20   -2.60   10.80
  16 -20  18   -0.80    7.90
 -20  18 -16   13.80   11.70
 -16  20 -18    6.10    8.50
 -18  16 -20    5.30   10.90
 -16 -20  18    8.50   18.10
 -18 -16  20    8.70   10.70
  18 -20  16    3.20    7.70
  16 -18  20   10.90   10.80
  18  20 -16    4.20   11.60
  16  18 -20    0.00    5.60
 -20  18 -18   20.50   12.40
 -18  20 -18   27.30   12.00
 -18  18 -20   20.30   13.10
 -20 -18  18   14.20   20.30
 -18 -20  18    5.50   17.40
 -18 -18  20   19.60   15.80
  20 -18  18   10.30   10.10
  18 -20  18   33.20   13.00
  18 -18  20   26.50   12.60
  20  18 -18    9.80   11.90
  18  18 -20   42.00   15.20
 -20   0  20  161.28   33.20
 -20  20   0  175.98   36.00
   0 -20  20  142.79   32.90
  20   0 -20  148.99   31.20
   0  20 -20  125.29   28.80
  20 -20  -2    1.30    5.00
  20  -2 -20    4.10    6.00
 -20  20  -2    7.40    7.10
  -2  20 -20    6.40    9.60
  -2 -20  20    5.10   11.20
 -20  -2  20    4.40    7.30
 -20   2  20    8.80    7.10
 -20  20   2   13.10    7.90
   2 -20  20    3.80   10.70
  20   2 -20    9.00    6.80
   2  20 -20    4.10    8.40
  20 -20  -4    5.40    6.70
  20  -4 -20   23.80    8.50
 -20  20  -4   18.20    9.30
  -4  20 -20   55.19   16.80
  -4 -20  20   43.30   15.50
 -20  -4  20   19.40    9.80
 -20   4  20   18.40    7.50
 -20  20   4   48.20   14.30
  20 -20   4   19.60    9.10
   4 -20  20   27.90   13.80
  20   4 -20   38.40   11.50
   4  20 -20   32.90   12.00
  20 -20  -6    4.20    8.10
  -6  20 -20   22.60   12.50
 -20   6 -20   -3.00   14.50
  -6 -20  20   15.10   13.30
 -20  -6  20    9.00   10.10
 -20   6  20   22.70   10.10
 -20  20   6   18.30    8.00
  20  -6  20    6.80   29.10
   6 -20  20   10.80   11.40
   6  20 -20   11.50    8.90
  20 -20  -8    4.90   48.90
 -20  20  -8    5.90    7.20
  -8  20 -20    0.40    9.40
  -8 -20  20   10.80   11.90
 -20   8  20   -0.20    7.60
 -20  20   8   13.10   21.40
  20  -8  20   12.40   24.00
  20 -20   8    4.00    6.70
   8 -20  20    3.80    9.90
  20   8 -20    6.10    6.40
   8  20 -20   16.40   12.00
  20 -10 -20   31.70   12.30
 -20  20 -10   16.70    8.60
 -10  20 -20   27.20   11.80
 -20  10 -20   26.40   16.40
 -20 -20  10   32.30  103.89
 -10 -20  20   41.20   15.10
 -20 -10  20   31.70   13.60
 -20  10  20    7.30   12.90
  20 -10  20   41.60   21.80
  20 -20  10   11.50    8.10
  10 -20  20   49.70   15.70
  20  10 -20   24.00    9.20
 -12  20 -20  180.48   39.00
 -20  12 -20  179.68   40.90
 -20 -20  12   46.40  143.79
 -12 -20  20  210.78   44.70
  20 -12  20  196.58   44.40
  20 -20  12  136.29   30.80
  12 -20  20  209.38   44.80
  20  20 -12  240.88  255.37
 -20  20 -14    9.30    9.10
 -14  20 -20   -1.10    8.50
 -20 -14  20    9.10   11.30
  20 -20  14   -0.30    7.20
  20  14 -20    1.40    4.10
  20  20 -14    2.40    9.70
  14  20 -20    6.70    8.30
 -20  20 -16   48.80   15.40
 -20  16 -20   31.10   14.80
 -20 -20  16    7.40   27.50
 -20 -16  20   93.69   26.70
  20 -16  20   60.09   19.10
  20 -20  16   52.09   15.90
  16 -20  20   53.29   18.10
  20  16 -20   41.00   14.60
  20  20 -16   56.89   19.60
  16  20 -20   60.59   17.70
 -20  20 -18    5.20    8.30
 -18  20 -20    4.50    9.40
 -18 -20  20   -0.80   15.10
  20 -20  18   12.00    8.90
  18 -20  20   -3.10    9.40
  18  20 -20    9.60   10.20
 -20  20 -20    7.80   10.10
 -20 -20  20   -5.90   21.50
  20 -20  20    8.70    8.80
  20  20 -20    3.50   10.30
   1   1  21  110.59   66.59
   1  -1 -21   75.09   23.90
  -1  21  -1  278.07   91.49
  -1   1 -21   60.19   23.70
  -1 -21   1  501.15  165.08
  -1  -1 -21  127.29   38.50
  -1   1  21   58.99   27.80
   1 -21   1   61.09  147.09
   1  -1  21  120.59   33.30
   1  21  -1  208.78   75.39
   1   1 -21   86.59   25.20
  -1  -3  21   61.49   21.00
  -1   3 -21   49.20   20.10
  -3  21  -1   86.69   56.79
   1  -3 -21   64.29   39.50
   3 -21  -1    1.50   95.69
   1  21  -3  116.89   54.09
   3  -1  21   16.60   21.30
  -3   1  21   25.10   20.70
  -3  -1 -21   34.40   40.30
   3   1  21   38.20   70.99
  -1  21  -3  177.18   69.59
  -3   1 -21   24.80   18.70
  -1 -21   3  135.09  214.08
  -3  -1  21   10.90   14.60
  -1   3  21   24.30   63.89
   1  -3  21    5.00   14.60
   1   3 -21   46.70   18.90
   3  -3 -21  130.49   41.20
  -3  21  -3  144.19   33.00
  -3   3 -21  105.49   29.10
  -3 -21   3   -5.60  113.09
  -3  -3  21  139.69   33.10
  -3   3  21   -6.70   78.29
   3 -21   3   47.50   39.20
   3  21  -3  461.75  112.89
  -1  -5  21  117.59   28.60
  -1   5 -21   60.19   20.30
  -5  21  -1  321.37   78.29
   5 -21  -1   54.79  119.69
   1  21  -5  106.79   28.10
   5  -1  21  189.68   80.99
   1 -21   5  182.38   53.49
  -5   1  21  122.39   29.60
  -5  -1 -21  128.29   49.80
   5  -1 -21   79.29   22.70
  -1  21  -5   80.99   22.70
  -5   1 -21   95.59   29.90
  -5  -1  21  137.29   32.70
   5 -21   1  -15.90   51.99
   1  -5  21   74.19   22.40
  -3  -5  21   -1.10   13.30
  -5 -21   3   45.10   98.29
  -3   5 -21   15.80   15.30
   3  21  -5   33.30   42.90
   3 -21   5   14.00   31.60
  -5   3  21   20.90   35.30
  -3  21  -5    7.60   12.90
  -5   3 -21    9.20   19.20
  -3 -21   5  -30.20   87.99
  -5  -3  21   17.60   13.90
   5 -21   3   29.00   27.50
   3  -5  21    3.00   13.80
   5  21  -3   41.30   47.90
   3   5 -21   11.70   13.00
   5  -5 -21   51.39   35.00
  -5   5 -21   57.39   21.90
  -5 -21   5  258.17  159.98
  -5  -5  21   74.29   20.40
   5 -21   5   58.29   26.60
   5  21  -5  151.28   45.60
   5   5 -21   29.90   14.90
  -1  -7  21   66.79   20.40
  -1   7 -21    3.30   13.50
   7 -21  -1  335.67  162.08
   7   1 -21   10.80   12.70
   1  21  -7   24.10   12.60
   1 -21   7    3.80   25.10
  -7   1  21   17.80   15.30
   7  -1 -21   12.70   12.40
  -1  21  -7  109.49   27.50
  -7   1 -21   30.80   39.40
  -7  -1  21   22.40   13.30
  -7  21   1   58.89   38.90
   7 -21   1   47.60   31.40
   1  -7  21   14.10   13.00
  -3  -7  21  111.19   27.00
  -3   7 -21  122.19   30.30
  -7  21  -3  131.09   32.30
   7 -21  -3  147.89   82.79
   7   3 -21   56.49   17.50
   3  21  -7  108.69   25.90
   3 -21   7  135.69   37.30
  -7   3  21  166.78   39.20
   7  -3 -21   98.49   25.10
  -3  21  -7  111.29   26.20
  -7   3 -21  100.59   28.80
  -3 -21   7  148.19   45.20
   3   7 -21  125.19   29.60
  -5  -7  21   17.30   12.00
  -7 -21   5  -18.20  102.19
  -5   7 -21   -0.50   15.30
  -7  21  -5    3.20   10.20
   7   5 -21    4.30   11.00
   5  21  -7   13.00   13.90
   5 -21   7   10.10   16.30
  -7   5  21    0.50   67.09
   7  -5 -21   20.50   33.70
  -7   5 -21   12.20   18.00
  -5 -21   7   -6.10   31.40
  -7  -5  21   18.20   12.50
   7  21  -5   26.80   49.90
   5   7 -21    8.90   11.20
  -7  21  -7    3.80    9.20
  -7   7 -21   18.10   17.20
  -7 -21   7  -30.00   75.99
   7 -21   7   12.60   13.00
   7  21  -7    2.50   26.10
  -1  -9  21  148.99   33.10
  -1   9 -21  366.96   74.19
  -9  21  -1  127.79   28.90
   9   1 -21  126.99   28.50
   1  21  -9  347.47   69.99
   9  -1  21   59.39   69.59
  21  -9   1  167.48   54.99
  -9   1  21  142.59   32.40
 -21   9   1  143.89   29.70
  21  -9  -1  175.68   65.49
   9  -1 -21  149.29   33.10
 -21   9  -1  176.88   37.90
  -1  21  -9  140.59   31.10
  -9   1 -21  252.87   68.99
  -1 -21   9  235.98   54.19
  -9  21   1  221.08   51.09
   1   9 -21  140.79   32.00
  -3  -9  21   32.10   13.70
  -3   9 -21   37.90   17.40
  -9  21  -3   42.20   16.90
   9 -21  -3   65.39   95.19
   9  -3  21   49.00   41.30
   3 -21   9   25.80   15.30
  -9   3  21   44.70   16.70
 -21   9   3   34.90   11.00
   9  -3 -21   50.19   16.10
  -3  21  -9   28.20   12.30
  -9   3 -21  101.39   29.90
  -3 -21   9   20.20   37.70
  -9  -3  21   23.80   11.50
   9 -21   3   37.90   19.70
   3  -9  21   47.00   16.60
  -5  -9  21   52.79   17.30
  -9 -21   5  126.49   90.89
  -5   9 -21   82.29   24.30
  -9  21  -5   21.10   11.90
   9   5 -21   58.89   17.00
   9  -5  21   82.59   27.40
   5 -21   9   67.09   22.10
  -9   5  21   56.99   52.89
 -21   9   5   87.49   21.10
   9  -5 -21   65.29   20.60
  -5  21  -9   24.00   12.00
  -9   5 -21   79.09   24.70
  -5 -21   9  180.08   64.19
  -9  -5  21   28.90   11.90
   9 -21   5   52.59   15.90
   5  -9  21   74.79   22.00
   9  21  -5   52.69   46.70
   5   9 -21   32.70   14.10
  -7  -9  21    4.70   10.70
  -9 -21   7   -3.30   76.19
  -7   9 -21   25.90   15.10
  -9  21  -7   26.70   13.20
 -21   7  -9   60.99   33.60
   7 -21   9   35.40   19.10
  21  -9   7   45.50   31.00
 -21   9  -7   10.90   13.00
  -9   7 -21   12.10   14.20
  -7 -21   9    9.10   24.10
  -9  -7  21   18.60   11.90
   9 -21   7   40.00   16.00
   7  -9  21    6.30   13.70
   9  21  -7   43.00   25.40
   7   9 -21    6.40   12.30
 -21   9  -9   45.00   16.80
  -9  21  -9   39.80   13.30
  -9   9 -21   42.20   18.90
  -9 -21   9  -24.40   29.40
  21  -9   9   57.19   30.30
   9 -21   9   29.50   13.80
   9  -9  21   54.39   21.30
  -1 -11  21  159.28   34.90
  -1  11 -21  282.47   57.79
  21  -1 -11  200.88   52.09
  11   1 -21  160.18   34.40
   1  21 -11  228.88   47.90
   1 -21  11  195.08   42.40
 -11   1  21  189.98   40.60
 -21  11   1  125.39   26.00
  21 -11  -1  149.59   31.80
  11  -1 -21  156.58   33.70
 -21  11  -1  107.89   24.30
  -1 -21  11  189.08   44.10
 -11  -1  21   94.29   22.60
 -11  21   1  124.19   26.40
  11 -21   1  183.68   47.00
   1 -11  21  149.88   33.20
  21   1 -11   75.89   26.80
   1  11 -21  168.58   37.00
 -21  -3  11  122.69   49.10
  -3  11 -21   72.39   21.00
  11 -21  -3  -22.20   51.99
  21  -3 -11   27.80   13.40
  11   3 -21   69.09   18.80
   3  21 -11   73.89   22.60
  11  -3  21   24.10   66.29
   3 -21  11   50.79   19.00
 -21  11   3   43.70   10.70
  21 -11  -3   48.60   13.80
 -21  11  -3   65.59   18.10
  -3  21 -11   86.59   24.00
 -11   3 -21   26.00   25.30
  -3 -21  11   54.29   26.20
 -11  -3  21   40.10   12.80
 -21   3  11   30.80    9.40
 -11  21   3  141.19   40.10
  11 -21   3   36.40   13.40
   3 -11  21   61.99   18.80
   3  11 -21   51.79   16.90
 -21  -5  11   -4.20   36.50
  -5  11 -21   16.60   14.30
  11 -21  -5   -7.30   35.50
  11   5 -21   53.79   15.70
   5  21 -11  161.78   81.49
  11  -5  21   21.30   22.10
   5 -21  11   12.10   14.10
  21 -11   5   47.30   14.80
 -21  11   5   31.20    8.10
  21 -11  -5   39.40   10.30
 -21  11  -5   35.90   13.40
  -5  21 -11   20.80   12.70
 -11   5 -21    6.80   13.90
  -5 -21  11   48.70   45.80
 -11  -5  21   33.30   11.70
 -21   5  11  160.88   52.79
  11 -21   5   81.09   20.90
   5 -11  21   43.70   17.20
   5  11 -21   21.20   14.10
  -7 -11  21   21.70   13.60
 -11 -21   7   -1.10   53.19
  -7  11 -21   16.60   12.40
 -11  21  -7    6.60    9.00
 -21   7 -11   11.20   27.40
  21  -7 -11   22.60   20.40
  11   7 -21   13.20   10.90
   7  21 -11   92.29   39.00
  21 -11   7   11.70   11.00
 -21  11   7    8.80    4.00
  21 -11  -7   13.60    4.60
 -21  11  -7   19.70   12.70
  -7  21 -11   29.20   13.20
 -11   7 -21   14.50   13.30
  -7 -21  11    7.60  182.28
 -11  -7  21   16.10   11.00
 -21   7  11   17.90    5.40
  11 -21   7   16.40   11.20
   7 -11  21    0.10   12.10
  11  21  -7    9.00   21.70
   7  11 -21   15.80   13.50
  -9 -11  21   19.00   10.90
 -11 -21   9  -19.40   63.69
 -21  -9  11  -10.90   20.40
  -9  11 -21    7.20   13.20
 -11  21  -9    3.60    9.40
 -21   9 -11    8.00   11.80
   9  21 -11   12.90   11.30
  11  -9  21   43.50   17.70
  21 -11   9   33.90   16.60
 -21  11   9   44.00    9.40
  21 -11  -9   44.90    9.00
 -21  11  -9    9.40    9.30
  -9  21 -11   17.70   11.10
 -11   9 -21   20.00   14.00
  -9 -21  11   75.29   49.10
 -11  -9  21    9.90   10.00
 -21   9  11   32.00    7.20
  21  -9  11    1.10   20.90
   9 -11  21   16.20   14.90
 -21  11 -11   97.79   23.70
 -11  21 -11  111.79   25.40
 -11  11 -21  132.09   32.50
 -11 -21  11   40.30   30.90
 -11 -11  21  132.39   29.60
  21 -11  11  156.48   34.80
  11 -21  11  156.48   33.90
  11 -11  21  117.69   30.40
  11  21 -11  123.09   29.10
  -1 -13  21   17.20   11.50
 -21  -1  13   98.39   85.99
  -1  13 -21   14.40   10.70
 -13  21  -1   11.70    9.70
  13 -21  -1  -24.10   74.19
  21  -1 -13   -1.80   32.50
  13   1 -21    5.10    7.60
   1  21 -13    8.70   10.50
   1 -21  13    4.40   15.10
  21 -13   1   14.60    9.10
 -21  13   1   28.60    8.70
  21 -13  -1   31.30   11.00
  13  -1 -21   21.10    9.90
 -21  13  -1    5.70    7.50
  -1  21 -13   17.30   12.70
 -13  21   1   26.00   35.10
  13 -21   1    4.60    9.20
   1 -13  21   26.00   13.40
   1  13 -21    9.90   12.60
  -3 -13  21   40.70   16.00
 -21  -3  13   86.89   27.30
  -3  13 -21   37.50   15.20
 -13  21  -3   17.50    8.90
  21  -3 -13   33.60    9.30
  13   3 -21   82.69   20.70
   3  21 -13   40.00   15.00
  13  -3  21  -11.60   47.30
   3 -21  13   28.20   14.70
 -13   3  21   25.30   15.40
 -21  13   3   21.30    6.60
  21 -13  -3   51.99   13.60
  13  -3 -21   31.40   12.60
 -21  13  -3   38.80   12.50
  -3  21 -13   38.20   14.90
 -13   3 -21   48.90   24.80
 -13  -3  21   95.29   22.40
 -21   3  13   28.70    8.00
 -13  21   3   49.90   21.50
  13 -21   3   59.49   16.60
   3 -13  21   27.70   12.70
  -5 -13  21   18.30   13.40
 -21  -5  13   14.00   16.30
  -5  13 -21   14.50   12.10
 -13  21  -5    9.90    9.50
  21  -5 -13   10.20    4.00
   5  21 -13    7.40    9.80
  13  -5  21   16.80   26.70
   5 -21  13   39.70   15.40
  21 -13   5   15.60   10.80
 -13   5  21    7.90   12.10
 -21  13   5   25.90    7.70
  21 -13  -5   25.60    7.50
  13  -5 -21    2.90    8.40
 -21  13  -5   20.50   11.70
  -5  21 -13   40.40   15.90
 -13  -5  21    7.70    8.80
 -21   5  13   25.20    8.00
 -13  21   5   14.10   14.90
  13 -21   5    7.90    9.70
   5 -13  21   16.60   12.30
  21   5 -13    3.60    7.50
   5  13 -21   29.40   13.10
  -7 -13  21   12.50   11.00
  -7  13 -21   18.00   13.50
  21  -7 -13   41.70    9.20
  13   7 -21   -1.20    6.70
   7  21 -13   53.49   21.50
  13  -7  21    3.80   16.70
   7 -21  13    8.60   11.20
  21 -13   7    7.10    9.00
 -13   7  21    1.30   28.60
 -21  13   7    6.70    4.40
  21 -13  -7   42.20    9.50
  13  -7 -21    4.20   14.10
 -21  13  -7    7.80   10.30
  -7  21 -13    9.60   10.50
 -13   7 -21   17.40   13.00
  -7 -21  13    1.20   19.40
 -21   7  13    1.20    4.20
  21  -7  13   -8.60   26.60
   7 -13  21   10.00   11.20
  21   7 -13   -2.20    9.60
  13  21  -7    5.30   11.10
   7  13 -21    9.40    9.90
 -13 -21   9  -18.30   47.50
 -21  -9  13    3.90   24.30
  -9  13 -21   15.80   14.00
 -13  21  -9    9.00    9.60
  21  -9 -13    8.60    4.80
  13   9 -21   22.40    9.80
   9  21 -13  141.39   51.99
   9 -21  13   19.20   12.10
  21 -13   9   11.00   10.70
 -21  13   9   38.20   10.70
  21 -13  -9   -0.20   12.80
 -21  13  -9    6.60   10.50
  -9  21 -13   82.29   20.90
 -13   9 -21    8.20   13.20
 -13  -9  21   12.00    9.00
 -21   9  13   10.70    4.80
  21  -9  13   10.80   18.30
  13 -21   9   30.60   10.90
   9 -13  21   16.50   12.90
  21   9 -13   -1.30    9.50
   9  13 -21   27.10   11.50
 -11 -13  21    4.70    9.40
 -13 -21  11   -3.30   27.20
 -11  13 -21   14.40   11.70
  13  11 -21    8.70    7.50
  11  21 -13    9.40   12.50
  21  13 -11    1.90   12.30
  13 -11  21   -7.20   11.60
  11 -21  13    5.60   10.20
 -13  11 -21    8.60   12.40
 -21 -13  11   -2.60   20.10
 -13 -11  21    6.40    9.90
  21 -11  13    1.20   12.70
  13 -21  11    3.00    7.90
  11 -13  21    8.00   10.80
  13  21 -11    7.80    9.80
  11  13 -21    8.20    8.10
 -21 -13  13    9.30   25.60
  21 -13  13   27.00   12.60
  13 -21  13   19.70   11.50
  13 -13  21   70.09   20.10
  21  13 -13   66.29   24.50
  13  21 -13   70.59   20.00
  13  13 -21   25.90   11.90
  -1 -15  21   15.20   12.20
  -1  15 -21   38.80   15.80
 -15  21  -1   19.60    8.90
  15 -21  -1   15.80    9.70
  21  -1 -15   11.80    5.00
  15   1 -21   14.40    8.30
   1  21 -15   52.79   17.30
   1 -21  15   23.00   17.00
  21 -15   1    3.10    7.00
  21 -15  -1   23.70    9.70
  15  -1 -21   16.60    9.70
  -1  21 -15   28.00   13.20
  -1 -21  15   28.50   17.20
 -15  -1  21   24.70   11.40
 -15  21   1   61.39   21.90
  15 -21   1   13.70    8.20
   1 -15  21   48.30   16.60
  21   1 -15    7.40    4.80
   1  15 -21   22.00   13.20
  -3 -15  21   16.90   12.60
 -21  -3  15   22.90   10.90
  -3  15 -21   12.00   12.10
  15 -21  -3   46.70   41.50
  21  -3 -15   12.00    5.20
  15   3 -21   12.40    7.90
   3  21 -15    8.80    9.90
   3 -21  15   15.90   13.10
 -15   3  21   15.10   13.00
 -21  15   3   23.60    7.60
  21 -15  -3   13.40    8.70
  15  -3 -21   15.90   12.30
 -21  15  -3   17.90    8.40
  -3  21 -15   13.70   11.10
 -15   3 -21    4.40   15.40
  -3 -21  15    8.60   12.80
 -21   3  15   22.10    9.00
 -15  21   3   31.30   13.20
   3 -15  21    4.60   11.50
  21   3 -15    5.60    8.60
   3  15 -21   20.40   11.30
  -5 -15  21   16.10   10.30
 -21  -5  15   30.50   21.90
  -5  15 -21    1.90   11.10
 -15  21  -5   11.70    8.90
  21  -5 -15   20.40    6.50
  15   5 -21   10.10    7.70
   5  21 -15   17.60   10.00
  15  -5  21   16.40   35.40
   5 -21  15   17.50   12.70
  21 -15   5   16.70    9.30
 -21  15   5   39.40    9.80
  21 -15  -5   25.90    8.10
  15  -5 -21   26.80   12.20
 -21  15  -5   38.50   14.10
 -15   5 -21   28.10   18.10
  -5 -21  15   22.20   13.20
 -15  -5  21   13.00   10.60
 -21   5  15   41.00   10.90
 -15  21   5   27.30   15.30
  15 -21   5   12.80    9.10
   5 -15  21   26.50   13.40
  21   5 -15   13.70   21.80
   5  15 -21   19.00   10.60
  -7 -15  21   55.99   16.00
 -15 -21   7    1.10   17.50
 -21  -7  15   11.60   38.00
  -7  15 -21    2.70    9.90
 -15  21  -7   10.10    9.50
 -21   7 -15    7.90   21.20
  21  -7 -15    8.80    6.00
  15   7 -21   27.00    9.80
   7  21 -15   11.50    9.30
  15  -7  21   -1.30   16.50
   7 -21  15   14.70   11.00
  21 -15   7    2.00    8.20
 -15   7  21    7.20   11.50
 -21  15   7    9.40    6.80
  21 -15  -7    5.80    3.80
 -21  15  -7    6.30    9.70
  -7 -21  15    8.40   14.40
 -15  -7  21   13.20    8.90
 -21   7  15   23.00    7.30
  21  -7  15  -13.00   32.80
  15 -21   7   16.50    9.00
   7 -15  21   10.00   10.50
  21   7 -15   33.70   15.10
   7  15 -21   19.00   11.00
  -9 -15  21   17.60   12.00
 -21  -9  15   14.20   20.60
  -9  15 -21    8.90   10.30
 -21   9 -15   31.70   13.20
  21  -9 -15    3.10    5.80
  15   9 -21    4.00    5.70
   9  21 -15   13.70   11.40
   9 -21  15    3.50    9.10
  21 -15   9    4.70    8.90
 -21  15   9   17.00    8.40
  21 -15  -9    0.70    5.60
  15  -9 -21   10.80   20.50
 -21  15  -9    8.10    9.40
 -15   9 -21   33.50   17.10
  -9 -21  15   -3.70   15.60
 -15  -9  21    5.60    9.00
 -21   9  15   10.10    5.80
  21  -9  15    8.50   16.50
  15 -21   9    2.30    7.20
   9 -15  21    7.60   10.30
  21   9 -15    6.00    8.20
  15  21  -9   -3.50   14.70
   9  15 -21   10.40    8.60
 -11 -15  21    1.40   11.40
 -15 -21  11   -5.30   32.00
 -21 -11  15   57.39   25.90
 -11  15 -21   15.30   13.10
 -21  11 -15    6.00   11.10
  15  11 -21    3.70    5.50
  11  21 -15   44.30   17.80
  21  15 -11    2.30   15.40
  15 -11  21    7.30   11.50
  11 -21  15    4.40   10.90
  21 -15  11    7.00    8.30
 -15  11 -21    5.50   11.60
 -21 -15  11   -4.00   23.80
 -11 -21  15   24.40   21.20
  21 -11  15    6.80   13.20
  11 -15  21   23.40   13.00
  21  11 -15   21.50   11.80
  15  21 -11   15.90   13.10
  11  15 -21   -3.50    7.10
 -15 -21  13   -4.10   19.70
 -21 -13  15   12.80   17.70
 -13  15 -21    4.10   11.40
 -15  21 -13    6.80    8.00
 -21  13 -15    4.00   10.90
  13  21 -15    5.70    9.20
  21  15 -13   27.20   40.90
  15 -13  21   -7.80   12.40
  13 -21  15   25.50   11.10
  21 -15  13   20.80   12.30
 -21 -15  13   44.50  134.79
 -13 -21  15   -4.50   21.70
  21 -13  15    3.00   10.20
  13 -15  21    8.60   11.30
  21  13 -15   18.50   10.40
  15  21 -13    3.30   10.50
  13  15 -21    9.10    8.00
 -21  15 -15   10.20    9.90
 -15  15 -21   21.30   12.40
 -21 -15  15    2.30   18.80
 -15 -21  15   55.49   33.00
  21 -15  15    7.60   11.00
  15 -21  15   24.00   12.50
  15 -15  21   13.50   11.90
  21  15 -15   22.10   17.70
  15  21 -15   45.10   19.40
  15  15 -21   11.50    8.70
  -1 -17  21   10.70   11.90
  -1  17 -21   -0.20   11.60
 -17  21  -1   14.00    9.70
  17 -21  -1    7.10    6.50
  21  -1 -17   16.70    6.40
  17   1 -21   19.90    9.40
   1 -21  17    7.00   11.70
  21 -17   1   12.20    8.50
 -17   1  21    6.50    7.70
 -21  17   1    9.20    7.10
  21 -17  -1    9.80    7.50
  -1 -21  17    5.00   12.80
 -17  -1  21    6.70    9.90
 -21   1  17    0.40    5.70
  17 -21   1   12.00    8.60
   1 -17  21    3.50   11.10
  21   1 -17   20.00    7.60
   1  17 -21    7.00    9.70
  -3 -17  21   10.20    9.20
 -21  -3  17    8.00    9.30
  -3  17 -21   15.00   13.30
 -17  21  -3   15.70   10.30
  21  -3 -17   32.90    8.80
   3 -21  17    7.50   10.80
 -17   3  21   13.30    8.90
 -21  17   3   34.90   10.60
  21 -17  -3   29.20    9.90
  17  -3 -21   10.30    9.10
 -21  17  -3   11.30    8.20
  -3 -21  17   17.10   13.90
 -17  -3  21   15.60   10.20
 -21   3  17   21.40    7.90
 -17  21   3   18.70   16.30
  17 -21   3  116.09   25.40
   3 -17  21    5.40   11.70
   3  17 -21    6.70    8.80
  -5 -17  21    9.10    8.90
 -21  -5  17   64.09   20.00
  -5  17 -21    8.00   10.60
 -17  21  -5    0.20    7.10
  17 -21  -5    9.40   10.50
  21  -5 -17    2.20    6.20
   5  21 -17    7.40   12.10
  17  -5  21   -4.80   42.30
   5 -21  17   22.30   12.10
  21 -17   5   11.50    7.60
 -17   5  21    5.30    7.90
 -21  17   5   17.30    6.70
  21 -17  -5    2.70    4.70
  17  -5 -21   18.60   10.30
 -21  17  -5   26.60   11.30
 -17   5 -21   40.10   25.90
  -5 -21  17    5.90   12.40
 -21   5  17    1.90    6.30
 -17  21   5    6.20    9.20
  17 -21   5   52.59   13.80
  21   5 -17   23.00    9.30
   5  17 -21   13.40    9.20
  -7 -17  21   -2.00    8.50
 -21  -7  17    5.70   11.70
  -7  17 -21   -1.70   10.40
 -17  21  -7    1.50    7.20
 -21   7 -17   23.60   24.20
  17 -21  -7   -1.10   15.30
  21  -7 -17    3.30    5.70
  17   7 -21    6.40    5.60
   7  21 -17   12.70   10.40
  17  -7  21    7.20   17.30
   7 -21  17    4.80    9.80
  21 -17   7    6.50    7.50
 -17   7  21    2.60    9.10
 -21  17   7    8.70    8.00
  21 -17  -7   23.40   10.40
  17  -7 -21    0.00    7.70
 -21  17  -7   11.00    7.80
 -17   7 -21    2.00   10.20
  -7 -21  17   11.00   11.60
 -17  -7  21   -0.20    8.30
 -21   7  17    8.80    6.60
 -17  21   7   -0.30   13.40
  21  -7  17  -18.30   40.00
  17 -21   7    0.80    6.40
  21   7 -17    5.20    5.90
   7  17 -21    1.40    7.80
  -9 -17  21    4.20    9.40
 -21  -9  17   17.50   14.90
  -9  17 -21    8.00   10.10
 -21   9 -17    8.50   13.30
  21  -9 -17    2.80    7.10
  17   9 -21    5.60    6.00
   9  21 -17   13.70    9.00
  17  -9  21    0.00   14.80
   9 -21  17    3.90   10.30
  21 -17   9   12.60    8.60
 -17   9  21   -5.00   17.30
 -21  17   9    9.80   11.50
  21 -17  -9   -6.20   15.70
  17  -9 -21    3.60   14.10
 -21  17  -9   11.40    8.30
  -9 -21  17   11.10   13.00
 -21   9  17   26.80    9.90
  21  -9  17   17.90   19.20
  21   9 -17   66.49   21.20
  17  21  -9   -0.40   22.50
   9  17 -21    2.70    8.10
 -11 -17  21    4.60    9.40
 -17 -21  11    1.40  135.29
 -21 -11  17    9.50   16.60
 -11  17 -21   24.10   12.10
 -21  11 -17    4.70   11.10
  21 -11 -17   28.70   11.10
  11  21 -17   85.29   22.00
  17 -11  21   -1.10   12.10
  11 -21  17    8.90    9.70
 -17  11 -21   15.80   13.20
 -21 -17  11   10.20   40.10
  21 -11  17    2.50   15.40
  17 -21  11   20.10   10.00
  21  11 -17   11.30    9.00
  11  17 -21   17.80    9.70
 -13 -17  21   69.69   20.20
 -17 -21  13   -1.20   39.20
 -21 -13  17  125.79   51.09
 -17  21 -13   59.39   17.20
  13  21 -17   96.69   26.80
  17 -13  21   95.39   25.70
  13 -21  17   56.39   16.40
  21 -17  13   55.59   16.70
 -17  13 -21   65.09   20.40
 -21 -17  13  389.56  198.88
  21 -13  17   39.70   15.80
  17 -21  13   96.69   23.70
  13 -17  21   35.90   13.90
  21  13 -17  106.79   31.50
  17  21 -13  244.68   79.09
  13  17 -21   58.19   16.80
 -15 -17  21    1.70    9.30
 -17 -21  15    7.40   33.20
 -21  15 -17    9.40   10.50
  15  21 -17   14.50   24.70
  15 -21  17    0.60    8.40
 -21  17 -15   10.10    9.90
 -15  21 -17    2.60    7.70
 -17  15 -21    6.40   12.00
 -21 -17  15  -20.10   26.10
 -15 -21  17   -4.10   24.90
  21 -15  17    0.20    9.00
  15 -17  21    9.90   10.10
  15  17 -21    9.90    7.40
 -21  17 -17    7.60   10.40
 -17  21 -17   15.70   10.20
 -17  17 -21   19.30   12.80
 -21 -17  17   20.60   18.80
 -17 -21  17   -3.20   21.50
 -17 -17  21   31.00   16.50
  21 -17  17   12.40   10.60
  17 -21  17   -1.30    8.20
  17 -17  21   10.00   11.90
  17  21 -17    5.30    9.70
  17  17 -21    6.50    9.50
 -21  -1  19   15.70    7.60
  -1  19 -21    3.50    9.40
  21  -1 -19   25.10    8.00
  19   1 -21   19.70   10.10
   1  21 -19   10.90    9.50
   1 -21  19   19.50   12.60
 -19   1  21   14.70    8.10
 -21  19   1   13.00    7.10
  19  -1 -21    9.00    8.10
 -21  19  -1   17.00    7.60
  -1  21 -19   33.40   12.60
 -19  -1  21    7.30    7.30
 -21   1  19   22.20    8.50
 -19  21   1    8.00    6.70
  19 -21   1   12.40    7.50
   1  19 -21   22.70   12.40
 -21  -3  19   24.60   10.70
  -3  19 -21   20.30   12.20
  19 -21  -3    1.80    5.60
  21  -3 -19   23.40    8.10
   3  21 -19   22.80   12.40
   3 -21  19   18.40   11.00
  21 -19   3   16.00    8.10
 -19   3  21   17.30    8.00
 -21  19   3   23.60    9.10
  21 -19  -3   21.60    9.00
  19  -3 -21   12.90    8.00
 -21  19  -3   22.00    9.80
  -3  21 -19   22.90   10.80
 -19  -3  21   16.90    8.50
 -21   3  19   10.10    6.30
  19 -21   3   32.30   10.10
   3 -19  21    9.70   13.20
  21   3 -19   12.20    6.50
   3  19 -21   20.00   10.70
  -5 -19  21   21.10   13.10
 -21  -5  19   15.10   11.00
  -5  19 -21    4.80    8.90
 -19  21  -5    4.30    7.20
  19 -21  -5    0.00    7.30
  19   5 -21    7.60    5.70
   5  21 -19    4.10    9.80
   5 -21  19    5.70    9.80
  21 -19   5   17.50    8.60
 -19   5  21   43.20   12.60
 -21  19   5   10.10    7.00
  21 -19  -5   15.10    7.70
  19  -5 -21   22.40   10.60
 -19   5 -21    9.20   15.20
 -19  -5  21    2.50    7.80
 -21   5  19    4.40    6.10
  19 -21   5   13.20    7.40
   5 -19  21    4.50    9.30
  21   5 -19    7.90    7.30
   5  19 -21    5.00    8.00
  -7 -19  21   -1.20    9.70
 -21   7 -19   -0.10   15.50
  19 -21  -7    5.30   22.70
   7  21 -19   16.50   11.30
  19  -7  21  -16.70   27.20
   7 -21  19   16.10   11.80
  21 -19   7    7.30    7.80
 -19   7  21   10.10    8.20
 -21  19   7   35.10    9.90
  21 -19  -7    1.90    6.80
  19  -7 -21   10.50    8.90
 -21  19  -7    4.70    7.00
 -19   7 -21   -3.50   13.10
  -7 -21  19   19.60   14.10
 -21   7  19   28.20    9.40
 -19  21   7   32.10   31.80
  21  -7  19   -2.90   29.80
  19 -21   7    0.10    6.60
   7 -19  21   10.40   11.10
  21   7 -19   11.20    6.80
   7  19 -21    9.80    9.10
  -9 -19  21    8.10   10.20
 -19 -21   9    2.60   52.79
 -21  -9  19   35.50   14.00
 -19  21  -9   17.70    9.40
 -21   9 -19   16.70   14.20
  19 -21  -9    1.60    8.70
  21  -9 -19    9.40    7.80
  19   9 -21   15.00    7.10
   9  21 -19   13.90   10.00
  19  -9  21   10.70   18.70
   9 -21  19   14.40   11.00
  21 -19   9   39.20   12.30
 -19   9  21    5.80   17.10
 -21  19   9   51.19   25.90
  21 -19  -9   63.09   65.89
  19  -9 -21   11.20   10.90
 -21  19  -9   16.80    8.80
 -19   9 -21   20.50   14.10
  -9 -21  19    3.40   11.00
 -19  -9  21   15.20   10.50
 -21   9  19   19.90    9.00
  21  -9  19    7.90   18.70
  19 -21   9   22.70    9.80
   9 -19  21   18.80   11.40
  21   9 -19   20.90    9.00
   9  19 -21   10.00    8.80
 -11 -19  21   70.99   20.10
 -11  19 -21   69.49   19.30
 -21  11 -19   48.20   18.50
  21 -11 -19   65.09   18.50
  19  11 -21   36.70   11.30
  11  21 -19   65.39   17.30
  21  19 -11 -266.17  286.27
  11 -21  19   47.90   15.40
  21 -19  11   54.39   15.60
 -11  21 -19   79.69   21.10
 -19  11 -21   81.39   24.00
 -21 -19  11  603.64  490.25
 -11 -21  19   92.89   23.10
 -19 -11  21  101.79   24.40
  21 -11  19   63.29   22.80
  19 -21  11   50.09   14.70
  11 -19  21   65.69   19.20
  19  21 -11   56.09  328.37
  11  19 -21   67.19   18.60
 -13 -19  21    3.50   10.00
 -19 -21  13  -27.60   65.09
 -21 -13  19    9.60   11.00
 -13  19 -21   18.30   11.40
 -19  21 -13    5.40    8.30
 -21  13 -19    6.20   10.20
  19  13 -21    2.10    4.50
  13  21 -19   11.50    8.10
  19 -13  21    1.50   13.10
  13 -21  19   22.70   11.90
  21 -19  13    7.40    7.80
 -13  21 -19    6.70    9.20
 -19  13 -21    9.50   11.60
 -13 -21  19    9.20   11.70
 -19 -13  21    5.00    9.20
  19 -21  13   -1.10    7.80
  13 -19  21   12.20   10.50
  21  13 -19    3.60    7.60
  19  21 -13   -7.90   21.60
  13  19 -21   10.70    8.10
 -15 -19  21    7.80   13.20
 -21 -15  19    1.00   14.50
 -15  19 -21   -0.50    8.90
 -21  15 -19   -5.60    9.30
  19  15 -21    1.70    6.50
  15  21 -19    3.10    7.50
  21  19 -15   -3.70    5.70
  19 -15  21   -2.70   10.30
  15 -21  19    0.40    9.00
  21 -19  15    9.50    9.10
 -21  19 -15   12.60   10.90
 -15  21 -19    5.00   10.10
 -21 -19  15   -2.40   26.70
 -15 -21  19    9.60   14.30
  21 -15  19    3.00    9.60
  15 -19  21   -3.50    9.20
  21  15 -19    1.00    5.70
  19  21 -15    2.30    8.30
  15  19 -21   -1.50    7.80
 -17 -19  21   12.40   13.80
 -19 -21  17    5.50   22.20
 -17  19 -21    6.60    9.80
 -19  21 -17   12.60    9.40
  19  17 -21   10.20    8.80
  17  21 -19    9.80    9.20
  21  19 -17    6.00   10.50
  19 -17  21    1.90   11.00
  17 -21  19   10.50   10.00
 -17  21 -19    5.60    9.70
 -19  17 -21    5.40   11.30
 -17 -21  19   16.40   17.80
 -19 -17  21    6.00   10.90
  19 -21  17    2.70    7.70
  17 -19  21    6.10   10.20
  19  21 -17   19.00   11.90
  17  19 -21    6.30    8.10
 -21  19 -19    8.10    9.70
 -19  21 -19    7.20    8.90
 -19  19 -21   10.30   10.10
 -21 -19  19   -4.30   21.70
 -19 -21  19   -2.90   25.80
 -19 -19  21   -2.40   14.20
  21 -19  19    6.60    9.10
  19 -21  19    4.60    7.60
  19 -19  21    9.30   10.00
  21  19 -19    5.20   10.30
  19  19 -21    5.70    7.70
  21  -1 -21   12.90    7.40
 -21  21  -1   20.60    8.40
  -1  21 -21   16.90   10.50
 -21  -1  21   24.70    9.00
 -21   1  21   16.80    7.30
 -21  21   1   19.50    8.50
   1 -21  21   19.40   14.00
   1  21 -21   27.30   12.20
  21 -21  -3   44.60   13.00
  21  -3 -21   74.89   17.50
 -21  21  -3   48.90   13.90
  -3 -21  21   81.99   24.10
 -21  -3  21   53.69   14.60
 -21   3  21   67.99   15.60
  21 -21   3   62.39   15.50
   3 -21  21   64.79   18.80
  21   3 -21   73.99   17.70
   3  21 -21   55.09   16.70
  21 -21  -5    1.60    4.60
  21  -5 -21   17.60    7.80
 -21   5 -21    1.50   14.20
  -5 -21  21   12.70   11.00
 -21   5  21   12.00    6.60
 -21  21   5   36.20   22.20
  21 -21   5   12.60    8.40
   5 -21  21    8.10   11.50
  21   5 -21    9.80    6.20
   5  21 -21   14.00    9.80
  21 -21  -7   13.70   17.50
  21  -7 -21   13.00    7.80
 -21  21  -7    1.10    8.10
  -7  21 -21    0.80    9.00
 -21   7 -21   -5.20   13.30
  -7 -21  21    0.30   10.80
 -21   7  21    7.80    7.60
 -21  21   7    7.80   13.90
  21 -21   7    2.70    6.80
   7 -21  21    1.90   10.60
  21   7 -21    4.00    4.50
   7  21 -21    2.80    7.60
  21 -21  -9  -18.20   32.70
  21  -9 -21   11.60    9.40
 -21  21  -9   12.30    7.90
  -9  21 -21    4.50   10.30
 -21   9 -21    5.50   12.30
  -9 -21  21    9.30   11.40
 -21  -9  21   15.00   10.40
 -21   9  21    6.90    7.50
 -21  21   9   78.09   96.99
  21  -9  21   -1.10   18.10
  21 -21   9   11.30    7.80
   9 -21  21    9.20   10.20
  21   9 -21    7.90    5.70
   9  21 -21   15.80    9.80
  21 -11 -21   10.60    8.90
 -21  21 -11   17.30    9.70
 -11  21 -21    7.30    9.50
 -21  11 -21    7.40   11.40
 -21 -21  11   -3.90   43.50
 -11 -21  21    3.20   10.80
 -21 -11  21   21.40   12.20
  21 -11  21    9.00   14.70
  21 -21  11   15.10    8.60
  11 -21  21    7.50   11.10
  21  11 -21   12.80    8.00
  21  21 -11    7.50   27.50
  11  21 -21   19.80   11.20
 -13  21 -21   10.10   10.00
 -21  13 -21    1.00   10.40
 -21 -21  13   -8.90   26.30
 -13 -21  21    5.80   11.60
 -21 -13  21    5.80    9.70
  21 -13  21   -0.20   11.90
  21 -21  13    7.90    8.40
  13 -21  21    9.40    9.20
  21  13 -21   10.60    7.00
  21  21 -13   14.00   17.80
  13  21 -21    1.20    7.40
 -15  21 -21    9.50   10.40
 -21  15 -21   15.60   11.00
 -21 -21  15   24.80   30.10
 -15 -21  21    8.10   10.00
 -21 -15  21   12.70   12.10
  21 -15  21   13.50   11.40
  15 -21  21    4.60    8.60
  21  21 -15    1.60   11.10
 -21  21 -17   26.10   12.00
 -17  21 -21   17.90   11.10
 -21  17 -21   12.70   11.30
 -21 -21  17    4.10   26.70
 -21 -17  21   26.50   16.60
  21 -17  21   14.30   11.10
  21 -21  17   15.00    9.50
  21  21 -17   39.10   16.60
 -21  21 -19   -6.70    7.40
 -19  21 -21    8.10    9.40
 -19 -21  21   -1.00   16.90
  21 -21  19    7.40    7.80
  19 -21  21    3.10    7.50
  21  19 -21    5.20   10.40
  21  21 -19    9.10   12.30
  19  21 -21   15.70   11.50
 -21  21 -21    7.70    9.40
  21 -21  21    0.60    7.40
  21  21 -21    1.10    6.60
   0 -22   0  -39.70  122.99
   0   0  22   49.50   25.20
   0   0 -22   -3.90   15.20
   2   0  22  159.88   53.09
   2   0 -22  182.48   43.30
  -2   0 -22  115.19   30.70
   0 -22   2   13.60  136.19
  -2   0  22  123.89   34.30
   0  -2 -22  361.76   86.19
   2 -22   0  363.26  138.09
   0  -2  22  225.68   48.80
   2   2  22   21.90   75.29
  -2  22  -2   75.09   46.80
  -2 -22   2   73.79   93.39
  -2  -2  22   24.20   17.10
  -2  -2 -22   15.80   43.90
   2 -22   2   62.19  164.08
   2  -2  22   24.90   19.50
   2  22  -2   98.89   60.29
   2   2 -22   12.70   14.40
   4   0  22  -26.50   92.29
   0  22  -4    3.30   25.30
   0 -22   4   -3.90   50.69
  -4   0  22    1.30   15.80
  -4  22   0   86.49   55.29
   4 -22   0    0.10  128.29
   0  -4  22    6.20   15.10
   0   4 -22    7.30   13.20
  -2  -4  22  181.58   40.30
  -4 -22   2   42.80   92.79
  -4  22  -2  313.07   69.39
   2  22  -4  315.87   78.29
   4  -2  22  286.67   62.69
   2 -22   4  130.99   49.80
   4  -2 -22  192.18   43.10
  -2  22  -4  212.48   44.80
  -2 -22   4 1194.58  300.37
  -4  -2  22  206.38   45.10
   2  -4  22  195.48   43.80
   2   4 -22  180.08   40.20
   4  -4 -22  102.89   46.50
  -4 -22   4   -0.50  109.39
  -4  -4  22   10.60   11.90
  -4   4  22   18.60   78.29
   4 -22   4   27.20   33.00
   4  -4  22   26.90   18.00
   4  22  -4   74.79   48.10
   4   4 -22    7.20   12.70
   6   0 -22  515.85  100.69
   0  22  -6  447.56   87.99
   0 -22   6  747.83  151.68
  -6   0  22  353.86   71.09
   0  -6  22  369.16   73.89
   0   6 -22  491.35   97.59
  -2  -6  22    9.90   12.10
  -6  22  -2    7.00    9.70
   6 -22  -2  -16.70   71.49
   6   2 -22   10.80   12.10
   2  22  -6    9.00   10.00
   6  -2  22   15.70   26.50
   2 -22   6   -7.60   33.10
  -6   2  22   83.69   26.00
   6  -2 -22    5.50   11.40
  -2  22  -6   13.10   14.40
  -6   2 -22    2.10   14.90
  -2 -22   6    1.50   25.80
  -6  -2  22   13.30   12.90
   6 -22   2  -15.20   25.30
   2  -6  22   25.50   16.80
   2   6 -22   12.10   13.20
  -4  -6  22   70.79   20.70
  -6 -22   4  202.98  102.09
  -6  22  -4  190.78   49.20
   4  22  -6  130.89   39.90
   6  -4  22   72.49   25.00
   4 -22   6  113.19   40.20
  -6   4  22   62.19   66.69
   6  -4 -22   67.29   24.90
  -4 -22   6  -10.70   46.20
   4  -6  22   83.69   25.00
   6  22  -4  163.58   62.89
   4   6 -22  111.59   27.80
  -6  22  -6  361.96   72.79
   6 -22   6  159.48   43.30
   6  -6  22  230.18   49.90
   6   6 -22  246.38   51.19
   8   0 -22    9.00   12.30
   0  22  -8  152.88   49.80
  -8   0 -22   14.90   30.60
   0 -22   8   -3.30   36.80
  -8   0  22   20.10   14.10
  -8  22   0   13.60   14.50
   0  -8  22   55.19   18.70
  -2  -8  22   16.40   13.80
  -2   8 -22   29.80   14.60
   8 -22  -2  -23.60   85.69
   8   2 -22   17.80   12.50
   2  22  -8   55.79   22.40
   8  -2  22  -11.10   63.79
   2 -22   8   43.00   22.80
  -8   2  22    6.80   11.40
   8  -2 -22   28.10   15.80
  -2  22  -8   13.70   14.50
  -8   2 -22   15.40   22.40
  -8  -2  22    3.40    9.80
  -8  22   2   39.80   36.40
   8 -22   2  -12.00   64.49
   2  -8  22    7.80   13.80
  -4  -8  22   56.39   17.60
  -8 -22   4   38.00   82.09
  -4   8 -22   35.80   16.30
  -8  22  -4   69.59   24.00
   4  22  -8   32.20   12.00
   8  -4  22   44.20   26.50
   4 -22   8   46.70   22.10
  -8   4  22    5.30   19.00
   8  -4 -22   30.70   15.80
 -22   8  -4   37.00   30.00
  -4  22  -8   44.90   15.90
  -8   4 -22   30.80   17.50
  -8  -4  22   55.39   17.40
   8 -22   4   53.39   23.80
   4  -8  22   51.89   17.70
   4   8 -22   22.40   13.50
  -6  -8  22    0.10    9.90
  -8 -22   6  -33.70   70.79
  -6   8 -22   19.80   15.30
  -8  22  -6    9.60    9.90
   6  22  -8    7.00    9.50
   8  -6  22   43.60   18.70
   6 -22   8    9.50   12.80
   8  -6 -22   15.00   25.40
 -22   8  -6    2.70   27.50
  -8  -6  22   13.80   10.90
   8 -22   6   16.90   11.70
   6  -8  22   12.50   15.30
   8  22  -6   80.79   40.60
   6   8 -22   10.70   11.10
 -22   8  -8   25.60   28.00
  -8  22  -8   33.00   13.10
  -8   8 -22   17.30   15.50
  22  -8   8   -2.30   32.80
   8 -22   8   54.19   20.10
   8  -8  22   23.80   16.60
   8  22  -8   44.80   25.20
   8   8 -22   29.60   14.10
  22 -10   0  415.76   81.79
 -22  10   0  427.76   82.39
   0  22 -10  430.96   85.79
   0 -22  10  220.98   51.29
 -10   0  22  402.56   79.49
 -10  22   0  334.57   65.89
   0  10 -22  344.27   69.19
  -2 -10  22    0.10    8.90
  -2  10 -22   30.80   15.60
 -10  22  -2  356.96  110.69
  10 -22  -2   -6.90   54.49
  10   2 -22   16.70   12.10
   2  22 -10   51.69   30.50
  10  -2  22   30.20   66.69
  22 -10   2   25.50   15.60
 -10   2  22   15.50   13.70
 -22  10   2    5.40    6.50
  22 -10  -2   21.90   17.20
  10  -2 -22   12.30   12.80
 -22  10  -2    9.50   11.70
  -2  22 -10   15.60   12.10
 -10   2 -22   11.90   28.40
  -2 -22  10    4.30   25.00
 -10  -2  22   35.70   13.30
  10 -22   2   19.20   24.60
   2  10 -22    5.60   11.20
  -4 -10  22    1.90   10.80
  -4  10 -22    8.80   13.00
  10 -22  -4   21.50   35.30
  10   4 -22    0.50    9.10
   4  22 -10   29.50   76.49
  10  -4  22    5.00   22.10
 -10   4  22    9.80   15.90
 -22  10   4    6.30    5.30
  22 -10  -4   -2.80   16.20
  10  -4 -22   27.20   11.00
  -4  22 -10   -0.10   10.70
 -10   4 -22    0.60   15.20
  -4 -22  10   36.00  140.99
 -10  -4  22   15.30    9.70
 -22   4  10   -4.90   15.60
 -10  22   4   14.50   28.80
  10 -22   4    8.10   11.20
   4  10 -22    1.70    9.10
  -6 -10  22   55.09   17.10
 -10 -22   6   -8.90   33.80
  -6  10 -22    8.60   13.30
 -10  22  -6   12.80    9.30
  10   6 -22    8.20    9.50
  10  -6  22   -0.40   16.20
   6 -22  10   70.89   23.10
 -22  10   6   10.40    4.60
  22 -10  -6   12.30   13.60
  -6  22 -10   65.79   19.80
 -10   6 -22    9.70   12.60
  -6 -22  10   62.69   83.39
 -10  -6  22    4.10    9.60
  10 -22   6   16.20   11.00
  10  22  -6    0.00   17.70
  -8 -10  22   29.90   14.10
 -10 -22   8   85.79   89.79
  -8  10 -22   63.99   21.90
 -10  22  -8   73.99   20.10
 -22   8 -10  120.19   32.70
   8  22 -10   29.10   12.80
  10  -8  22   11.40   14.40
   8 -22  10   32.90   18.80
 -22  10   8   55.19   11.20
  -8  22 -10   71.89   19.70
  -8 -22  10   67.39   37.20
 -10  -8  22   37.20   14.20
  22  -8  10   15.00   28.90
  10 -22   8   49.50   17.90
  10  22  -8   32.50   18.10
   8  10 -22   36.80   14.60
 -10  22 -10   42.40   14.30
 -10  10 -22   17.80   14.70
 -10 -22  10   21.40   30.50
 -10 -10  22   53.69   17.60
  10 -22  10   -0.90   11.20
  10  22 -10   19.50   13.30
  10  10 -22   23.60   12.30
  22 -12   0    1.00    8.60
  12   0 -22   28.70   12.10
   0  22 -12    1.90    9.10
   0 -22  12    6.60   12.80
 -12   0  22    4.20   11.20
 -22   0  12    4.10    9.70
 -12  22   0   12.10   36.40
  12 -22   0   12.00   63.79
   0 -12  22   11.00   11.60
   0  12 -22    4.70   10.10
  -2 -12  22   45.00   16.40
 -22  -2  12   -5.40   24.30
  -2  12 -22   31.80   13.40
 -12  22  -2   24.30   13.00
  12 -22  -2   14.70   17.80
  12   2 -22   28.90   11.30
   2  22 -12   46.10   16.20
   2 -22  12   84.29   23.80
  22 -12   2   85.09   20.20
 -22  12   2   33.90   10.10
  22 -12  -2   62.69   16.80
 -22  12  -2   49.30   15.50
  -2  22 -12   57.29   18.10
 -12   2 -22   44.40   22.30
  -2 -22  12   37.00   20.20
 -12  -2  22   42.40   14.20
 -22   2  12   55.29   16.70
 -12  22   2   45.60   15.80
   2 -12  22   56.79   17.70
  22   2 -12   74.39   27.30
   2  12 -22   28.50   13.30
  -4 -12  22    5.60   10.90
 -22  -4  12   30.70   41.70
  -4  12 -22   17.00   11.90
 -12  22  -4   22.10    9.90
  12 -22  -4   -3.30   47.00
  22  -4 -12    4.50    4.80
  12   4 -22   23.00   11.00
   4  22 -12   15.90   13.40
  12  -4  22   18.70   36.10
   4 -22  12   18.20   14.50
  22 -12  -4   47.60   12.10
  12  -4 -22    6.30    7.60
 -22  12  -4   34.70   12.50
  -4  22 -12    5.60   11.30
 -12   4 -22    6.30   14.70
  -4 -22  12   33.90   20.50
 -22   4  12   39.50   25.90
 -12  22   4    8.00   13.10
   4 -12  22   23.60   12.90
   4  12 -22    2.90   11.60
  -6 -12  22   11.50   11.50
 -12 -22   6   -3.20   19.20
  -6  12 -22    1.10   12.00
  22  -6 -12    1.60    7.70
  12   6 -22   10.80    9.60
   6  22 -12  101.69   45.90
  12  -6  22   15.20   22.00
   6 -22  12    0.30   12.70
 -12   6  22   19.40   23.10
 -22  12   6   12.60    4.70
  22 -12  -6    9.60    5.10
  12  -6 -22    8.10   10.20
 -12   6 -22   11.60   14.00
  -6 -22  12  -13.20   29.40
 -12  -6  22    6.60    8.80
 -22   6  12   10.40    4.30
  12 -22   6    5.40    9.70
   6 -12  22    5.30   11.90
  22   6 -12    3.40    5.80
   6  12 -22    6.90   11.30
 -12 -22   8   -7.30   29.40
  -8  12 -22    4.10   11.50
 -12  22  -8   18.50   11.30
 -22   8 -12    4.30   17.30
  22  -8 -12    3.90    1.90
  12   8 -22    9.00    8.70
   8  22 -12   36.70   28.10
  12  -8  22   10.80   14.00
   8 -22  12    2.10   10.50
  22 -12   8    4.80    9.40
 -22  12   8   16.20    5.00
  22 -12  -8    2.10    3.30
  12  -8 -22   -6.70   13.10
 -22  12  -8    2.60    8.90
  -8  22 -12    8.50   10.20
 -12   8 -22    9.50   13.00
  -8 -22  12   -1.90   84.99
 -12  -8  22    9.60   10.50
 -22   8  12   13.10    4.40
  22  -8  12    9.30   28.00
  12 -22   8   13.20    9.70
   8 -12  22    9.60   13.60
  22   8 -12    0.90    2.60
  12  22  -8    1.80    9.80
   8  12 -22    4.70    9.00
 -12 -22  10    7.00   33.40
 -10  12 -22  157.38   35.90
  22 -10 -12  140.49   26.90
  12  10 -22   74.39   19.30
  10  22 -12  100.99   25.10
  12 -10  22   90.69   24.90
  22 -12  10  111.09   26.60
  22 -12 -10   41.50   43.30
 -22  12 -10  116.49   26.70
 -10  22 -12  107.59   24.70
 -12  10 -22  118.69   28.80
 -12 -10  22   92.49   22.10
  12 -22  10   65.59   17.00
  10 -12  22  151.18   34.60
  12  22 -10  115.19   28.70
  10  12 -22   76.49   19.20
 -22  12 -12   23.00   11.50
 -12  22 -12   32.40   12.60
 -12  12 -22   11.80   11.50
 -22 -12  12   -8.00   19.60
 -12 -22  12    9.30   23.60
 -12 -12  22   32.50   12.60
  22 -12  12   26.80   12.90
  12 -12  22   18.50   12.80
  22  12 -12   -0.50    8.90
  12  22 -12   27.30   11.60
  22 -14   0   27.30   10.20
   0  22 -14   17.20   11.30
   0 -22  14   57.69   20.20
 -14  22   0    4.10   15.10
  14 -22   0   13.30   10.90
  22   0 -14   -2.70   10.10
   0  14 -22   11.60   11.00
 -22  -2  14  195.18   63.89
  -2  14 -22   38.60   15.60
 -14  22  -2   77.79   19.10
  14 -22  -2  190.68   73.39
  22  -2 -14   50.89   12.90
  14   2 -22   58.79   15.60
   2  22 -14   67.39   19.60
   2 -22  14   31.40   15.80
  22 -14   2   67.69   17.70
 -14   2  22   48.60   17.00
  14  -2 -22   83.29   20.60
 -22  14  -2   34.60   11.50
  -2  22 -14   72.69   20.40
  -2 -22  14   44.60   17.20
 -14  -2  22   83.69   20.20
 -22   2  14   71.39   16.20
 -14  22   2   69.19   19.70
  14 -22   2   86.59   20.60
  22   2 -14  112.29   31.70
   2  14 -22   66.19   19.70
 -22  -4  14   45.00   30.50
  -4  14 -22   32.10   14.10
 -14  22  -4   11.70    9.60
  14 -22  -4    0.40   31.50
  22  -4 -14   42.20   10.30
  14   4 -22   16.90    9.10
   4  22 -14   34.40   13.50
  14  -4  22    4.00   35.60
 -14   4  22   50.19   17.00
 -22  14   4   31.10    8.80
  22 -14  -4   20.70    7.50
  14  -4 -22   27.00   11.30
 -22  14  -4   11.90    9.40
  -4  22 -14   11.10   10.90
 -14   4 -22    1.90   15.10
  -4 -22  14   31.40   15.10
 -14  -4  22    9.60    9.60
 -22   4  14   25.80    8.20
  14 -22   4   17.80   11.30
  22   4 -14   41.30   15.80
   4  14 -22    4.40   10.50
  -6 -14  22    8.70   11.10
 -22  -6  14    8.90   16.90
  -6  14 -22   19.00   12.70
 -14  22  -6   39.50   13.70
  14 -22  -6   -0.30    7.40
  22  -6 -14    8.90    4.50
   6  22 -14   19.10   11.10
  14  -6  22    1.90   16.40
  22 -14   6    4.60    8.10
 -14   6  22   10.40   12.70
 -22  14   6    0.00    5.10
  14  -6 -22    3.30    9.50
 -22  14  -6    4.10    8.90
  -6  22 -14   11.80   11.50
 -14   6 -22    7.70   12.80
  -6 -22  14   11.80   15.10
 -22   6  14    3.60    4.40
  14 -22   6    7.30    7.90
  22   6 -14    7.50    7.50
   6  14 -22    7.60    8.50
  -8 -14  22   71.79   18.70
 -14 -22   8   42.20   28.00
  -8  14 -22   61.69   19.00
 -22   8 -14  103.99   33.90
  22  -8 -14   79.79   16.30
  14   8 -22  175.38   36.40
   8  22 -14   53.09   18.80
  14  -8  22   98.59   28.90
  22 -14   8   68.19   17.40
 -14   8  22   13.90   30.90
 -22  14   8  118.69   24.00
  22 -14  -8  103.09   21.20
  14  -8 -22   97.29   31.00
 -22  14  -8   54.89   15.50
  -8  22 -14  105.59   25.10
 -14   8 -22   56.49   20.50
  -8 -22  14   32.30   23.60
 -14  -8  22  116.79   25.80
 -22   8  14   91.19   18.50
 -10 -14  22   26.00   11.70
 -22 -10  14    2.90   16.10
 -10  14 -22    1.80    9.80
 -14  22 -10    4.80    8.00
  22 -10 -14   33.60    8.00
  14  10 -22   40.30   12.30
  10  22 -14   43.00   19.00
  14 -10  22    5.70   12.80
  10 -22  14   63.89   17.70
  22 -14  10    8.50    9.80
  22 -14 -10    4.60    6.40
 -22  14 -10   13.00    9.50
 -10  22 -14   12.30    9.90
 -22  10  14    7.60   13.10
  10 -14  22    5.70   10.50
  22  10 -14    4.40    8.10
  14  22 -10   19.40   12.50
 -12 -14  22   12.20   10.30
 -14 -22  12  -17.00   22.10
 -22 -12  14  -15.20   24.00
 -14  22 -12   14.40    9.70
  12  22 -14    1.90    8.90
  14 -12  22   19.50   14.00
  12 -22  14   12.20    9.70
  22 -14  12   15.60   11.40
 -22  14 -12    7.80    9.50
 -12  22 -14   16.60   10.20
 -14  12 -22   15.90   13.70
 -14 -12  22   16.40   10.30
  14 -22  12    4.40    8.30
  12 -14  22   17.60   13.40
  22  12 -14   -3.50   11.00
  14  22 -12   16.70   20.70
 -14  22 -14  262.77   54.09
 -14  14 -22  167.18   39.30
 -14 -22  14  229.98   55.09
 -14 -14  22  259.97   53.89
  14 -22  14  247.68   50.59
  14 -14  22  137.69   33.00
  14  22 -14  207.48   44.80
  14  14 -22  251.97   52.09
  22 -16   0    1.80    7.90
  16   0 -22    7.90    7.80
 -22  16   0    2.50    6.10
   0  22 -16    9.50   10.90
   0 -22  16   -2.20   12.00
 -16   0  22   11.30    8.70
 -22   0  16   15.10    8.10
 -16  22   0   41.60   14.20
   0 -16  22   12.40   11.40
  22   0 -16    7.60    4.80
  -2 -16  22    9.60   11.30
 -22  -2  16   12.80    8.30
  16 -22  -2    4.70   13.30
  22  -2 -16   24.60    7.80
  16   2 -22    7.00    7.40
   2  22 -16   16.80   13.20
   2 -22  16    8.20   11.20
  22 -16   2    9.90    7.70
 -22  16   2    8.00    6.40
  22 -16  -2   11.20    9.00
  16  -2 -22    4.10    8.10
 -22  16  -2    8.80    6.50
  -2  22 -16   12.20   11.20
  -2 -22  16   15.60   14.50
 -16  -2  22    2.80    8.90
 -22   2  16   19.30    8.10
 -16  22   2   24.40   17.30
   2 -16  22   20.80   14.20
  22   2 -16   30.00   10.30
  -4 -16  22    5.20    8.90
 -22  -4  16    1.70   11.30
  22  -4 -16    8.60    4.70
  16   4 -22   -0.40    7.10
   4  22 -16   17.90   12.90
  16  -4  22  -10.50   43.60
   4 -22  16    4.60    9.60
  22 -16   4    2.00    6.50
 -22  16   4    0.40    4.60
  22 -16  -4    9.20    6.00
  16  -4 -22    6.40    9.40
 -22  16  -4    6.40    7.00
  -4  22 -16    2.00    8.50
 -16   4 -22   17.80   29.30
  -4 -22  16   33.70   16.90
 -16  -4  22    9.00    9.60
 -22   4  16    5.10    6.20
 -16  22   4    9.00    8.40
   4 -16  22   26.90   15.50
  22   4 -16    0.30    7.20
  -6 -16  22    7.10    9.10
 -22  -6  16   46.70   19.90
  -6  16 -22   73.39   22.20
 -16  22  -6   19.30    9.30
  22  -6 -16   16.90    6.70
  16   6 -22   15.30    7.70
   6  22 -16   17.20   11.20
   6 -22  16   18.90   10.60
  22 -16   6   27.90    9.80
 -22  16   6   32.50    9.40
  22 -16  -6   26.40    7.90
  16  -6 -22   20.00   10.90
 -22  16  -6   24.80   11.10
  -6  22 -16   12.10    9.90
 -16   6 -22   13.70   11.80
  -6 -22  16   32.60   15.90
 -16  -6  22   20.10    9.60
 -22   6  16   16.50    6.30
 -16  22   6   70.19   21.70
  16 -22   6   14.10    9.10
   6 -16  22   14.30   11.10
  22   6 -16    8.30    9.00
  -8 -16  22    9.70    9.30
 -16 -22   8   16.60   29.30
  -8  16 -22    2.20    8.70
  22  -8 -16    1.10    4.90
  16   8 -22    9.00    6.40
   8  22 -16    3.20    9.30
  16  -8  22    1.20   17.10
   8 -22  16    4.30    8.50
  22 -16   8    7.50    8.20
 -16   8  22    5.60   20.80
 -22  16   8    7.60    6.20
  22 -16  -8    2.90    3.80
  16  -8 -22   -0.60   10.50
 -22  16  -8    1.90    8.50
  -8  22 -16    9.20    9.50
 -16   8 -22    9.60   13.40
  -8 -22  16    3.00   15.10
 -16  -8  22    2.80    8.30
 -22   8  16   14.40    5.60
  22  -8  16   -1.50   30.00
   8 -16  22    1.80   10.10
  22   8 -16    6.50    7.60
 -10 -16  22   47.80   15.60
 -16 -22  10  -33.20   62.89
 -22 -10  16  114.39   33.20
 -10  16 -22   64.09   19.30
  22 -10 -16   39.50   10.10
  16  10 -22   58.39   15.50
  10  22 -16   86.69   23.00
  16 -10  22   52.59   19.50
  10 -22  16   51.99   15.50
  22 -16  10   54.79   16.30
  22 -16 -10   11.30   27.00
 -22  16 -10   38.60   13.20
 -10  22 -16   41.50   14.20
 -16  10 -22   49.00   18.70
 -10 -22  16   63.39   23.10
 -16 -10  22   60.09   16.40
 -22  10  16   34.80   13.10
  16 -22  10   53.79   15.10
  10 -16  22   67.69   20.10
  22  10 -16   76.49   22.30
  16  22 -10   20.60   23.70
 -12 -16  22   40.90   15.60
 -16 -22  12   -2.50   66.79
 -22 -12  16   32.10   20.50
 -12  16 -22   14.90   12.10
 -16  22 -12   35.40   13.20
 -22  12 -16   30.60   14.10
  16  12 -22   50.99   14.40
  12  22 -16   23.40   14.70
  12 -22  16   39.80   14.00
  22 -16  12   12.30   10.00
 -22  16 -12   24.70   12.00
 -12  22 -16   42.10   15.40
 -16  12 -22   27.40   15.90
 -22 -16  12   54.69   72.19
 -12 -22  16    0.70   16.60
 -16 -12  22   30.50   13.60
  22 -12  16   22.10   16.30
  16 -22  12   38.10   13.10
  12 -16  22   13.90   11.50
  22  12 -16   38.80   15.10
 -14 -16  22   -3.30    9.50
 -16 -22  14  -11.50   30.70
 -22 -14  16  -11.90   24.20
 -14  16 -22    3.80    9.70
 -16  22 -14    3.80    8.90
 -22  14 -16    8.80   10.90
  14  22 -16   -0.80   22.90
  22  16 -14   -3.10   33.50
  16 -14  22   10.30   12.30
  14 -22  16    9.40    9.50
  22 -16  14    1.40    9.70
 -14  22 -16    6.50    9.50
 -16  14 -22    6.90   11.40
 -22 -16  14  -10.30   90.39
 -14 -22  16   38.90   60.79
 -16 -14  22   10.30   10.50
  22 -14  16   12.00   11.80
  16 -22  14    4.60    8.00
  14 -16  22    2.90   10.00
  22  14 -16    4.90    9.50
  16  22 -14   19.90   15.10
  14  16 -22    8.60    8.80
 -22  16 -16   -1.00    9.00
 -16  22 -16   26.90   12.70
 -16  16 -22    6.80   10.40
 -22 -16  16   -3.50   20.20
 -16 -22  16   25.70   22.70
 -16 -16  22   10.00   11.90
  22 -16  16    7.20   11.00
  16 -22  16    7.00    8.80
  16 -16  22    4.00    9.60
  22  16 -16    0.90    8.00
  16  16 -22   15.20   11.30
  22 -18   0    4.20    6.20
  18   0 -22    3.90    8.00
 -22  18   0   10.90    7.10
   0  22 -18    3.10    9.50
   0 -22  18   -0.20   12.10
 -22   0  18   11.80    7.30
 -18  22   0    9.30    8.40
  18 -22   0    6.30    7.80
   0 -18  22   17.20   12.40
  22   0 -18    1.60    3.60
   0  18 -22    9.70    9.80
  -2 -18  22   -2.90    8.40
 -22  -2  18    8.50    8.30
  -2  18 -22    2.30   10.60
 -18  22  -2   10.70    9.20
  18   2 -22    0.60    6.40
   2  22 -18    2.10    9.70
   2 -22  18   -0.80   11.90
 -18   2  22    3.00    7.20
 -22  18   2    7.50    5.70
  22 -18  -2   31.50   10.20
 -22  18  -2   -1.00    6.70
  -2  22 -18    8.40    9.10
  -2 -22  18   -4.20   13.60
 -18  -2  22    8.10    7.00
 -22   2  18    4.20    5.90
 -18  22   2    3.20    9.50
  18 -22   2    3.40    7.50
   2 -18  22    1.20   11.20
   2  18 -22    5.60    8.50
  -4 -18  22   66.19   17.60
  -4  18 -22   43.40   15.20
 -18  22  -4   36.20   12.10
  22  -4 -18   54.69   13.10
  18   4 -22   68.49   16.10
   4  22 -18   54.19   18.20
   4 -22  18   46.40   15.60
  22 -18   4   14.00    8.60
 -18   4  22   33.40   11.20
 -22  18   4   30.00    9.10
  22 -18  -4   38.80   10.50
 -22  18  -4   29.40   10.90
  -4  22 -18   59.19   17.00
 -18   4 -22   17.30   16.40
  -4 -22  18   68.09   22.30
 -18  22   4   50.29   14.20
  18 -22   4   74.99   18.40
   4 -18  22   62.19   18.40
  22   4 -18   23.60    9.50
   4  18 -22   39.70   13.20
  -6 -18  22    2.50    9.10
 -22  -6  18    7.70    9.50
  -6  18 -22    6.50    9.10
 -22   6 -18   -5.30   13.30
  18 -22  -6   -0.60   10.60
  22  -6 -18    5.50    5.60
  18   6 -22    3.80    5.30
   6  22 -18   13.90   10.50
  18  -6  22   -3.90   29.80
   6 -22  18    3.40    8.70
  22 -18   6    8.40    7.80
 -18   6  22    8.10    8.90
 -22  18   6   13.30    6.60
  22 -18  -6    3.00    5.40
  18  -6 -22    5.70    9.50
 -22  18  -6    6.40    7.30
  -6  22 -18    3.90    9.20
 -18   6 -22    2.00   16.40
  -6 -22  18    7.10   12.40
 -18  -6  22   10.70    8.10
   6 -18  22    2.40   10.60
  22   6 -18    9.40    7.30
  -8 -18  22   21.50   11.20
  -8  18 -22   41.00   14.60
 -18  22  -8   28.90   10.70
 -22   8 -18   12.70   13.70
  22  -8 -18   37.90   10.90
  18   8 -22   30.60    9.80
   8 -22  18   16.50   10.50
  22 -18   8   67.29   17.20
 -22  18   8   39.50    9.90
  18  -8 -22   60.29   16.50
 -22  18  -8   38.40   12.30
  -8  22 -18   21.50   11.10
 -18   8 -22   28.30   16.20
  -8 -22  18   79.69   22.70
 -18  -8  22   29.60   11.70
 -22   8  18   17.90    9.00
  22  -8  18  -11.00   26.10
  18 -22   8   24.00   10.00
   8 -18  22   91.79   23.70
 -10 -18  22   24.30   12.20
 -18 -22  10   31.80  149.29
 -22 -10  18   13.60   13.50
 -10  18 -22   -1.80    8.60
  22 -10 -18   52.89   14.00
  18  10 -22   25.90    9.30
  18 -10  22    2.00   15.40
  10 -22  18   23.20   11.60
  22 -18  10   10.50    7.70
  22 -18 -10    5.90   31.60
  18 -10 -22   11.50   13.30
 -22  18 -10    6.10    7.40
 -10  22 -18   35.10   14.20
 -18  10 -22    3.30   12.60
 -10 -22  18   14.60   11.40
 -18 -10  22   24.60   11.50
 -22  10  18   30.10   12.70
  18 -22  10   21.40   10.90
  10 -18  22    9.10   10.10
  22  10 -18   34.80   20.80
  18  22 -10  -46.00  114.69
 -12 -18  22   23.00   12.10
 -22 -12  18    8.20   23.10
 -12  18 -22   15.60   11.30
 -18  22 -12   19.20   11.20
 -22  12 -18   25.90   15.40
  18  12 -22   26.10    9.70
  18 -12  22   17.30   13.40
  12 -22  18   33.70   14.20
 -22  18 -12   15.40   10.50
 -12  22 -18   49.00   16.10
 -22 -18  12  -62.69  229.68
 -12 -22  18   10.20   13.20
 -18 -12  22   31.30   13.10
  22 -12  18   23.50   15.70
  18 -22  12   11.30    8.70
  22  12 -18   17.00   22.50
  18  22 -12  204.48   88.39
 -18 -22  14   -6.80   33.00
 -22 -14  18    6.40   17.90
 -18  22 -14    6.00    8.60
 -22  14 -18   -1.90    8.80
  18  14 -22   26.60   11.30
  14  22 -18    7.50    8.00
  18 -14  22    9.60   12.00
  22 -18  14    2.60    9.60
 -14  22 -18   25.70   12.50
 -18  14 -22   12.70   12.20
 -22 -18  14   -0.30   25.60
 -18 -14  22    0.20   10.10
  22 -14  18    1.40    9.10
  18 -22  14   37.50   13.10
  14 -18  22    8.00    9.80
  22  14 -18    2.60    6.20
  18  22 -14    5.00    8.10
 -16  18 -22   45.70   16.60
 -18  22 -16   52.29   16.30
  16  22 -18   43.60   16.40
 -16 -22  18    3.10   15.60
 -18 -16  22   91.99   25.60
  18 -22  16   43.40   13.70
  16 -18  22   36.30   14.60
  18  22 -16   77.79   21.80
  16  18 -22   67.49   20.80
 -22  18 -18    9.70   10.20
 -18  18 -22   10.50   10.00
 -22 -18  18   25.30   19.40
 -18 -22  18    6.50   25.70
 -18 -18  22    8.60   10.30
  22 -18  18   11.40    9.70
  18 -22  18    3.30    8.20
  18 -18  22    5.40    9.80
  18  22 -18    2.00    8.90
  18  18 -22    8.30    7.80
  20   0 -22    2.30    7.10
 -22  20   0   -1.60    5.50
   0  22 -20    4.00    8.30
   0 -22  20    3.80   11.30
 -20   0  22    0.50    5.30
 -22   0  20    4.40    6.00
   0 -20  22    5.00    9.90
  22   0 -20   11.20    6.90
   0  20 -22   10.20    9.50
  -2 -20  22   40.30   15.00
 -22  -2  20  100.39   22.30
  -2  20 -22   51.69   16.60
  20 -22  -2  108.79   26.30
  22  -2 -20   56.09   13.50
   2  22 -20  104.99   25.10
   2 -22  20   42.80   16.20
 -20   2  22   78.39   17.60
 -22  20   2  134.69   28.80
  22 -20  -2   55.69   14.50
 -22  20  -2   74.09   17.50
  -2  22 -20   52.09   16.20
  -2 -22  20   76.19   22.40
 -20  -2  22  107.09   23.70
 -20  22   2   94.99   21.10
  20 -22   2   47.30   13.40
   2 -20  22   59.99   19.10
  22   2 -20   95.69   22.00
   2  20 -22   39.20   13.90
  -4 -20  22   27.90   12.40
 -22  -4  20   23.10   11.00
  -4  20 -22   29.00   13.80
 -20  22  -4   25.60    9.90
  20 -22  -4    7.90    6.00
  22  -4 -20   10.10    6.80
  20   4 -22   13.80    7.10
   4  22 -20   29.90   13.20
   4 -22  20   28.30   13.90
  22 -20   4    4.80    7.10
 -20   4  22   20.60    8.50
 -22  20   4   13.90    7.20
  22 -20  -4    4.00    5.70
  20  -4 -22   27.00   11.50
  -4  22 -20   21.00   11.60
  -4 -22  20   13.70   12.60
 -20  -4  22   17.30    9.70
 -22   4  20    5.40    5.90
 -20  22   4   93.19   27.40
   4 -20  22   16.90   12.30
  22   4 -20   15.90    7.30
   4  20 -22   29.10   11.80
  -6 -20  22    7.60   10.90
 -22  -6  20   16.70    9.70
  -6  20 -22   -1.60    9.40
 -20  22  -6    6.70    7.80
 -22   6 -20   13.80   18.10
  20 -22  -6  -10.90   16.00
  22  -6 -20    6.30    6.00
  20   6 -22    1.60    5.20
  20  -6  22   -1.10   29.70
   6 -22  20    6.70   10.40
  22 -20   6    5.70    7.30
 -20   6  22    2.20    7.30
 -22  20   6   42.60   26.30
 -22  20  -6    7.00    7.40
  -6  22 -20    8.10   10.10
 -20   6 -22    6.70   14.70
  -6 -22  20    2.60    9.60
 -22   6  20   13.60    6.40
 -20  22   6    2.30    8.80
  20 -22   6    3.70    8.20
   6 -20  22    4.30    9.50
  22   6 -20   22.80    8.60
  -8 -20  22    0.50    8.80
  -8  20 -22    7.10   10.70
 -20  22  -8   12.40    8.80
 -22   8 -20    3.20   13.90
  20 -22  -8   -4.80   44.80
  22  -8 -20    7.40    6.40
  20   8 -22   13.90    7.00
   8  22 -20   24.20   11.30
  20  -8  22    6.70   20.80
   8 -22  20    0.50    9.90
  22 -20   8    9.30    7.40
 -20   8  22    4.40    7.90
 -22  20   8   25.60   26.90
  22 -20  -8    2.50   11.90
  20  -8 -22    3.40    7.60
 -22  20  -8   10.50    7.70
  -8  22 -20   12.60   11.10
  -8 -22  20   14.90   12.40
 -20  -8  22    8.20    9.10
 -22   8  20    2.10    8.30
 -20  22   8  528.15  414.86
  22  -8  20   -4.90   27.10
  20 -22   8   13.90    8.60
  22   8 -20   10.20    5.90
 -20 -22  10   -3.30   62.29
 -22 -10  20   12.50   10.00
 -10  20 -22   15.70   11.10
 -20  22 -10    0.10    7.60
  22 -10 -20    2.90    7.90
  20  10 -22    7.50    5.90
  10  22 -20   20.70   11.00
  20 -10  22   19.90   16.70
  22 -20  10   15.10    8.60
 -20  10  22   -4.90   15.10
  22 -20 -10   -7.20   43.30
 -22  20 -10   12.90    7.80
 -10  22 -20    7.20   10.10
 -20  10 -22    1.80   12.70
 -20 -10  22    9.30   10.00
 -22  10  20   17.20   11.10
  20 -22  10   11.20    7.80
  22  10 -20   10.50    6.90
  10  20 -22   20.40   10.30
 -12 -20  22    8.70   13.70
 -20 -22  12   -5.50   21.60
 -22 -12  20    6.90   12.20
 -22  12 -20    8.00   11.60
  20  12 -22    6.90    6.40
  12  22 -20    0.10    7.30
  22  20 -12   13.20   28.80
  20 -12  22   10.20   12.80
  12 -22  20   15.20   10.90
  22 -20  12    3.00    7.40
 -22  20 -12   -0.40    6.40
 -20  12 -22   -3.80   10.40
 -22 -20  12   -8.80   32.80
 -12 -22  20   -3.60   12.00
 -20 -12  22    7.80   10.70
  22 -12  20    4.00   12.40
  20 -22  12    0.80    8.60
  12 -20  22    1.30    8.20
  22  12 -20    9.30    6.60
  20  22 -12    6.20   20.50
  12  20 -22   16.00   10.80
 -14 -20  22   26.90   14.00
 -20 -22  14  -16.70   26.90
 -22 -14  20   30.90   14.80
 -14  20 -22   38.60   13.90
 -20  22 -14   24.00   11.70
 -22  14 -20   23.90   12.30
  20  14 -22   54.89   15.70
  14  22 -20   26.50   10.70
  22  20 -14  112.69   33.90
  20 -14  22   20.30   13.20
  14 -22  20   18.30   11.00
 -14  22 -20   23.60   14.70
 -20  14 -22   30.00   14.60
 -22 -20  14   61.39   38.30
 -14 -22  20   46.90   18.40
 -20 -14  22   27.10   12.00
  22 -14  20   17.40   12.50
  20 -22  14   38.60   13.30
  14 -20  22   28.60   12.50
  22  14 -20   17.70    9.50
  20  22 -14    1.50   12.00
  14  20 -22   32.20   12.70
 -16 -20  22    2.70   10.60
 -20 -22  16   -8.40   21.60
 -22 -16  20   17.70   15.60
 -16  20 -22   -0.60    8.10
 -20  22 -16    4.60    7.70
 -22  16 -20    4.80    9.80
  16  22 -20    4.40    7.30
  22  20 -16    0.00    8.70
  20 -16  22    0.70   10.90
  16 -22  20    2.30    9.20
  22 -20  16    2.80    8.10
 -22  20 -16    9.60    9.60
 -16  22 -20   -0.80    8.70
 -20  16 -22    3.30    8.80
 -22 -20  16    5.10   20.40
 -16 -22  20   14.10   14.70
  22 -16  20   -5.00    9.40
  20 -22  16    5.40    7.30
  16 -20  22    4.70    8.30
  22  16 -20    1.30    5.10
  20  22 -16   -0.90    8.10
  16  20 -22   -0.70    6.10
 -18 -20  22    0.20   12.90
 -20 -22  18  -10.30   28.90
 -18  20 -22    8.40   10.40
 -20  22 -18   -3.20    7.30
 -22  18 -20    7.90    9.10
  20  18 -22    5.80    8.20
  18  22 -20    8.90   11.90
  22  20 -18   17.10   13.10
  20 -18  22    3.90    9.00
  18 -22  20    3.80    8.30
 -18  22 -20   -0.30    8.30
 -20  18 -22    0.30    9.40
 -22 -20  18   10.20   23.80
 -18 -22  20   13.60   19.70
 -20 -18  22    2.50   12.20
  22 -18  20    9.50    8.90
  20 -22  18    3.60    7.00
  18 -20  22    7.60    9.70
  20  22 -18    5.60   11.60
  18  20 -22    3.60    7.60
 -22  20 -20    2.20    8.50
 -20  22 -20    8.60    9.30
 -20  20 -22    3.30    9.00
  22 -20  20   -0.40    6.70
  20 -22  20    4.40    7.70
  20 -20  22    4.90    7.80
  22  20 -20   -1.60    7.60
  20  20 -22    0.60    6.30
 -22   0  22  494.35   95.29
 -22  22   0  530.15  102.39
  22 -22   0  607.64  117.59
   0 -22  22  365.66   74.29
   0  22 -22  334.27   68.09
  22  -2 -22    4.10    6.60
 -22  22  -2   -0.10    6.40
  -2  22 -22   12.70   11.20
  -2 -22  22    4.80   12.10
 -22  -2  22    8.60    8.10
 -22  22   2    3.90    6.20
   2 -22  22    1.30   10.20
  22   2 -22   11.00    6.50
   2  22 -22   -2.80    7.20
  22 -22  -4    6.00    5.70
  22  -4 -22    2.80    6.80
 -22  22  -4    5.40    8.70
  -4  22 -22   19.00   11.40
  -4 -22  22   20.10   13.00
 -22   4  22    2.90    5.00
 -22  22   4    0.90    6.30
  22 -22   4    3.10    7.60
   4 -22  22   28.40   14.60
  22   4 -22    4.70    5.70
  22  -6 -22   76.79   19.40
 -22  22  -6   49.00   14.90
  -6  22 -22   56.49   17.80
 -22   6 -22   26.00   16.20
  -6 -22  22   40.30   17.00
 -22  -6  22   49.50   16.00
 -22  22   6   71.29   18.10
  22 -22   6   75.29   18.60
  22   6 -22   76.39   19.50
   6  22 -22   58.29   18.60
  22 -22  -8    3.90    8.40
  22  -8 -22    1.40    6.00
 -22  22  -8    2.70    7.40
  -8  22 -22    4.40    8.50
 -22   8 -22   19.40   13.50
 -22   8  22    6.50    6.80
  22  -8  22    5.00   25.80
  22 -22   8    3.40    7.60
  22   8 -22    3.70    5.40
   8  22 -22    4.00    7.60
  22 -22 -10   -0.30   20.90
  22 -10 -22    7.50    7.10
 -22  22 -10   10.60    8.20
 -10 -22  22   14.90   13.30
 -22 -10  22   15.10   11.70
 -22  10  22    1.10    9.40
  22 -22  10    9.10    7.60
  10 -22  22    7.20   10.80
  22  10 -22   10.30    6.90
  10  22 -22    6.30    9.20
  22 -12 -22  366.76   74.99
 -22  22 -12  314.47   63.89
 -12  22 -22  299.67   61.69
 -22  12 -22  325.67   68.79
 -22 -22  12   28.30   77.49
 -12 -22  22  522.25  103.99
 -22 -12  22  343.07   68.79
  22 -12  22  330.17   70.79
  22 -22  12  389.86   77.39
  12 -22  22  337.57   68.59
  22  12 -22  412.56   82.59
  12  22 -22  322.67   65.99
 -22  22 -14    4.80    7.60
 -14  22 -22    9.30    9.30
 -14 -22  22   11.70   11.30
 -22 -14  22    9.40    9.10
  22 -22  14   -0.80    7.40
  14 -22  22    6.80    9.30
  22  14 -22    1.30    5.00
  14  22 -22    8.00    7.50
 -16  22 -22    3.80    8.30
 -22  16 -22    4.00   10.10
 -22 -22  16    7.50   31.60
 -16 -22  22   10.40   10.60
  22 -16  22    7.20    9.40
  22 -22  16   12.70    9.60
  16 -22  22    8.90    8.50
  22  22 -16    2.00    7.50
  16  22 -22    8.40    8.80
 -22  22 -18    5.50    8.40
 -18  22 -22    5.00    8.10
 -22  18 -22    5.30    8.20
  22 -18  22    9.30    9.10
  22 -22  18    1.60    7.90
  18 -22  22   -0.70    7.70
  22  22 -18   10.70    9.10
 -22  22 -20    5.80    8.90
 -20  22 -22    7.00    8.80
 -22  20 -22    3.70    9.00
  22 -22  20    2.10    8.30
  22  20 -22    8.70    7.70
  22  22 -20    7.90    7.10
  20  22 -22    4.90    6.20
 -22  22 -22   28.90   13.20
  22  22 -22    8.40    7.40
   1   1  23  308.47   99.79
   1  -1 -23  126.09   33.20
  -1   1 -23  167.08   39.00
  -1 -23   1  246.48  115.99
  -1  -1  23  165.08   38.30
  -1  -1 -23  167.88   43.70
  -1   1  23  121.49   36.90
   1 -23   1  -13.10  112.69
   1  -1  23  145.69   37.70
   1   1 -23  107.29   28.80
  -1  -3  23   48.30   19.30
  -1   3 -23   60.49   20.90
   1  -3 -23   55.89   47.50
   3 -23  -1  186.48  109.49
   3   1 -23   20.90   16.70
   3  -1  23   15.60   21.80
   1 -23   3  -42.40   95.99
  -3   1  23   83.99   28.30
  -3  -1 -23   95.09   41.60
   3   1  23  -39.00   75.99
  -1  23  -3  155.58   58.09
  -3   1 -23   55.29   21.40
  -1 -23   3  -22.50  104.39
  -3  -1  23   22.20   15.10
  -1  -3 -23  114.09   41.40
  -1   3  23   -2.50   74.69
   3 -23   1   40.20  128.49
   1  -3  23   44.80   18.30
   1   3 -23   62.89   22.60
  -3  23  -3  458.95   90.99
  -3   3 -23  402.86   81.29
   3  -3  23  507.05  100.19
   3   3 -23  588.94  115.59
  -1   5 -23  141.29   34.40
  -5  23  -1  346.17   79.09
   5 -23  -1    9.10   81.99
   1 -23   5  194.98   51.39
  -5   1  23  150.28   35.00
  -5  -1 -23  113.79   40.70
   5  -1 -23  124.39   29.90
  -5   1 -23  184.58   43.00
   5 -23   1   20.10   79.09
   1  -5  23  129.59   32.70
   1   5 -23  193.38   42.50
  -5 -23   3   49.10   81.89
  -3   5 -23   10.50   16.00
  -5  23  -3   12.50    9.70
   3 -23   5   50.59   97.49
  -5   3  23   29.90   31.90
  -3  23  -5   22.50   14.00
  -5   3 -23   35.30   16.40
  -3 -23   5  -20.40   80.99
   3  -5  23   15.80   16.80
   5  23  -3   65.29   42.00
   3   5 -23   14.30   13.70
   5  -5 -23   52.19   31.70
  -5  23  -5  140.69  117.39
  -5   5 -23   13.00   15.00
  -5 -23   5  -17.10   91.99
   5  -5  23   10.30   13.40
   5   5 -23   17.00   13.00
  -1  -7  23   76.59   22.00
  -1   7 -23   37.40   16.50
   7   1 -23   69.19   20.00
   1  23  -7   34.00   12.80
   7  -1  23  -19.30   59.59
   1 -23   7   60.49  200.98
  -7   1  23   24.40   13.00
   7  -1 -23   28.00   14.60
  -1  23  -7  381.66  106.69
  -7   1 -23   26.30   25.30
  -1 -23   7   82.29   51.09
  -7  -1  23   46.30   18.70
   7 -23   1   -4.10   19.50
   1  -7  23   22.70   13.80
   1   7 -23   70.89   21.60
  -3  -7  23   34.80   15.90
  -3   7 -23    3.30   11.50
  -7  23  -3   17.20   23.50
   7 -23  -3   22.40   59.09
   3  23  -7    6.20    8.00
   3 -23   7  -10.60   28.50
  -7   3  23    6.70   16.10
   7  -3 -23   41.40   16.70
  -7   3 -23    3.90   15.40
  -3 -23   7   -8.90   24.90
  -7  -3  23    8.50   11.70
   7 -23   3   -7.10  163.58
   3  -7  23   10.40   13.10
   3   7 -23   23.40   14.60
  -5  -7  23   90.39   23.50
  -7 -23   5  -48.50   63.99
  -5   7 -23  104.89   28.30
  -7  23  -5  112.89   31.50
   5  23  -7  110.19   29.00
   7  -5  23   74.09   23.40
   5 -23   7   43.50   26.70
   7  -5 -23  183.28   46.10
  -5  23  -7   99.19   27.10
  -7   5 -23   99.69   27.20
  -5 -23   7   -0.80   33.20
  -7  -5  23   69.39   20.20
   7 -23   5   84.59   30.20
   5  -7  23   95.69   27.30
   5   7 -23   94.79   24.00
  -7  23  -7   52.19   16.20
  -7   7 -23   17.20   14.00
  -7 -23   7   20.90   76.89
   7  -7  23   11.30   13.90
   7  23  -7   24.80   22.10
   7   7 -23   57.29   17.40
  -1  -9  23    3.30   11.60
  -9  23  -1    4.70    9.30
   9 -23  -1   10.50   37.40
   9   1 -23   75.09   21.10
   1  23  -9  220.18   98.69
   9  -1  23   20.60   50.69
   1 -23   9   11.00   18.40
 -23   9   1    7.50   15.20
   9  -1 -23    9.10   12.00
  -1  23  -9   -3.40   13.90
  -1 -23   9  -27.70   49.20
  -9  -1  23    7.10    9.70
  -9  23   1   32.30   28.30
   9 -23   1   71.89   45.00
   1  -9  23   73.49   22.00
  -3  -9  23   16.30   11.80
   9 -23  -3    3.70   37.90
   9   3 -23   21.30   12.40
   3  23  -9   67.09   29.10
   9  -3  23   13.80   30.90
   3 -23   9   12.30   16.20
  -9   3  23   26.90   14.30
   9  -3 -23   38.30   14.10
 -23   9  -3   52.39   26.20
  -3  23  -9   13.80   12.90
  -9   3 -23   29.30   16.90
  -3 -23   9  129.19  175.48
  -9  -3  23   15.50   11.00
  -9  23   3   72.99   29.70
   9 -23   3    6.10   22.70
   3  -9  23   19.00   13.40
   3   9 -23   22.80   12.90
  -5  -9  23   75.59   20.40
  -9 -23   5   12.20   27.90
  -9  23  -5   27.50   12.70
   9   5 -23   17.30   10.70
   5  23  -9    9.50    9.80
   5 -23   9   18.60   13.60
  23  -9   5    2.00   25.90
   9  -5 -23   17.80   13.60
 -23   9  -5    7.80   16.30
  -5  23  -9   28.70   13.10
  -9   5 -23    6.20   13.90
  -5 -23   9   31.00   35.60
  -9  -5  23   24.70   11.20
   9 -23   5   26.00   14.30
   5  -9  23   18.40   14.30
   9  23  -5   18.50   14.00
   5   9 -23   14.40   11.50
  -7  -9  23   12.20   11.30
  -9 -23   7   -8.80   55.69
  -9  23  -7    8.90    9.00
   7  23  -9   15.80   13.40
   9  -7  23    6.50   12.80
   7 -23   9   30.10   16.40
  23  -9   7   -3.50   26.00
   9  -7 -23   13.50   12.90
 -23   9  -7   23.80   17.50
  -7  23  -9   10.70   11.00
  -9   7 -23    7.40   13.60
  -7 -23   9   -9.60   27.40
  -9  -7  23   19.40   11.90
   9 -23   7   18.80   12.10
   7  -9  23   25.00   16.20
   7   9 -23    8.60   10.00
  -9   9 -23  164.48   37.60
  -9 -23   9   19.10   39.60
  -9  -9  23  148.99   33.30
   9 -23   9  123.09   31.00
   9  -9  23  163.28   38.00
   9   9 -23   99.69   25.40
 -23  -1  11  328.07   64.49
  -1  11 -23  313.87   63.59
  11 -23  -1  225.18   54.79
  11   1 -23  218.38   45.90
   1  23 -11  496.75   99.19
   1 -23  11  340.87   70.09
  23 -11   1  377.06   74.59
 -11   1  23  214.68   45.30
 -23  11   1  274.77   53.39
  23 -11  -1  382.96   75.89
  11  -1 -23  157.48   34.80
 -23  11  -1  304.47   59.29
  -1  23 -11  259.97   54.09
 -11   1 -23  247.88   53.69
  -1 -23  11  264.07   58.99
 -11  -1  23  307.07   61.99
 -23   1  11  315.47   61.39
 -11  23   1  219.68   46.00
   1  11 -23  250.37   51.89
 -23  -3  11    1.20   11.20
  -3  11 -23   19.40   13.70
  11 -23  -3  -36.60   52.49
  11   3 -23    6.00    8.60
   3  23 -11   22.80   25.20
  11  -3  23   -7.00   37.70
   3 -23  11   10.00   11.10
  23 -11   3    7.30   12.20
 -11   3  23    2.10   10.60
 -23  11   3    7.80    5.70
  23 -11  -3    5.70   10.80
  11  -3 -23   11.30    9.00
 -23  11  -3    2.90    8.90
  -3  23 -11    5.20   10.30
  -3 -23  11    9.90   22.00
 -11  -3  23   14.80    9.70
 -23   3  11    7.90    8.40
  11 -23   3    3.80   12.20
   3 -11  23   35.70   15.90
   3  11 -23    9.40   10.90
 -23  -5  11    6.20   12.50
  -5  11 -23   -2.10   12.00
  11 -23  -5    1.30    9.70
  11   5 -23    5.60    9.60
   5  23 -11    3.00   46.20
  11  -5  23   -4.40   18.40
  23 -11   5   19.70   13.40
 -23  11   5   21.90    6.30
  23 -11  -5    1.10    6.90
 -23  11  -5   -2.40    9.70
  -5  23 -11    2.30   10.80
 -11   5 -23    5.10   12.40
  -5 -23  11  -11.00   71.39
 -11  -5  23   11.30    9.40
 -23   5  11   38.70   17.30
  11 -23   5    5.90    7.30
   5  11 -23    9.00   11.20
  -7 -11  23   11.70   10.20
 -11 -23   7    4.10   21.90
 -23  -7  11    9.10   13.00
  -7  11 -23    2.90   13.00
 -11  23  -7   12.90   11.00
  11   7 -23    6.30    8.90
   7  23 -11   17.20   14.10
  23 -11   7   20.40   13.30
 -23  11   7    9.20    4.30
  23 -11  -7    6.90    4.70
  11  -7 -23   10.70   13.50
 -23  11  -7    5.80    9.00
  -7  23 -11   10.30   10.50
 -11   7 -23    7.10   11.80
  -7 -23  11   20.40   56.99
 -11  -7  23   17.10   11.20
  11 -23   7    1.70   10.20
   7  11 -23    8.80    9.90
  -9 -11  23   31.60   14.10
 -11 -23   9  -22.30   35.40
  -9  11 -23   42.50   16.80
 -11  23  -9    4.90    8.70
 -23   9 -11    9.40   12.60
   9  23 -11   35.40   12.70
  11  -9  23    3.70   11.80
   9 -23  11    4.80   10.30
  23 -11   9   37.60   15.30
 -23  11   9    7.60    3.10
  23 -11  -9   11.10    3.60
 -23  11  -9   16.60   10.60
  -9  23 -11   24.80   12.40
 -11   9 -23    3.10   10.50
  -9 -23  11   33.50   33.40
  23  -9  11    3.10   34.00
  11  23  -9   20.10   12.80
 -23  11 -11   43.00   14.90
 -11  23 -11   41.40   13.70
 -11  11 -23   37.10   15.10
 -23 -11  11   61.09   24.90
 -11 -11  23   45.90   14.40
  23 -11  11   77.89   22.30
  11 -23  11   96.89   23.70
  11 -11  23   39.90   16.10
  11  23 -11   38.60   13.80
  11  11 -23  119.99   27.10
  -1 -13  23   18.50   11.90
 -23  -1  13   17.70   11.50
 -13  23  -1   21.40   16.30
  23  -1 -13   10.30    6.10
   1  23 -13   30.30   12.70
   1 -23  13   15.80   14.10
  23 -13   1   25.60   11.10
 -23  13   1   60.69   14.40
  23 -13  -1   57.39   15.30
  13  -1 -23   15.70    9.80
 -23  13  -1   18.30    8.70
  -1  23 -13   28.40   12.80
  -1 -23  13   15.10   13.80
 -23   1  13   50.29   18.10
  13 -23   1   28.10   15.00
   1 -13  23   11.60   10.00
  -3 -13  23   25.20   12.30
 -23  -3  13   -2.40   13.90
 -13  23  -3   13.50   10.00
  13 -23  -3    0.90   23.20
  23  -3 -13   11.50    6.40
   3  23 -13   10.70   11.10
  13  -3  23   -3.00   37.80
   3 -23  13   13.80   14.80
  23 -13   3   -0.10    7.20
 -23  13   3   47.10   11.40
  23 -13  -3   12.30    8.70
  13  -3 -23    4.40    8.20
 -23  13  -3    2.20    7.90
  -3  23 -13    6.70   11.40
 -13   3 -23    3.60   17.60
  -3 -23  13   16.70   18.20
 -23   3  13   25.80   18.50
 -13  23   3   17.20   19.50
  13 -23   3    8.60    7.80
   3 -13  23   20.80   11.20
   3  13 -23    6.60   11.60
  -5 -13  23    8.90   10.50
 -23  -5  13    0.80   22.00
  -5  13 -23   21.20   12.40
 -13  23  -5   25.30   11.30
  13 -23  -5    5.90   20.20
  23  -5 -13    0.80    8.40
  13   5 -23   13.30    9.20
   5  23 -13   13.20   12.00
  13  -5  23    9.70   22.10
   5 -23  13    7.80   13.40
  23 -13   5   17.40    9.60
 -13   5  23   21.10   13.20
 -23  13   5   26.30    7.60
  23 -13  -5    5.50    5.10
  13  -5 -23   27.80   11.20
  -5  23 -13   19.80   13.20
 -13   5 -23    1.00   12.60
  -5 -23  13   14.50   21.00
 -23   5  13   11.50    5.20
 -13  23   5   11.40   13.20
   5 -13  23   25.50   14.20
  23   5 -13   19.70   16.50
   5  13 -23    3.20    9.90
  -7 -13  23   56.29   18.00
 -23  -7  13    1.80   19.60
  -7  13 -23    4.80   11.30
  23  -7 -13   13.20    3.90
  13   7 -23    7.50    8.30
   7  23 -13   62.19   23.00
  13  -7  23   42.90   20.30
   7 -23  13   11.80   12.00
  23 -13   7   10.60    8.70
 -13   7  23   -4.80   35.40
 -23  13   7   12.70    4.60
  23 -13  -7   16.70    5.50
  13  -7 -23   21.00   11.70
 -23  13  -7   11.00    8.90
  -7  23 -13   39.50   14.60
 -13   7 -23   32.90   15.80
  -7 -23  13   -1.30   22.10
 -13  -7  23   14.30   10.30
 -23   7  13   15.70    5.20
  13 -23   7   13.30   10.00
   7 -13  23   18.80   12.40
  23   7 -13   17.20   12.50
  13  23  -7    7.90   14.30
   7  13 -23   17.50   10.70
  -9 -13  23   12.90   10.10
 -13 -23   9    2.40   27.80
  -9  13 -23    4.30   11.60
 -13  23  -9   24.90   11.20
 -23   9 -13   13.00   13.00
  23  -9 -13   19.70    4.80
   9  23 -13   12.90   12.80
  13  -9  23   16.60   14.60
   9 -23  13   13.90   10.70
 -23  13   9   13.00    5.00
  23 -13  -9   17.60    4.60
 -23  13  -9   40.10   13.40
  -9  23 -13   11.50    9.20
 -13   9 -23   11.50   12.20
  -9 -23  13   14.20   30.60
 -13  -9  23   14.50   10.20
 -23   9  13   30.50    7.10
  23  -9  13    9.50   37.20
  13 -23   9   19.10   10.00
   9 -13  23    4.20   10.30
  13  23  -9   11.30   11.80
   9  13 -23   16.80   10.00
 -11 -13  23   19.30   10.00
 -13 -23  11    9.80   33.30
 -23 -11  13  119.39   74.69
 -11  13 -23   31.10   15.00
 -13  23 -11   62.99   17.00
 -23  11 -13   26.60   14.70
  23 -11 -13   23.20    6.50
  11  23 -13   30.50   12.40
  13 -11  23   30.50   16.30
  11 -23  13  134.19   29.50
  23 -13  11   19.40   11.20
 -23  13 -11   32.10   12.90
 -11  23 -13   17.20    9.80
 -23 -13  11   37.80   32.10
 -11 -23  13   82.69   30.80
 -13 -11  23   60.69   16.20
  23 -11  13   33.20   18.80
  13 -23  11   30.30   11.00
  11 -13  23   42.90   17.40
  23  11 -13   20.50   18.40
  13  23 -11   43.40   31.80
 -23  13 -13   26.10   13.00
 -13  23 -13   -1.70    7.40
 -13  13 -23    4.70   12.20
 -23 -13  13  -23.70  101.89
 -13 -23  13    9.80   23.50
 -13 -13  23    2.30    8.90
  23 -13  13   13.60   11.40
  13 -23  13   18.50    9.50
  13 -13  23   -2.80   11.20
  23  13 -13   -2.80    8.00
  13  13 -23    8.80    7.90
  -1 -15  23    8.90   11.30
 -23  -1  15    6.30   10.60
  -1  15 -23    8.70   10.70
 -15  23  -1   -4.00    9.50
  15 -23  -1   -2.10   12.30
  23  -1 -15    2.50    3.90
  15   1 -23    1.40    6.70
   1  23 -15   14.10   13.50
   1 -23  15    7.90   14.30
  23 -15   1   42.00   12.00
 -23  15   1    9.00    5.30
  23 -15  -1    5.90    7.00
  15  -1 -23   -0.90    7.10
  -1  23 -15   12.00   10.90
  -1 -23  15    9.80   15.40
 -23   1  15    7.90    6.70
 -15  23   1    6.10   16.60
  15 -23   1    9.60    9.10
   1 -15  23    1.20   11.00
  23   1 -15   -0.30    6.20
   1  15 -23    5.00   10.40
  -3 -15  23   37.30   14.30
 -23  -3  15   29.50   18.10
  -3  15 -23   24.80   14.00
 -15  23  -3   19.90    9.50
  23  -3 -15   28.80    8.50
  15   3 -23   25.60   10.70
   3 -23  15   24.10   16.00
  23 -15   3   29.20   11.20
 -15   3  23   37.60   13.80
 -23  15   3   29.70    9.30
  23 -15  -3   29.20    9.50
  15  -3 -23   31.10   12.00
 -23  15  -3   48.00   13.10
  -3  23 -15   31.10   13.20
 -15   3 -23   26.30   24.30
  -3 -23  15   41.60   18.80
 -15  -3  23   31.20   12.20
 -23   3  15   45.00   12.10
 -15  23   3   38.00   12.40
  15 -23   3   27.30   11.80
   3 -15  23   22.90   14.10
  23   3 -15   45.50   16.30
   3  15 -23   34.80   14.50
  -5 -15  23   10.30   10.40
 -23  -5  15   11.20   15.30
  -5  15 -23    1.80   10.10
 -15  23  -5    4.90    8.30
  15 -23  -5   -5.70   15.90
  23  -5 -15    6.50    3.60
  15   5 -23   11.90    7.70
  15  -5  23    2.40   43.50
   5 -23  15    9.00   11.90
  23 -15   5    6.90    7.70
 -15   5  23    4.90    9.60
 -23  15   5    1.50    5.40
  23 -15  -5    8.70    5.00
 -23  15  -5   10.40    7.90
  -5  23 -15   29.10   12.10
 -15   5 -23    4.50   12.70
  -5 -23  15   13.30   15.10
 -15  -5  23    7.70    8.60
 -23   5  15    6.80    5.10
  15 -23   5    1.20    9.00
   5 -15  23    8.30   10.50
  23   5 -15   19.20   11.70
   5  15 -23    3.90    9.50
  -7 -15  23   24.30   10.60
 -15 -23   7    1.70   25.20
  -7  15 -23   11.90   10.40
 -23   7 -15   10.60   19.50
  15   7 -23    2.50    5.90
  15  -7  23    6.60   16.40
   7 -23  15   27.90   12.60
  23 -15   7   30.20   12.70
 -15   7  23    1.70   11.20
 -23  15   7   11.20    5.70
  23 -15  -7   58.79   12.60
  -7  23 -15   16.20    9.30
  -7 -23  15    4.40   15.20
 -15  -7  23   19.10   10.60
 -23   7  15    8.10    4.20
   7 -15  23    9.90   11.30
  23   7 -15    7.20    8.20
   7  15 -23   21.70   10.50
  -9 -15  23   44.10   13.90
 -15 -23   9  -11.30   46.70
  -9  15 -23   16.70   12.00
 -23   9 -15   10.00   13.40
  23  -9 -15   14.80    5.10
  15   9 -23   13.70    6.90
   9  23 -15   17.60   10.60
   9 -23  15   34.20   12.80
  23 -15   9   18.00   11.40
 -23  15   9   19.40    6.40
  23 -15  -9   10.90    5.10
 -23  15  -9   10.70    9.70
  -9  23 -15   32.70   11.50
 -15   9 -23    9.80   14.40
  -9 -23  15   19.80   18.50
 -15  -9  23    3.00    7.70
 -23   9  15   18.90    6.30
  23  -9  15   14.20   25.80
  15 -23   9   11.80    8.20
  23   9 -15   18.60   13.50
   9  15 -23   37.80   12.30
 -11 -15  23    9.30   10.00
 -15 -23  11  -71.09  156.38
 -11  15 -23   17.50   12.50
 -15  23 -11    6.80    8.70
 -23  11 -15    3.00   11.40
  23 -11 -15   15.00    6.60
  15  11 -23   17.40    8.30
  11  23 -15   21.50   14.80
  15 -11  23   13.70   14.60
  11 -23  15    9.30    9.20
  23 -15 -11   -1.00    3.50
 -11  23 -15    9.90    9.20
 -15  11 -23    9.40   12.70
 -23 -15  11  -11.90   39.80
 -15 -11  23   12.40    9.60
  23 -11  15    4.30   17.80
  15 -23  11   10.70    8.40
  11 -15  23   31.00   13.20
  23  11 -15   14.00   24.50
  15  23 -11   22.10   57.99
  11  15 -23    9.20    7.40
 -13 -15  23   93.49   24.10
 -15 -23  13    6.30   32.80
 -23 -13  15    1.60   32.10
 -15  23 -13  103.59   25.10
 -23  13 -15   70.39   21.20
  13  23 -15  104.79   34.60
  23  15 -13    4.00   96.49
  13 -23  15   59.59   17.90
  23 -15  13   71.19   19.50
 -23  15 -13   54.79   16.80
 -13  23 -15  120.19   28.70
 -15  13 -23   46.80   17.50
 -23 -15  13   26.30  116.79
 -13 -23  15  121.19   83.59
 -15 -13  23  133.39   30.70
  23 -13  15   58.49   19.60
  15 -23  13   54.49   16.20
  13 -15  23   50.99   18.20
  23  13 -15   81.39   57.79
  13  15 -23   70.89   18.60
 -23  15 -15   -1.20    9.20
 -15  23 -15    3.70    9.00
 -15  15 -23    3.70   10.90
 -23 -15  15    3.40   25.40
 -15 -23  15   11.00   27.60
 -15 -15  23    3.10   11.10
  23 -15  15   -0.40    9.50
  15 -23  15    7.90    9.20
  15 -15  23   15.80   12.40
  23  15 -15   -1.40    4.10
  15  23 -15    3.40   10.60
  15  15 -23    1.10    6.90
  -1 -17  23    4.10   10.00
  -1  17 -23   11.30   10.80
  23  -1 -17    6.10    5.00
   1  23 -17   11.30   10.30
   1 -23  17    4.20   12.60
  23 -17   1    4.10    6.90
 -17   1  23   15.10    9.60
 -23  17   1   11.30    8.80
  23 -17  -1   29.50   10.10
  17  -1 -23   13.30    8.80
  -1 -23  17   -1.70   12.00
 -17  -1  23    3.60    7.20
 -17  23   1    3.90    8.80
  17 -23   1    5.60    7.50
  23   1 -17   16.30    7.20
   1  17 -23    9.50   10.60
  -3 -17  23    8.60    8.20
 -23  -3  17   -0.20    7.70
  -3  17 -23    4.60   10.60
  17 -23  -3   -6.20   12.20
  23  -3 -17    4.40    3.80
  17   3 -23    5.00    7.40
   3  23 -17   11.10   12.10
   3 -23  17    0.00   10.00
 -23  17   3    3.60    5.10
  23 -17  -3    1.90    5.20
  17  -3 -23    4.80    8.60
 -23  17  -3    5.20    6.40
 -23   3  17    1.70    4.40
 -17  23   3   -0.10    7.00
  17 -23   3    5.50    8.40
   3  17 -23    5.10    8.20
  -5 -17  23   10.70    8.60
 -23  -5  17    1.10    9.30
  -5  17 -23   16.50   10.40
 -17  23  -5    9.30    7.90
  23  -5 -17   28.90    7.90
  17   5 -23   19.30    8.10
   5  23 -17    6.60   10.80
   5 -23  17    9.90   11.00
 -23  17   5   33.30    9.30
  23 -17  -5   27.50    7.90
  17  -5 -23   16.80   11.30
 -23  17  -5    1.50    7.30
 -17   5 -23    6.70   15.20
 -17  -5  23    0.50    7.10
 -23   5  17   40.40   10.00
 -17  23   5   70.99   45.80
  17 -23   5   23.10    9.20
   5 -17  23   12.10   11.50
   5  17 -23   15.20    9.30
  -7 -17  23   30.60   11.40
 -23  -7  17    4.00   12.00
 -17  23  -7    9.40    7.60
 -23   7 -17   16.00   16.10
  17 -23  -7  -22.60   41.50
  23  -7 -17    6.10    5.30
  17   7 -23   35.00   10.80
   7  23 -17   13.60   10.00
  17  -7  23   23.10   22.30
   7 -23  17   21.90   11.70
  23 -17   7   14.80    8.80
 -23  17   7    6.50    6.50
  23 -17  -7    4.10    4.30
  17  -7 -23   41.50   13.80
 -23  17  -7    2.30    8.40
  -7  23 -17   36.70   13.70
 -17   7 -23   18.10   14.30
  -7 -23  17    9.80   12.90
 -17  -7  23    4.80    8.40
 -23   7  17    9.00    4.50
 -17  23   7   29.40   23.80
  17 -23   7   42.70   12.30
   7 -17  23   12.80   11.70
  23   7 -17    1.40    5.80
   7  17 -23   27.10   10.90
  -9 -17  23   17.80   11.00
  -9  17 -23    7.60   10.80
 -23   9 -17    2.50   13.00
  23  -9 -17   27.60    8.10
  17   9 -23   22.90    8.50
   9  23 -17    7.30    7.40
  17  -9  23   12.90   16.80
   9 -23  17   31.50   12.80
  23 -17   9    5.50    8.20
 -17   9  23    2.90   16.70
 -23  17   9   27.40   14.70
  23 -17  -9   -0.60   10.60
  17  -9 -23    4.90   12.40
 -23  17  -9    9.70    9.00
  -9  23 -17   20.80   11.10
  -9 -23  17    3.50   12.60
 -17  -9  23   29.20   11.20
 -23   9  17   24.10    8.40
  23  -9  17   -2.80   22.40
  17 -23   9   15.20    9.30
   9 -17  23    5.70   10.60
  23   9 -17   11.90   12.00
  17  23  -9   -8.50   71.59
   9  17 -23   23.90   10.20
 -11 -17  23  116.69   27.80
 -17 -23  11   -4.10  124.19
 -11  17 -23  188.58   41.30
 -17  23 -11  120.29   28.10
 -23  11 -17  166.38   38.50
  23 -11 -17  160.58   32.30
  17  11 -23  132.99   29.40
  11  23 -17  233.58   50.29
  17 -11  23   97.69   28.10
  11 -23  17  164.88   37.10
  23 -17  11  205.38   43.50
  23 -17 -11   10.80  105.99
 -11  23 -17   94.69   24.40
 -17  11 -23  117.99   30.20
 -23 -17  11 1329.47  800.82
 -11 -23  17  143.79   35.20
 -17 -11  23  113.69   26.90
  23 -11  17  219.48   49.70
  17 -23  11  132.49   30.20
  11 -17  23  205.38   44.20
  11  17 -23  146.89   32.70
 -13 -17  23    3.10   11.80
 -23 -13  17   34.30   22.80
 -13  17 -23    8.70   11.00
 -17  23 -13   14.60   10.40
 -23  13 -17   10.10   10.30
  17  13 -23   11.20    7.50
  13  23 -17   78.79   24.30
  23  17 -13   -0.50   21.60
  17 -13  23    5.60   10.30
  13 -23  17    9.10   10.30
  23 -17  13   18.00   10.70
 -23  17 -13   15.00   11.00
 -13  23 -17   14.40   11.20
 -23 -17  13   -4.80   25.70
 -13 -23  17    5.00   16.70
 -17 -13  23   19.20   11.70
  23 -13  17   15.80   12.90
  17 -23  13   18.70   10.40
  13 -17  23   25.10   12.60
  23  13 -17   21.20   12.90
  17  23 -13   -2.70   10.10
  13  17 -23    5.30    7.50
 -15 -17  23    8.50   13.00
 -17 -23  15   -7.20   22.60
 -15  17 -23    7.10   10.00
 -17  23 -15    3.90    9.50
  15  23 -17    3.30    8.00
  17 -15  23    5.90   10.80
  15 -23  17   11.00    9.80
 -15  23 -17    4.80    9.80
 -17  15 -23   -0.20   10.70
 -15 -23  17   -3.00   16.30
 -17 -15  23    4.70   11.20
  17 -23  15   14.00    9.40
  15 -17  23   16.10   11.80
  17  23 -15    5.70    9.10
  15  17 -23   10.60   10.70
 -23  17 -17   68.69   19.20
 -17  23 -17   46.30   15.20
 -17  17 -23   82.79   22.50
 -23 -17  17   38.40   21.20
 -17 -17  23   70.09   21.70
  23 -17  17   84.49   22.20
  17 -23  17   66.09   18.30
  23  17 -17   95.59   26.40
  17  17 -23   48.90   16.00
 -23  -1  19   34.00   10.60
  -1  19 -23    9.40    9.60
 -19  23  -1   19.00    9.80
  23  -1 -19   35.10   10.20
  19   1 -23   24.80    9.90
   1  23 -19   14.00   10.70
 -23  19   1   34.50   10.50
  23 -19  -1   33.80   10.90
  19  -1 -23   24.10   10.10
 -23  19  -1   33.70   10.80
  -1  23 -19   28.30   12.10
 -19  -1  23   25.80    9.40
 -23   1  19   27.30    8.90
 -19  23   1   20.70    9.30
  19 -23   1   19.30   10.40
   1 -19  23   10.60   11.50
   1  19 -23   39.80   14.60
  -3 -19  23   84.19   22.50
 -19  23  -3   64.09   17.20
  19 -23  -3   64.89   18.80
  23  -3 -19   98.29   20.80
  19   3 -23   60.89   15.50
   3  23 -19  129.89   31.20
   3 -23  19  100.29   24.90
 -19   3  23   69.09   16.80
  23 -19  -3  106.09   23.20
  -3  23 -19   71.89   21.00
  -3 -23  19   53.39   19.30
 -19  -3  23   68.69   17.30
 -23   3  19   61.79   14.20
 -19  23   3   85.69   25.60
  19 -23   3   60.39   16.10
   3 -19  23   93.49   24.10
  23   3 -19  134.29   29.90
   3  19 -23   99.09   24.30
  -5 -19  23   14.60   10.20
 -23  -5  19    8.40    7.10
  19 -23  -5   14.90   20.50
  23  -5 -19    3.30    5.00
   5  23 -19    4.40    9.10
  19  -5  23  -14.30   26.60
   5 -23  19   11.30   11.50
  23 -19   5    0.20    7.10
 -19   5  23    6.50    7.60
 -23  19   5   10.50    6.00
  23 -19  -5    2.10    5.70
  19  -5 -23    1.50    7.50
 -23  19  -5    4.30    6.20
  -5 -23  19    1.80   11.50
 -23   5  19    0.50    4.20
 -19  23   5    3.30   11.10
  19 -23   5   12.20    8.10
   5 -19  23   -4.00    9.90
  23   5 -19    3.00    4.20
   5  19 -23   11.30    8.70
  -7 -19  23   -1.10   10.00
 -23  -7  19   12.40    8.90
  -7  19 -23    1.70    7.90
 -19  23  -7    8.20    8.30
  19 -23  -7    4.60   55.59
  23  -7 -19    9.10    6.00
  19   7 -23   17.80    7.70
   7  23 -19   10.60    8.70
  19  -7  23    5.10   26.90
   7 -23  19    1.00   10.30
  23 -19   7    5.70    7.70
 -19   7  23    7.70    8.60
 -23  19   7   21.00   24.30
  23 -19  -7    3.10    4.30
  19  -7 -23   19.60   10.30
 -23  19  -7   10.40    7.70
  -7  23 -19    4.20   10.50
 -19   7 -23    6.60   12.20
  -7 -23  19   14.40   11.50
 -19  -7  23   11.00    8.50
 -23   7  19    8.00    5.60
  23  -7  19   -3.90   21.60
  19 -23   7    9.00    7.80
   7 -19  23   10.40   10.70
  23   7 -19    5.60    5.10
   7  19 -23    8.20    7.30
  -9 -19  23   14.70   12.00
 -19 -23   9    2.80   97.99
  -9  19 -23   10.00    9.70
 -19  23  -9   11.70    9.20
 -23   9 -19    7.60   11.60
  19 -23  -9   -6.70   15.60
  23  -9 -19   16.10    8.00
  19   9 -23   53.69   14.10
   9  23 -19    7.80    8.10
  19  -9  23    3.00   16.90
   9 -23  19   -0.60   10.80
  23 -19   9   23.50   10.10
 -19   9  23    7.00   15.40
 -23  19   9   33.10   20.80
  23 -19  -9    6.50    7.60
  19  -9 -23   17.00   12.60
 -23  19  -9    8.20    7.50
  -9  23 -19    8.40   10.50
 -19   9 -23   28.30   14.90
  -9 -23  19    8.20   10.60
 -19  -9  23   18.70   10.80
 -23   9  19    7.60    5.80
  23  -9  19   -0.40   23.30
  19 -23   9   31.40   11.80
   9 -19  23    5.40   10.20
  23   9 -19    9.60    8.40
   9  19 -23    2.50    7.20
 -11 -19  23    5.90   11.70
 -19 -23  11   -4.10   31.60
 -23 -11  19   16.50   14.60
 -11  19 -23    5.50    9.10
 -23  11 -19   13.90   12.10
  23 -11 -19    5.40    6.20
  19  11 -23    6.60    5.70
  11  23 -19   15.60    9.00
  19 -11  23    2.20   13.20
  11 -23  19    5.80   10.50
  23 -19  11    7.80    8.50
  23 -19 -11   -0.20    3.90
  19 -11 -23    0.30   10.40
 -23  19 -11   15.30    8.70
 -11  23 -19    5.90   10.20
 -19  11 -23   -4.60   11.40
 -23 -19  11   12.90   34.60
 -11 -23  19   11.20   14.10
 -19 -11  23    1.70    9.00
 -23  11  19    0.30    9.00
  23 -11  19    2.20   13.50
  19 -23  11    7.00    9.40
  11 -19  23   17.30   10.80
  23  11 -19   25.40   12.10
  11  19 -23   12.10    8.70
 -13 -19  23   28.50   15.10
 -19 -23  13    1.70   28.70
 -23 -13  19    4.00   12.60
 -13  19 -23   11.70    9.80
 -19  23 -13   27.30   11.40
  19  13 -23   12.30    8.10
  23  19 -13   -5.70   27.50
  19 -13  23   11.60   12.70
  13 -23  19   21.00   12.10
 -23  19 -13   17.70   10.30
 -13  23 -19   14.10   11.10
 -19  13 -23    7.40    9.90
 -23 -19  13   20.60   26.70
 -13 -23  19    7.90   13.40
 -19 -13  23   14.60   11.80
  23 -13  19    3.30    9.20
  19 -23  13   16.20   10.20
  13 -19  23    7.80    9.90
  23  13 -19    9.90    8.60
  19  23 -13   19.00   13.60
  13  19 -23   10.40    9.10
 -15 -19  23   17.40   13.90
 -19 -23  15   -6.00   20.20
 -23 -15  19    5.00   16.70
 -15  19 -23   11.70   11.10
 -19  23 -15   27.00   11.60
 -23  15 -19    9.40   10.60
  19  15 -23    7.20    5.90
  15  23 -19   17.40   10.20
  19 -15  23    4.90   10.90
  15 -23  19   14.20   11.20
  23 -19  15    3.40    8.60
 -23  19 -15    9.00    9.90
 -15  23 -19   10.70   10.10
 -19  15 -23   13.30   11.70
 -23 -19  15  -15.90   25.80
 -19 -15  23   29.70   13.70
  23 -15  19    3.30   10.40
  19 -23  15    9.80    8.70
  23  15 -19   -0.50    4.20
  19  23 -15   11.90   10.60
  15  19 -23    9.90    7.80
 -17 -19  23   16.60   13.70
 -19 -23  17    5.90   24.10
 -23 -17  19   17.80   26.20
 -17  19 -23   14.10   11.00
 -19  23 -17    1.60    7.30
 -23  17 -19    0.90    7.90
  19  17 -23    6.80    8.30
  17  23 -19    1.40    8.20
  19 -17  23    1.70    8.80
  17 -23  19    2.80    7.50
 -17  23 -19    5.70    8.50
 -23 -19  17  -14.20   20.90
 -17 -23  19   -4.50   18.00
 -19 -17  23    4.60    9.00
  23 -17  19    1.10    8.00
  19 -23  17   -0.40    7.40
  17 -19  23    5.70    9.20
  19  23 -17    9.90   11.00
 -23  19 -19    8.20    9.40
 -19  19 -23   10.90   10.50
 -19 -23  19   -9.00   26.50
  23 -19  19   22.00   10.90
  19 -19  23    8.40    9.90
  19  23 -19    8.90   12.30
 -23  -1  21   27.40   10.40
  21 -23  -1   18.70    8.70
  23  -1 -21   19.50    8.00
  21   1 -23   31.60   10.80
   1  23 -21   17.30   10.90
  23 -21   1   19.50    8.90
 -21   1  23   21.80    8.40
 -23  21   1   23.60    9.00
  21  -1 -23   32.60   11.00
 -23  21  -1   26.20    9.80
  -1  23 -21   17.00   10.30
  -1 -23  21   23.70   16.50
 -21  -1  23   18.10    8.30
  21 -23   1   18.70    9.40
   1 -21  23   21.20   12.30
  23   1 -21   22.50    8.50
   1  21 -23   20.70   11.30
  -3 -21  23   23.80   12.10
 -23  -3  21   23.40   10.60
 -21  23  -3   15.20    8.40
  21 -23  -3    6.50    5.80
  23  -3 -21   19.00    8.00
   3  23 -21   16.10   11.30
   3 -23  21   23.80   12.70
 -21   3  23   19.40    8.40
 -23  21   3   12.60    8.40
  23 -21  -3    6.60    6.30
  21  -3 -23   17.70    8.90
  -3 -23  21    9.50   12.60
 -21  -3  23   11.20    8.60
 -23   3  21   12.60    6.50
 -21  23   3   15.50    7.90
  21 -23   3   19.80    9.60
   3 -21  23   17.60   12.70
  23   3 -21   17.30    7.50
   3  21 -23   17.70   10.60
  -5 -21  23   19.90   12.10
 -23  -5  21   26.10   11.50
  -5  21 -23   25.20   12.20
 -21  23  -5   25.90   10.60
  21 -23  -5   -1.40   82.39
  23  -5 -21   26.30    8.60
  21   5 -23   32.90   10.80
   5  23 -21   12.70   10.50
   5 -23  21   17.70   12.60
  23 -21   5   10.00    7.60
 -21   5  23   17.10    8.50
 -23  21  -5   19.80   10.10
  -5  23 -21   22.70   12.70
 -21   5 -23    8.70   14.00
  -5 -23  21   11.20   15.00
 -21  -5  23   24.30   10.50
 -23   5  21   19.60    7.00
 -21  23   5   29.40   12.30
  21 -23   5   17.70    9.10
   5 -21  23   15.60   12.30
  23   5 -21   24.10    9.90
   5  21 -23   21.50   11.00
  -7 -21  23    4.60   11.40
 -23  -7  21   17.30   11.70
  -7  21 -23    7.80   10.00
 -21  23  -7   -1.50    7.20
 -23   7 -21    7.50   14.40
  21 -23  -7   -0.80    6.90
  23  -7 -21    5.60    6.60
  21   7 -23   -0.90    4.40
   7  23 -21   15.00   11.40
  21  -7  23    8.30   26.30
   7 -23  21    7.70   11.30
  23 -21   7   10.50    8.20
 -23  21   7    3.80    7.00
  23 -21  -7   -0.40    3.70
 -23  21  -7   -1.30    6.90
  -7  23 -21   13.70   10.80
  -7 -23  21    9.00   12.50
 -23   7  21    0.10    5.70
 -21  23   7    2.70    7.90
  23  -7  21    2.10   23.80
  21 -23   7    2.30    8.50
   7 -21  23    0.70   10.40
  23   7 -21    1.70    4.70
   7  21 -23   -0.50    7.20
  -9 -21  23   13.20   12.30
  -9  21 -23   17.50   10.70
 -21  23  -9    2.00    8.30
 -23   9 -21   -0.20    9.20
  21 -23  -9    2.80   12.50
  23  -9 -21    2.70    5.80
   9  23 -21   19.00   11.70
  21  -9  23   -3.70   15.80
   9 -23  21   -1.40   10.30
  23 -21   9    5.00    6.80
 -21   9  23   10.20    7.60
 -23  21   9    7.90    7.50
  23 -21  -9    3.80    6.80
  21  -9 -23   12.90    7.50
 -23  21  -9   25.80   10.60
  -9  23 -21    3.80   10.30
 -21   9 -23    8.60   11.50
  -9 -23  21   37.40   16.90
 -21  -9  23    2.60    9.50
 -23   9  21    5.90    6.30
  23  -9  21   -9.60   23.30
   9 -21  23    7.70   11.60
  23   9 -21    7.50    6.90
   9  21 -23    9.20    8.80
 -11 -21  23   66.89   20.90
 -21 -23  11   36.40   75.19
 -23 -11  21   79.99   21.20
 -11  21 -23   44.30   15.60
 -21  23 -11   58.99   17.90
 -23  11 -21   65.99   22.10
  23 -11 -21   89.79   20.70
  21  11 -23   45.00   14.70
  21 -11  23   82.59   27.00
  11 -23  21   59.19   17.80
  23 -21  11   63.19   17.00
  23 -21 -11    0.40   19.20
  21 -11 -23  102.79   26.90
 -23  21 -11   49.30   14.30
 -11  23 -21   61.29   18.50
 -23 -21  11   45.70   72.69
 -11 -23  21   38.30   16.90
 -21 -11  23   86.19   23.00
 -23  11  21   -2.80   19.50
  23 -11  21   96.99   30.00
  11 -21  23   62.89   19.10
  23  11 -21   73.39   18.80
  21  23 -11   -4.60   45.60
  11  21 -23   87.19   22.50
 -13 -21  23   11.00   12.60
 -21 -23  13   -0.50   35.40
 -23 -13  21   10.80   10.90
 -21  23 -13   13.30    9.70
  21  13 -23   24.50    9.60
  13  23 -21    6.90    6.60
  21 -13  23    4.30   12.70
  13 -23  21   14.60    9.90
  23 -21  13   10.60    8.80
 -23  21 -13    6.50    8.20
 -13  23 -21    6.80   10.30
 -21  13 -23    8.30   11.30
 -21 -13  23    7.00   10.00
  21 -23  13   13.60    9.10
  23  13 -21    9.50    6.50
  21  23 -13  -12.30   22.00
 -15  21 -23   -1.80    8.00
 -21  23 -15   10.60    8.70
 -23  15 -21   15.90   10.70
  21  15 -23    5.30    6.00
  15  23 -21    6.30    7.60
  23  21 -15    1.70    9.60
 -23  21 -15   12.10    9.40
 -23 -21  15   -7.10   29.50
 -15 -23  21    4.70   14.20
  23 -15  21    0.30    9.30
  21 -23  15    7.20    8.30
  15 -21  23    7.50    8.80
  21  23 -15    2.30   12.20
  15  21 -23   15.50    9.20
 -17 -21  23    7.60   12.00
 -21 -23  17    2.00   26.80
 -17  21 -23    8.80    9.50
 -21  23 -17    6.60    8.30
 -23  17 -21    9.30    9.00
  17  23 -21   16.00   10.30
  21 -17  23   17.80   11.40
  17 -23  21    4.40    7.90
  23 -21  17    3.30    7.40
 -23  21 -17   34.30   13.50
 -17  23 -21    8.50    8.90
 -21  17 -23    8.30   10.20
 -17 -23  21    6.90   13.50
  23 -17  21    7.50    8.70
  21 -23  17    9.70    9.00
  17 -21  23   10.60    9.40
  23  17 -21   -0.20   58.99
  21  23 -17    3.90    9.00
  17  21 -23    8.40    7.80
 -19  21 -23    1.10    9.20
 -21  23 -19   -0.90    8.00
 -23  19 -21    4.00    9.30
  21  19 -23    3.80    5.60
  19  23 -21    4.50    9.30
  23  21 -19    8.10    8.20
  21 -19  23    6.90    8.90
  19 -23  21    7.00    8.70
 -19  23 -21    8.40    9.90
 -21  19 -23    4.90    9.30
  23 -19  21    6.10    8.10
  19 -21  23   -0.70    7.90
  21  23 -19    2.00    7.40
  19  21 -23    5.40    6.10
 -23  21 -21   10.30   10.10
 -21  23 -21   -5.90    8.80
 -21  21 -23    3.20    8.20
  23  21 -21    1.20    5.90
  21  21 -23    6.00    6.50
  23 -23  -1   37.00   11.40
 -23  23  -1   40.50   12.60
  -1  23 -23   71.09   21.20
 -23  -1  23   22.60    9.00
 -23   1  23   30.80    9.70
 -23  23   1   45.50   13.40
   1 -23  23   46.00   16.70
  23   1 -23   63.89   16.30
   1  23 -23   49.70   16.80
  23  -3 -23   13.50    7.00
 -23  23  -3    2.60    6.40
  -3 -23  23    7.90   11.60
 -23   3  23    2.00    5.40
 -23  23   3    7.30    6.70
  23 -23   3    7.30    7.20
   3 -23  23    6.70    9.80
  23   3 -23    6.70    5.80
   3  23 -23    7.60    8.70
  23 -23  -5    0.60    4.20
 -23  23  -5   -3.20    6.50
  -5  23 -23    8.60    9.20
  -5 -23  23   10.60   11.80
 -23  -5  23    4.70    8.50
 -23  23   5   16.70    8.90
   5 -23  23    7.60   11.60
  23   5 -23   -1.40    6.00
   5  23 -23    1.80    7.80
  23 -23  -7   -0.80    5.80
  -7  23 -23   14.20   10.90
 -23   7 -23   28.30   26.70
  -7 -23  23    5.00   11.60
 -23  -7  23   15.60   10.50
 -23   7  23    6.60    6.70
 -23  23   7    8.90    6.60
  23  -7  23   -4.40   37.00
  23 -23   7   20.00   10.00
   7 -23  23   15.80   12.80
   7  23 -23   15.00   10.60
  23 -23  -9    6.00   12.20
  23  -9 -23    8.00    6.60
  -9  23 -23    3.90    9.70
 -23   9 -23   -4.30   12.60
  -9 -23  23    2.20   10.80
 -23   9  23    8.70    8.40
 -23  23   9   29.50   21.30
  23 -23   9    6.40    7.40
   9 -23  23   -4.10    9.20
  23   9 -23   -1.30    3.70
  23 -11 -23  225.38   45.90
 -11  23 -23  206.78   44.00
 -23  11 -23  204.88   45.60
 -23 -11  23  321.67   65.69
  23 -11  23  158.88   40.20
  23 -23  11  251.67   51.99
  11  23 -23  334.97   69.69
 -23  13 -23    3.20    9.60
 -13 -23  23    7.50   11.60
  23 -13  23    6.90    9.70
  23 -23  13    1.90    8.80
  13 -23  23    7.80    8.20
  23  13 -23    0.40    4.60
  13  23 -23    6.20    7.10
 -23  23 -15   -0.30    7.60
 -15  23 -23   10.80    9.00
 -23  15 -23   -3.90    8.10
 -15 -23  23   15.10   12.00
  23 -15  23    1.60    8.70
  23 -23  15    1.50    8.50
  15 -23  23   -1.50    7.90
  23  15 -23    3.90    4.90
  23  23 -15    7.30    9.90
  15  23 -23    0.50    6.50
 -23  23 -17    4.50   11.00
 -17  23 -23   -2.40    7.90
 -23  17 -23    9.60    9.80
  23 -17  23    1.60    7.90
  23 -23  17    7.70    9.40
  17 -23  23   -3.50    8.30
  23  17 -23    9.00   55.29
  23  23 -17   -3.30    5.20
  17  23 -23   10.30    8.50
 -23  23 -19   -1.30    8.90
 -19  23 -23    0.00    7.90
  19  23 -23   -2.80    5.50
 -23  23 -21    9.60    9.80
 -21  23 -23    5.60   10.00
 -23  21 -23    6.50    8.60
  23  21 -23   15.50    9.20
  23  23 -21    2.70    5.20
  21  23 -23    3.80    5.90
 -23  23 -23   15.10   11.40
  23  23 -23    6.80    6.70
   0 -24   0   44.80   94.89
   0   0  24  149.69   38.80
   0   0 -24  311.57   65.09
   2   0  24    2.30   32.80
   2   0 -24    5.20   10.90
   0  24  -2    3.60   44.40
  -2   0  24   27.00   19.40
   0  -2 -24   23.80   26.80
  -2  24   0   27.30   47.80
   0   2  24   26.60   69.09
   2 -24   0   25.40  109.49
   0  -2  24    4.00   13.80
   0   2 -24   -0.90   12.70
   2  -2 -24  284.87   60.39
  -2  24  -2  602.74  124.79
  -2 -24   2  325.37  112.09
   2 -24   2  825.32  235.58
   2  -2  24  274.17   59.39
   2  24  -2  520.75  119.59
   2   2 -24  292.87   61.59
   4   0  24  -28.00   59.49
   0  24  -4   50.89   33.00
  -4   0 -24   24.50   24.10
  -4   0  24   11.80   12.80
  -4  24   0  147.39   57.49
   4 -24   0  -82.29  106.09
   0  -4  24   35.90   17.70
   0   4 -24   21.80   15.80
  -2  -4  24   -2.70   13.20
  -4 -24   2  -14.80   71.79
  -2   4 -24   11.60   13.60
  -4  24  -2    9.70   23.60
   2  24  -4   17.90   23.40
   4  -2  24    4.00   19.90
  -4  -2 -24   -1.60   23.90
   4  -2 -24   20.40   18.90
  -2  24  -4   15.10   12.10
  -4  -2  24    8.90   15.40
   4 -24   2  -11.50   48.10
   2  -4  24    8.20   13.30
   2   4 -24    8.80   12.40
   4  -4 -24    4.40   25.60
  -4  24  -4   24.90   11.80
  -4   4 -24    4.90   12.60
  -4  -4  24    5.40   11.90
  -4   4  24   -5.30   54.99
   4 -24   4   26.50   36.70
   4  -4  24   14.80   14.50
   4  24  -4    3.70   27.70
   6   0  24   -2.20   52.79
   0  24  -6    6.70    8.70
  -6   0 -24    8.40   23.00
   0 -24   6   21.20   25.80
  -6   0  24    9.50   12.80
  -6  24   0   42.60   26.60
   6 -24   0   18.70   80.99
   0   6 -24   17.10   14.10
  -2   6 -24   45.70   18.40
  -6  24  -2   51.19   15.00
   2  24  -6   49.90   16.40
   6  -2  24    8.30   24.20
   2 -24   6  273.27  141.99
   6  -2 -24   59.39   17.60
  -2  24  -6   88.19   27.30
  -6   2 -24   54.99   19.50
  -2 -24   6   17.90   25.00
  -6  -2  24   43.10   18.10
   6 -24   2    3.90   23.50
   2   6 -24   49.90   17.90
  -4  -6  24   16.30   14.70
  -6 -24   4   30.00   34.70
  -4   6 -24    6.80   12.30
  -6  24  -4   27.80   28.40
   4  24  -6   18.10   24.00
   6  -4  24   20.60   17.80
  -6   4  24   24.00   35.70
   6  -4 -24    1.80   14.40
  -4  24  -6   39.20   74.79
  -4 -24   6    1.20   60.79
  -6  -4  24   31.50   15.40
   6 -24   4   28.00  131.69
   6  24  -4    7.40   16.10
   4   6 -24   21.00   13.80
   6  -6 -24   11.70   15.00
  -6  24  -6   65.29   23.70
  -6   6 -24   17.50   14.00
  -6  -6  24   20.00   13.30
   6 -24   6   52.79   29.30
   6  -6  24   12.00   11.80
   6  24  -6   22.60   14.60
   6   6 -24   26.60   13.20
   8   0 -24   44.30   16.30
   0  24  -8  128.09   62.79
  -8   0 -24   34.80   19.30
   0 -24   8   25.20  103.59
  -8   0  24   55.19   17.60
   8 -24   0   -5.20   34.00
   0  -8  24   35.50   15.20
   0   8 -24   34.60   16.00
  -2  -8  24   29.00   15.20
  -2   8 -24    7.30   13.30
  -8  24  -2   22.70   14.20
   8 -24  -2  -23.40   38.60
   8   2 -24   10.50   12.50
   8  -2  24    2.40   33.80
   2 -24   8   -1.00   24.20
   8  -2 -24    9.40   12.50
  -8   2 -24    5.20   15.30
  -2 -24   8   53.39   59.79
  -8  -2  24   20.40   12.70
  -8  24   2    4.20   15.10
   8 -24   2   29.50   49.90
   2  -8  24   -5.00   12.30
   2   8 -24   31.40   15.80
  -4  -8  24   52.09   17.50
  -8 -24   4  -15.00   22.10
  -4   8 -24   21.40   14.90
  -8  24  -4  201.58   63.69
   8   4 -24   43.50   16.00
   8  -4  24   36.20   20.70
   4 -24   8   18.50   19.50
  -8   4  24   10.40   15.90
   8  -4 -24   18.80   14.40
  -8   4 -24   19.30   14.40
  -4 -24   8   40.30   38.00
  -8  -4  24   30.00   14.20
   8 -24   4   23.50   24.70
   4  -8  24   17.70   14.70
   4   8 -24   56.09   17.00
  -6  -8  24   14.30   10.10
  -6   8 -24   15.30   14.70
  -8  24  -6   12.10    9.90
   8  -6  24   16.90   15.30
   6 -24   8   43.30   17.80
  -8   6  24    9.30   26.20
   8  -6 -24    7.70   16.30
  -8   6 -24   18.20   16.80
  -6 -24   8   -2.80   30.90
  -8  -6  24    0.10    9.80
   8 -24   6   14.10   15.10
   6  -8  24    4.70   11.90
   8  24  -6    9.30   11.50
   6   8 -24   21.60   11.70
 -24   8  -8  104.29   28.90
  -8  24  -8   65.59   18.00
  -8   8 -24   78.89   22.60
  -8 -24   8  -12.90   46.00
   8  24  -8  128.59   38.00
   8   8 -24   81.19   21.60
  24 -10   0    7.80   17.40
  10   0 -24    2.00   11.70
 -24  10   0    7.00   11.10
   0  24 -10    7.80   13.60
   0 -24  10    4.50   16.70
 -10   0  24    1.60   10.50
 -10  24   0    3.80   10.60
  10 -24   0   -3.50   21.60
   0 -10  24    5.60   10.40
  -2 -10  24   24.60   11.40
  10 -24  -2   10.60   59.29
  10   2 -24   69.79   19.80
   2  24 -10  272.17   81.39
   2 -24  10   17.40   16.50
 -10   2  24   56.29   16.80
 -24  10   2   27.00   12.50
  10  -2 -24   50.89   16.70
 -24  10  -2   45.80   14.00
  -2  24 -10   58.29   18.00
 -10   2 -24   29.40   18.20
  -2 -24  10   23.80   42.50
 -10  -2  24   52.59   16.50
 -10  24   2   62.89   26.30
  10 -24   2   -0.10   49.10
  -4 -10  24   14.90   11.10
  10   4 -24    4.60    8.70
   4  24 -10    0.70   23.00
  10  -4  24    7.70   19.00
   4 -24  10   -0.30   10.70
 -10   4  24    6.30   12.60
 -24  10   4    8.20   10.10
  10  -4 -24    2.10    8.60
 -24  10  -4    1.10   10.00
  -4  24 -10    7.60    9.70
 -10   4 -24    6.70   14.60
  -4 -24  10   -6.70   90.99
 -10  -4  24    1.20    8.90
 -10  24   4   -0.20    9.00
  10 -24   4    3.90   11.50
   4 -10  24   -2.00   12.30
  -6 -10  24   32.60   14.80
 -10 -24   6    8.30   21.30
  -6  10 -24   30.90   16.30
 -10  24  -6   35.90   13.10
  10   6 -24   18.00   10.70
   6  24 -10   79.69   22.10
  10  -6  24   37.90   19.50
   6 -24  10   44.20   17.80
  24 -10   6    4.50   23.50
 -10   6  24   -3.60   30.10
 -24  10   6   34.80   11.40
  10  -6 -24   24.20   14.50
 -24  10  -6   52.79   16.30
  -6  24 -10   21.90   11.50
 -10   6 -24   20.40   14.00
  -6 -24  10  165.78   56.39
 -10  -6  24   26.10   11.40
  10 -24   6   37.20   13.20
   6 -10  24   47.70   18.00
  10  24  -6   11.90   12.60
   6  10 -24   31.30   13.30
  -8 -10  24   26.90   13.30
  -8  10 -24   10.50   11.60
 -10  24  -8   21.60   12.40
 -24   8 -10   19.20   22.30
   8  24 -10   14.00    9.60
   8 -24  10   11.20   14.10
  24 -10   8   11.90   28.20
 -24  10  -8    7.90    8.80
  -8  24 -10   22.70   12.80
 -10   8 -24   17.40   13.00
  -8 -24  10  -20.30   24.50
 -10  -8  24   60.29   19.60
   8 -10  24   27.00   15.00
  10  24  -8    9.90    8.60
   8  10 -24   15.50   10.90
 -24  10 -10   12.60   11.30
 -10  24 -10   11.20    9.40
 -10  10 -24   21.00   13.20
 -10 -24  10    3.00   28.30
 -10 -10  24   -0.70    9.60
  24 -10  10   24.50   31.40
  10 -24  10   -2.60   10.90
  10 -10  24   12.90   12.70
  10  24 -10   16.50   10.10
  10  10 -24    7.00   10.00
  12   0 -24  189.98   39.90
 -24  12   0  163.08   32.90
   0 -24  12  223.78   50.29
 -12   0  24  172.48   36.80
 -24   0  12   88.69   22.60
   0 -12  24  236.58   48.80
   0  12 -24  165.08   36.10
  -2 -12  24   28.50   13.00
 -24  -2  12   -4.70   13.90
  -2  12 -24    6.00   10.30
 -12  24  -2   27.30   16.30
  12 -24  -2   -2.10   17.70
  24  -2 -12   -0.30    1.20
  12   2 -24   10.10    8.90
  12  -2  24  -20.10   40.80
   2 -24  12   30.10   15.20
  24 -12   2   14.70    9.90
 -24  12   2   10.40    5.70
  24 -12  -2   17.40    8.90
  12  -2 -24   16.10   10.10
  -2 -24  12    7.60   20.20
 -12  24   2   14.70   12.10
  12 -24   2    9.90   16.40
   2 -12  24   12.70   10.70
  24   2 -12    0.30    1.60
   2  12 -24   28.10   13.10
  -4 -12  24   46.20   16.10
 -24  -4  12   13.10   15.50
  -4  12 -24   48.10   17.90
 -12  24  -4   13.60   10.80
  12 -24  -4   -9.90   23.80
  12   4 -24   12.70    8.60
   4 -24  12   24.10   15.40
 -24  12   4    8.70    4.80
  24 -12  -4   21.70    7.40
 -12   4 -24    6.80   12.30
  -4 -24  12   -6.20   25.10
 -12  -4  24    7.80    8.10
 -24   4  12   -0.40    7.90
 -12  24   4   17.10   15.50
   4 -12  24   41.20   14.80
  24   4 -12    0.70    3.50
   4  12 -24    6.90   11.00
  -6 -12  24   23.50   12.10
 -12 -24   6   10.50   26.80
 -24  -6  12   11.60   17.40
  -6  12 -24   10.70   11.80
  24  -6 -12    0.30    1.30
  12   6 -24    1.90    8.20
   6  24 -12    1.40   14.20
  12  -6  24   10.80   15.90
   6 -24  12    3.70   13.20
  24 -12   6    5.50    9.90
 -24  12   6   14.90    5.00
  24 -12  -6    5.40    4.20
  12  -6 -24    9.40    8.80
 -24  12  -6    4.80    8.60
 -12   6 -24   14.50   12.20
  -6 -24  12   17.20   32.20
 -12  -6  24    8.50    9.40
 -24   6  12   14.60    6.80
  12 -24   6    5.60    9.30
  24   6 -12    0.10    5.20
   6  12 -24   18.30   12.40
  -8 -12  24   10.80    9.50
 -24  -8  12   82.39   27.50
  -8  12 -24   16.90   12.60
 -12  24  -8   27.70   12.60
 -24   8 -12   35.60   24.10
   8  24 -12   26.00   13.20
  12  -8  24   15.30   15.60
   8 -24  12   17.60   12.40
  24 -12   8  100.09   24.80
 -24  12   8   25.90    6.30
  24 -12  -8   28.20    6.80
  12  -8 -24   41.80   23.10
 -24  12  -8   30.50   12.90
  -8 -24  12   78.09   42.50
 -12  -8  24   21.50   10.60
 -24   8  12   31.40    7.70
  12 -24   8   25.60   13.20
  12  24  -8    3.80   14.10
   8  12 -24   14.90   11.00
 -10 -12  24   11.60    8.90
 -12 -24  10   14.30   67.49
 -24 -10  12   16.20   28.80
 -10  12 -24    0.20   10.50
 -12  24 -10   13.10    9.10
  10  24 -12    8.30    8.60
  12 -10  24   -3.90   12.30
  10 -24  12    7.60    8.00
  24 -12  10    3.70   12.30
 -24  12  10    5.60    3.10
  24 -12 -10    6.00    2.70
 -24  12 -10   -4.20    8.20
 -12  10 -24    5.80   12.50
 -12 -10  24   10.60    9.60
  12 -24  10   14.90    9.60
  10 -12  24    3.00   11.20
  24  10 -12   -0.90   12.00
  10  12 -24    2.90    7.40
 -24  12 -12    8.30    9.50
 -12  24 -12    6.30    9.70
 -24 -12  12   38.30   39.70
 -12 -24  12   -4.90   20.20
 -12 -12  24    7.40    9.60
  24 -12  12   41.20   18.00
  12 -12  24   16.80   15.00
  24  12 -12   -0.70   17.80
  12  24 -12   10.00   10.70
  12  12 -24   12.90    8.10
  14   0 -24   13.30    9.90
 -24  14   0   12.60    6.90
   0  24 -14   10.90   11.70
 -24   0  14   38.80   14.20
 -14  24   0   22.60   18.30
  14 -24   0    0.20   14.50
   0 -14  24    0.10    9.50
  24   0 -14    6.40    5.40
   0  14 -24   11.00    9.90
  -2 -14  24   43.50   15.60
 -24  -2  14   68.19   18.40
  -2  14 -24   27.20   14.00
 -14  24  -2   26.20   12.00
  14 -24  -2   85.49   29.10
  24  -2 -14   68.49   18.20
  14   2 -24   55.79   14.90
   2  24 -14   53.89   18.30
  24 -14   2   43.70   12.50
 -14   2  24   67.99   18.10
 -24  14   2   50.89   12.00
  24 -14  -2   38.90   11.40
  14  -2 -24   40.40   12.90
 -24  14  -2   48.10   12.70
  -2  24 -14   59.19   19.40
 -14   2 -24   44.70   25.40
 -14  -2  24   29.70   10.70
  14 -24   2   41.60   15.90
   2 -14  24   39.60   14.20
   2  14 -24   57.29   17.60
 -14  24  -4   32.90   12.10
  14 -24  -4   -5.70   27.60
  24  -4 -14    1.80    3.00
  14   4 -24   28.40   12.20
   4  24 -14   17.50   11.80
  14  -4  24    0.10   43.00
 -14   4  24   25.80   12.70
 -24  14   4   16.80    5.90
  24 -14  -4   18.00    6.80
  14  -4 -24   12.50    9.20
  -4  24 -14   27.40   13.70
  -4 -24  14   25.90   20.60
 -14  -4  24   34.80   13.20
 -24   4  14   17.90    7.60
 -14  24   4   17.40   12.90
  14 -24   4   20.90   11.80
   4 -14  24   19.10   11.80
  24   4 -14    2.90    7.30
   4  14 -24   15.40   10.90
 -24  -6  14   -2.10   15.30
  -6  14 -24   39.90   17.20
  14 -24  -6    1.80   13.30
  24  -6 -14   23.00    6.70
  14   6 -24    8.60    7.30
   6  24 -14   25.40   14.50
  14  -6  24    3.00   17.20
  24 -14   6   11.50    9.30
 -14   6  24   17.60   12.70
 -24  14   6   57.39   12.30
  24 -14  -6   34.50    8.70
  14  -6 -24   17.20   11.70
 -24  14  -6    6.10    8.50
  -6  24 -14   25.20   12.40
 -14   6 -24    8.30   13.10
  -6 -24  14   21.40   21.90
 -14  -6  24   14.20    9.40
 -24   6  14   27.80    7.60
   6 -14  24   33.30   15.90
   6  14 -24   12.20    9.80
 -14 -24   8  -15.00   38.60
 -24  -8  14    0.70   43.00
  -8  14 -24    0.60   11.20
 -14  24  -8   10.40   10.50
  24  -8 -14    2.70    2.10
  14   8 -24    2.40    6.20
   8  24 -14   28.10   14.20
  14  -8  24   -2.60   16.40
  24 -14   8    4.20    9.00
 -14   8  24    8.10   20.30
 -24  14   8    6.60    4.20
  24 -14  -8    6.70    3.50
  -8  24 -14    8.00    8.60
 -14   8 -24   -6.40   13.10
  -8 -24  14    7.50   18.10
 -14  -8  24    3.70    7.70
 -24   8  14    7.80    3.70
  24  -8  14    9.60   23.40
  14 -24   8    2.90    7.70
   8 -14  24    5.80   10.90
  24   8 -14    8.00   41.90
  14  24  -8    2.10   24.60
   8  14 -24    2.40    6.80
 -10  14 -24   17.80   12.90
  24 -10 -14   37.00    7.90
  14  10 -24   80.99   19.30
  10  24 -14   16.20   12.90
  24 -14  10   39.80   14.30
 -24  14  10   29.60    7.20
  24 -14 -10   34.70    8.10
 -24  14 -10   24.20   11.40
 -10  24 -14   65.49   17.50
 -14  10 -24   12.10   13.60
 -10 -24  14    4.30   25.60
 -14 -10  24   31.80   11.40
 -24  10  14   28.30    7.50
  24 -10  14   13.30   27.10
  10 -14  24   18.60   12.80
  24  10 -14  214.28  104.79
  14  24 -10   63.39   41.90
  10  14 -24   72.99   18.30
 -14 -24  12   15.70   43.30
 -24 -12  14  120.39  126.49
 -12  14 -24    2.40   10.50
 -14  24 -12    2.40    8.30
  12  24 -14   -1.10   12.70
  14 -12  24    5.60   12.40
  24 -14  12    3.80    9.10
 -24  14 -12    5.00    8.00
 -12  24 -14    5.90    8.80
 -14  12 -24   -6.10   12.00
 -12 -24  14   41.60   47.70
  12 -14  24   -1.80   11.30
  24  12 -14   53.49   74.09
  14  24 -12    4.90   32.10
  12  14 -24    9.30    7.90
 -14  24 -14   61.89   18.00
 -14  14 -24   93.79   25.40
 -14 -24  14   34.10   32.90
  24 -16   0    9.10    7.20
  16   0 -24    3.20    7.10
 -24  16   0   22.60    8.50
   0  24 -16   11.20   12.30
   0 -24  16    7.70   14.90
 -16   0  24   27.30   11.10
 -24   0  16   25.50    9.60
 -16  24   0   21.90   12.00
   0 -16  24   20.50   11.30
  24   0 -16    3.30    3.90
   0  16 -24    7.40    9.00
  -2 -16  24    9.80    9.30
 -24  -2  16   33.80   13.00
  -2  16 -24   18.60   11.60
 -16  24  -2   27.00   11.00
  16 -24  -2   -6.10   12.70
  16   2 -24   13.40    8.60
   2  24 -16   33.90   15.50
   2 -24  16   19.00   14.50
  24 -16   2   69.49   17.00
 -24  16   2   18.90    6.90
  24 -16  -2   23.00    9.30
  16  -2 -24   35.40   13.30
  -2  24 -16   22.00   12.90
  -2 -24  16   30.60   19.10
 -24   2  16   27.10    9.40
 -16  24   2   18.30   10.60
   2 -16  24   11.20   10.90
  -4 -16  24   10.20    9.40
 -24  -4  16    1.40   11.20
  -4  16 -24    6.40    9.80
 -16  24  -4   21.70   10.80
  16 -24  -4   -3.10   11.60
  24  -4 -16    5.10    3.90
  16   4 -24    6.90    6.80
   4  24 -16    7.00   10.90
  16  -4  24   -2.10   31.60
   4 -24  16   -3.60   10.60
 -16   4  24   -0.70   10.50
 -24  16   4    9.10    5.50
  24 -16  -4   13.70    5.70
  16  -4 -24   11.50   11.00
 -24  16  -4    9.00    8.00
  -4  24 -16   13.80   11.30
 -16   4 -24    4.20   15.30
  -4 -24  16   12.10   15.70
 -16  -4  24   52.49   14.20
 -24   4  16   14.00    6.80
 -16  24   4    3.30   20.60
  16 -24   4    1.40    7.70
   4 -16  24    5.80   10.80
  24   4 -16    8.10    8.10
  -6 -16  24    7.60    8.40
 -24  -6  16   55.69   24.60
  -6  16 -24   15.40   11.10
 -16  24  -6   19.00    9.70
  24  -6 -16   11.80    4.40
   6  24 -16    8.40    9.60
  16  -6  24   -8.30   27.00
   6 -24  16   10.60    9.80
  24 -16   6    3.70    8.40
 -16   6  24   17.10   10.50
 -24  16   6    5.60    4.40
  24 -16  -6    9.70    4.50
  16  -6 -24   25.70   13.20
  -6  24 -16    8.90    9.80
 -16   6 -24    2.90   11.80
  -6 -24  16   18.50   16.20
 -24   6  16    7.60    4.10
 -16  24   6   25.70   29.00
  16 -24   6    4.80    7.30
   6 -16  24   17.40   11.70
  24   6 -16   19.90   11.30
  -8 -16  24   50.49   14.50
 -16 -24   8   48.10   83.09
 -24  -8  16   44.70   20.70
  -8  16 -24   40.60   15.00
 -24   8 -16   20.20   17.00
  24  -8 -16   34.60    8.20
  16   8 -24   51.49   14.00
  16  -8  24   41.30   21.90
   8 -24  16   33.60   13.80
 -16   8  24   16.50   19.90
 -24  16   8   32.50    8.40
  24 -16  -8   16.70    6.00
  16  -8 -24   21.20   13.10
 -24  16  -8   22.80   11.10
  -8  24 -16   50.29   15.60
 -16   8 -24   11.80   14.60
  -8 -24  16   20.50   16.70
 -16  -8  24   31.50   11.30
 -24   8  16   42.70    9.30
  24  -8  16   -4.60   24.70
  16 -24   8   52.49   14.90
   8 -16  24   48.70   16.60
 -10 -16  24    9.20    9.00
 -16 -24  10  -57.69  178.08
 -10  16 -24    3.40    9.40
 -24  10 -16   -2.10   10.20
  24 -10 -16    3.70    4.20
  16  10 -24    2.90    4.90
  10  24 -16   -9.20   17.20
  16 -10  24    9.30   14.80
  24 -16  10   13.80   10.20
 -24  16  10   45.40   27.60
  24 -16 -10   -7.90 1641.34
  16 -10 -24  -12.70   12.90
 -24  16 -10    3.70    8.60
 -10  24 -16    5.50    9.70
 -10 -24  16    8.00   15.10
 -16 -10  24    5.30    7.50
 -24  10  16    1.40    4.60
  24 -10  16    3.00   20.80
  24  10 -16    4.70   12.10
  16  24 -10  -82.69  412.16
 -16 -24  12  -38.10   45.80
 -24 -12  16   -5.20   18.30
 -12  16 -24   43.10   16.80
 -16  24 -12   26.90   12.90
  24 -12 -16   16.00    8.30
  12  24 -16  122.99   38.10
  16 -12  24   30.50   15.40
  24 -16  12   26.80   11.50
 -24  16 -12   25.70   10.90
 -12  24 -16   29.40   13.10
 -16  12 -24   25.30   14.70
  16 -24  12   38.50   15.40
  12 -16  24   22.80   11.90
  24  12 -16  105.79   37.00
  16  24 -12   43.60   26.20
 -24 -14  16    1.60   16.90
 -14  16 -24    2.70    9.70
 -16  24 -14    4.80    8.80
 -24  14 -16    3.60    8.80
  14  24 -16    3.50   10.10
  24  16 -14    2.50    6.20
  16 -14  24    3.20   10.10
  24 -16  14    0.80    8.50
 -14  24 -16    1.80    9.60
 -24 -16  14    4.10   20.30
 -14 -24  16    5.10   20.10
  24 -14  16    3.70    9.90
  16 -24  14    0.40    9.50
  14 -16  24    1.00   10.50
  24  14 -16   -1.40    4.60
  16  24 -14    2.20    8.10
  14  16 -24    6.30    8.60
 -24  16 -16    8.10    9.50
 -16  16 -24   17.60   11.90
 -24 -16  16  -16.20   20.60
 -16 -24  16   16.90   19.50
  24 -16  16    5.20    9.90
  16 -16  24   19.60   12.10
  24  16 -16   -0.80    3.80
  16  24 -16    8.70   10.10
  16  16 -24   12.10    9.60
  24 -18   0   13.60    7.30
  18   0 -24    6.70    7.90
 -24  18   0    2.60    6.60
   0  24 -18    0.70    8.50
   0 -24  18    7.60   14.60
 -18   0  24    1.80    6.10
 -24   0  18   12.20    7.50
 -18  24   0    2.20    7.80
  18 -24   0    6.10    7.50
   0 -18  24    1.90    9.60
  24   0 -18    8.20    5.00
   0  18 -24   10.90   11.00
  -2 -18  24   15.50   11.20
 -24  -2  18   24.50    8.50
  -2  18 -24    7.50   10.90
 -18  24  -2   13.30    9.00
  18 -24  -2    7.30    9.00
  24  -2 -18    4.30    3.40
   2  24 -18   18.70   11.20
   2 -24  18   12.40   13.40
  24 -18   2    3.10    7.00
 -18   2  24   15.80    8.70
 -24  18   2   29.20    9.80
  24 -18  -2   11.80    6.70
  18  -2 -24    5.50    8.40
 -24  18  -2    5.80    5.70
  -2  24 -18   19.70   11.50
  -2 -24  18   23.50   16.20
 -18  -2  24    4.40    7.90
 -24   2  18   13.10    6.80
 -18  24   2   48.40   21.80
  18 -24   2    8.40    8.60
   2 -18  24    7.80    9.50
   2  18 -24   14.60   10.70
  -4 -18  24    2.20    8.80
 -24  -4  18   -0.30    6.70
  -4  18 -24    5.70    8.80
  24  -4 -18    3.70    4.60
  18   4 -24    2.90    5.80
   4 -24  18    2.50   11.70
  24 -18  -4    9.60    6.70
  18  -4 -24    7.40    8.70
 -24  18  -4    5.60    6.50
  -4  24 -18    4.70    8.40
 -18   4 -24    8.50   15.90
  -4 -24  18   74.19   23.30
 -24   4  18    1.30    4.70
 -18  24   4    5.60    8.70
  18 -24   4   -0.50    8.10
   4 -18  24    5.80    9.70
  24   4 -18    2.00    4.30
   4  18 -24    0.80    8.30
  -6 -18  24   29.00   12.50
 -24  -6  18   16.40    9.70
  -6  18 -24   27.90   12.70
 -18  24  -6   10.50    7.80
  18 -24  -6  -10.80   42.80
  24  -6 -18   12.00    5.90
  18   6 -24   28.90   10.50
   6  24 -18   27.20   13.60
  18  -6  24   11.50   30.50
   6 -24  18   26.00   13.00
 -24  18   6   10.80    5.80
  24 -18  -6    4.40    5.30
  18  -6 -24   41.20   14.00
 -24  18  -6   14.60    8.20
  -6  24 -18   30.90   13.00
 -18   6 -24    2.30   13.30
  -6 -24  18   40.30   16.00
 -18  -6  24   12.00    9.00
 -24   6  18    8.40    5.00
 -18  24   6  136.69   59.39
  18 -24   6   26.20   10.50
  -8 -18  24   -3.10    7.00
 -24  -8  18    6.70   14.90
  -8  18 -24    5.80    8.30
 -18  24  -8    3.20    7.90
 -24   8 -18    1.90   13.50
  18 -24  -8   17.50   42.20
  24  -8 -18    4.50    4.60
  18   8 -24    7.90    5.60
   8  24 -18   11.50    8.60
   8 -24  18    4.20    9.30
  24 -18   8    7.70    7.50
 -24  18   8   24.60   17.50
  24 -18  -8    4.50    3.90
  18  -8 -24    0.20    9.70
 -24  18  -8    9.00    8.40
  -8  24 -18   -4.00    9.20
 -18   8 -24    0.80   12.70
 -18  -8  24    7.40    8.30
 -24   8  18    6.60    5.40
  24  -8  18    3.80   23.80
  24   8 -18   -1.00   10.10
 -18 -24  10    9.30   39.00
 -24  10 -18    3.00    9.40
  24 -10 -18    4.60    5.00
  10  24 -18    6.90    8.70
  18 -10  24    3.80   14.50
  24 -18  10    1.70    7.40
 -24  18  10   16.30   11.10
  24 -18 -10   -3.20    4.20
  18 -10 -24   -4.00   11.40
 -24  18 -10    6.30    8.60
 -10  24 -18   -0.90    9.70
 -18  10 -24   -5.70   10.90
 -10 -24  18    7.30   13.20
 -24  10  18    4.00    5.30
  24 -10  18    3.60   17.10
  18 -24  10    9.00    9.40
  10 -18  24    4.00   10.20
  24  10 -18    3.50    6.90
  18  24 -10   24.80   34.60
 -24 -12  18   -1.00   18.80
 -12  18 -24    0.90    9.20
 -18  24 -12    2.20    8.40
 -24  12 -18    0.40   10.30
  24 -12 -18    2.90    7.50
  12  24 -18    6.20    8.40
 -12  24 -18   -0.80    9.20
 -18  12 -24   -0.10   10.00
 -12 -24  18    0.20   14.40
  18 -24  12    6.70    8.30
  12 -18  24   -0.90    8.70
  12  18 -24    3.70    6.50
 -14 -18  24   12.90   12.00
 -18 -24  14    3.30   25.40
 -24 -14  18   19.50   15.70
 -14  18 -24    3.60    9.40
 -18  24 -14   10.60   10.00
 -24  14 -18    6.90   10.20
  14  24 -18    8.90    9.50
  24  18 -14   -2.90   13.90
  18 -14  24    1.50   10.30
  14 -24  18    5.30   10.30
  24 -18  14   12.00    9.80
 -18  14 -24   58.19   19.30
 -24 -18  14    1.40   26.70
 -14 -24  18   -1.90   14.60
  24 -14  18    3.30   11.40
  18 -24  14   16.00   10.50
  14 -18  24   18.00   12.50
  24  14 -18    9.00    8.00
  18  24 -14   -0.80    9.10
  14  18 -24    7.70    8.60
 -16 -18  24   -1.10   13.50
 -18 -24  16   -6.80   22.40
 -24 -16  18    7.50   17.00
 -16  18 -24    1.40    9.50
 -24  16 -18    3.90    8.10
  16  24 -18    9.10    9.70
  24  18 -16    1.10    5.70
  18 -16  24    2.80    9.20
  16 -24  18    3.70    8.90
 -24  18 -16    3.30   10.70
 -16  24 -18   12.10    9.50
 -18  16 -24    5.00    9.90
 -24 -18  16    2.40   20.40
 -16 -24  18   -0.50   19.90
 -18 -16  24    2.70   10.00
  24 -16  18    6.10    8.70
  16 -18  24    9.30    9.70
  18  24 -16    4.40    8.80
  16  18 -24    8.60    8.40
 -24  18 -18    4.50    9.40
 -18  24 -18    4.80    8.50
 -18  18 -24    4.80    9.50
 -18 -18  24   17.70   13.70
  24 -18  18   10.80    9.70
  18 -24  18    4.10    7.70
  24  18 -18    5.20    7.90
  18  18 -24    3.40    6.70
  20   0 -24   17.40    8.50
 -24  20   0   17.30    8.20
   0  24 -20   13.20    9.60
   0 -24  20    7.50   13.50
 -20   0  24   18.60    8.40
 -24   0  20   15.30    8.30
 -20  24   0    9.60    7.60
   0 -20  24   17.20   12.50
  24   0 -20    9.90    6.20
   0  20 -24    5.90   10.70
  -2 -20  24    9.40   11.00
  -2  20 -24   11.80   11.80
 -20  24  -2    5.30    7.70
  24  -2 -20    3.00    5.20
  20   2 -24    9.20    7.90
   2 -24  20    4.60   12.00
  24 -20   2    3.60    6.00
 -24  20   2   12.80    8.40
  20  -2 -24    8.30    7.50
  -2  24 -20    6.20    9.10
  -2 -24  20    6.20   12.70
 -20  -2  24    8.80    7.50
 -24   2  20    4.70    6.90
 -20  24   2    9.20    7.60
  20 -24   2    8.70    8.40
   2 -20  24    8.00   10.50
  24   2 -20    7.90    5.40
   2  20 -24    8.80    9.60
  -4 -20  24   52.09   16.20
 -24  -4  20   23.10   10.60
  -4  20 -24   14.20   11.30
  20 -24  -4   -1.10   26.30
  24  -4 -20   40.60   10.30
  20   4 -24   59.09   15.10
   4 -24  20   18.70   12.10
 -20   4  24   14.00    8.00
 -24  20   4   13.50    7.80
  24 -20  -4   38.10   10.70
 -24  20  -4   16.60    8.40
  -4  24 -20   25.80   11.70
 -20   4 -24   -4.50   12.70
  -4 -24  20    4.70   11.20
 -24   4  20   24.20    8.50
 -20  24   4   32.80   15.50
  20 -24   4   59.29   16.40
  24   4 -20   11.10    7.30
   4  20 -24   13.00    9.40
  -6 -20  24    5.00    8.70
 -24  -6  20    5.00   10.20
  -6  20 -24   11.30    9.50
 -20  24  -6   -0.30    6.60
  20 -24  -6    1.50    7.50
  24  -6 -20    7.60    5.70
  20   6 -24    0.20    4.80
   6  24 -20   10.20   11.50
  20  -6  24   -1.60   23.10
   6 -24  20    0.00    9.30
 -20   6  24   13.10    8.30
 -24  20   6    3.70    7.20
  24 -20  -6    8.10    5.80
  20  -6 -24   10.50    9.20
 -24  20  -6    7.70    8.10
  -6  24 -20    4.00    9.10
 -20   6 -24   12.80   14.80
 -24   6  20    5.70    4.70
  20 -24   6   -0.40    6.90
 -24   8 -20   12.50   14.30
  20 -24  -8    0.00   12.20
  24  -8 -20   11.80    6.60
  20  -8  24   13.70   19.00
 -20   8  24   40.90   12.60
 -24  20   8   15.30    9.10
  24 -20  -8    4.70    5.10
 -24  20  -8   37.10   12.10
  -8  24 -20    8.40    9.50
 -20   8 -24    8.70   10.60
  -8 -24  20   59.29   21.50
 -20  -8  24    8.20    8.80
 -24   8  20    6.00    5.80
  24  -8  20  -10.20   22.30
  20 -24   8   17.20    9.20
   8 -20  24   52.19   18.20
  24   8 -20   35.60   13.10
 -20 -24  10    8.70   46.30
 -10  20 -24    6.20    8.90
 -20  24 -10    0.20    7.80
 -24  10 -20    4.80   10.80
  24 -10 -20    4.90    5.70
  20  10 -24   15.10    7.40
  10  24 -20   -2.70    6.80
  20 -10  24    6.70   15.40
  24 -20  10   -2.40    6.90
 -20  10  24    3.00   20.00
 -24  20  10   11.80   23.90
  24 -20 -10   -0.50    6.50
  20 -10 -24   -0.40    9.60
 -24  20 -10    4.70    6.90
 -10  24 -20    1.80   10.40
 -20  10 -24    6.10   11.50
 -10 -24  20   -3.30   10.60
 -24  10  20   -2.50    5.70
  24 -10  20    5.80   20.10
  20 -24  10    3.60    8.10
  10 -20  24    3.70    8.70
  24  10 -20    2.10    5.00
  10  20 -24    0.00    6.90
 -12 -20  24   19.70   12.80
 -20 -24  12  -10.10   31.70
 -24 -12  20   11.20   13.30
 -12  20 -24   22.30   11.80
 -24  12 -20   32.40   14.20
  24 -12 -20   33.90   12.40
  20  12 -24   26.80   10.10
  12  24 -20   17.00    9.10
  20 -12  24   20.00   15.50
  12 -24  20   14.60   10.90
  24 -20  12   15.10    9.20
 -24  20 -12   18.80    9.50
 -20  12 -24   22.80   16.80
 -12 -24  20   18.00   13.20
  24 -12  20   27.10   18.80
  20 -24  12   25.80   11.70
  12 -20  24   23.30   11.50
  24  12 -20   18.50   10.80
  20  24 -12    3.20   50.59
  12  20 -24   33.30   13.70
 -14 -20  24   17.20   14.70
 -20 -24  14    1.70   29.40
 -24 -14  20    4.40   14.40
 -14  20 -24    2.80    8.80
 -24  14 -20    0.70    8.30
  14  24 -20    0.00    6.50
  24  20 -14   -2.60   14.10
  20 -14  24    3.60   10.70
  14 -24  20    8.70    9.30
 -14  24 -20    2.00    8.50
 -20  14 -24    1.30    8.90
 -24 -20  14  -15.90   24.00
 -14 -24  20    2.30   13.80
  24 -14  20    2.70    9.20
  20 -24  14   13.20    9.70
  14 -20  24    4.40    9.20
  24  14 -20    3.60    6.80
  20  24 -14   -0.30   10.90
  14  20 -24    1.60    7.00
 -16 -20  24   19.60   14.30
 -16  20 -24    3.70    9.10
 -20  24 -16    6.70    7.40
  16 -24  20   18.00   10.20
  24 -20  16   17.90   10.00
 -24  20 -16   16.30   10.40
 -16  24 -20   10.90    9.10
 -20  16 -24    6.50    9.20
  24 -16  20    3.00    8.80
  20 -24  16   14.20    8.30
  24  16 -20    1.90   30.90
  16  20 -24   18.40    9.80
 -18  20 -24   -1.80    8.00
 -20  24 -18   12.10    9.30
 -24  18 -20   -2.80    7.70
  20  18 -24   -3.40    5.70
  18  24 -20    1.30    7.90
  24  20 -18    2.20    9.30
  20 -18  24    0.70    8.40
  18 -24  20    5.60    8.10
 -24  20 -18   -1.30    7.60
 -18  24 -20   -1.20    8.00
 -20  18 -24    8.60    9.30
 -18 -24  20    8.10   18.00
  24 -18  20    3.30    8.10
  20 -24  18    7.60    8.20
  18 -20  24   -1.40    6.90
  24  18 -20   -2.50    6.30
  20  24 -18   23.40   13.40
  18  20 -24    2.50    6.20
 -24  20 -20   13.60   11.00
 -20  24 -20    5.90    8.30
 -20  20 -24   10.30   11.00
  24 -20  20   30.20   13.30
  20 -24  20   15.90   11.60
  20  24 -20    7.40    8.60
  20  20 -24   24.00   11.20
  24 -22   0   -0.20    6.20
  22   0 -24    4.70    6.70
 -24  22   0    0.30    5.90
   0  24 -22    5.70    9.00
   0 -24  22    1.80   11.10
 -22   0  24    6.70    6.50
   0 -22  24    2.50   10.20
  24   0 -22    4.00    4.80
   0  22 -24   16.00   11.20
  -2 -22  24    8.10   10.80
 -24  -2  22    1.00    7.50
  -2  22 -24    9.10    9.60
  22 -24  -2    0.00    4.10
  24  -2 -22    7.60    5.40
  22   2 -24    7.60    6.60
   2 -24  22   10.10   11.10
 -22   2  24    7.80    6.20
 -24  22   2   47.50   14.60
  22  -2 -24   10.90    7.50
  -2  24 -22    9.70    9.50
  -2 -24  22   11.90   12.20
 -22  -2  24    6.10    7.40
 -24   2  22   60.19   14.50
 -22  24   2   10.20    8.20
  22 -24   2    9.30    8.00
   2 -22  24    8.30   10.70
  24   2 -22    5.40    5.40
   2  22 -24   18.30   10.40
  -4 -22  24    3.70    9.70
 -24  -4  22   12.50    9.70
  -4  22 -24    6.50    9.90
 -22  24  -4   -0.80    6.60
  22 -24  -4   -0.20    3.60
  24  -4 -22    1.50    4.90
  22   4 -24    3.60    5.40
   4  24 -22    6.40    8.80
   4 -24  22    0.00    8.60
 -24  22   4   -2.60    5.40
  24 -22  -4   -2.30    4.20
  22  -4 -24    7.20    6.80
 -24  22  -4    7.90    9.10
  -4  24 -22    4.90    7.90
 -22  -4  24    2.60    7.20
 -24   4  22    4.90    6.00
 -22  24   4    5.90    7.60
  22 -24   4    2.80    6.00
  24   4 -22    0.60    4.10
 -24  -6  22   42.40   15.40
 -24   6 -22    5.40   21.20
  22 -24  -6   -0.40    6.40
  24  -6 -22   24.70    7.70
   6  24 -22   43.60   15.80
  22  -6  24    0.60   29.60
  24 -22   6   33.70   11.90
 -22   6  24   40.60   12.80
 -24  22   6   37.10   11.40
  24 -22  -6   10.10    6.50
 -24  22  -6   13.50    8.80
  -6  24 -22   23.30   10.70
  -6 -24  22   39.20   17.80
 -22  -6  24   26.10   11.40
 -22  24   6   27.90   10.20
  22 -24   6   24.20   10.00
   6 -22  24   41.60   15.60
   6  22 -24   54.49   17.50
  -8 -22  24    7.60   12.10
 -24  -8  22    4.70    8.00
  -8  22 -24   13.80   10.00
 -22  24  -8    2.40    7.70
 -24   8 -22    6.00   19.80
  22 -24  -8   -1.10    7.90
  22   8 -24    2.60    5.20
   8  24 -22    4.10    8.80
  22  -8  24   -3.50   33.80
   8 -24  22    8.60   13.00
  24 -22   8    8.60    7.50
 -24  22   8    3.90    6.60
  24 -22  -8    1.40    4.60
 -24  22  -8    2.30    6.60
 -22   8 -24    0.60   12.60
  -8 -24  22   -0.70   13.20
 -24   8  22   19.80    8.80
 -22  24   8    4.20    9.60
  24  -8  22   33.20   42.30
  22 -24   8    0.90    8.20
   8 -22  24    5.50    9.60
   8  22 -24   18.30   10.90
 -10 -22  24   18.40   14.40
 -10  22 -24   19.40   10.60
 -22  24 -10    6.50    7.80
 -24  10 -22   16.30   14.00
  22 -24 -10    3.60    8.60
  22  10 -24   36.80   12.50
  10  24 -22   25.00   11.20
  10 -24  22   34.50   14.40
 -22  10  24   20.90   11.70
 -24  22  10   32.90   20.10
  24 -22 -10    2.50   11.00
  22 -10 -24   35.80   11.60
 -24  22 -10   29.50   10.90
 -10  24 -22   13.00   10.80
 -10 -24  22   41.60   17.50
 -22 -10  24   20.50   13.10
 -24  10  22   29.80   11.00
  24 -10  22   14.40   25.10
  22 -24  10   25.20   10.40
  10 -22  24   43.70   15.20
  10  22 -24   55.89   17.90
 -12 -22  24    9.60   14.60
 -22 -24  12   -1.50   23.10
 -12  22 -24    6.70    8.60
 -24  12 -22    6.90   10.10
  24 -12 -22    4.40    7.90
  22  12 -24    2.90    4.20
  12  24 -22    6.40    6.60
  22 -12  24    2.10   12.90
  12 -24  22    8.40    8.50
  24 -22  12   -1.30    6.70
  22 -12 -24    9.90   26.20
 -24  22 -12    4.10    7.20
 -12  24 -22    0.30    8.40
 -22  12 -24    6.00   10.00
 -12 -24  22   -0.20    9.30
  24 -12  22    6.00   13.70
  22 -24  12    1.10    7.00
  12 -22  24   12.70    9.20
  24  12 -22    0.30    4.40
  22  24 -12   -5.10   18.50
  12  22 -24    2.50    7.50
 -14 -22  24   24.10   14.60
 -14  22 -24   38.60   13.70
 -24  14 -22    8.20   10.00
  24  22 -14    6.60   16.20
  22 -14  24   10.10    9.50
  14 -24  22   23.10   11.10
  24 -22  14   14.70    9.30
 -14  24 -22   25.90   11.10
 -22  14 -24   14.80   10.50
  24 -14  22   13.60   11.20
  22 -24  14   48.90   16.30
  14 -22  24    9.30    9.70
  24  14 -22    9.80    7.80
  14  22 -24   25.00   11.20
 -16  22 -24    5.00   10.00
 -22  24 -16    0.90    8.10
 -24  16 -22    4.60    9.10
  22  16 -24    0.10    3.70
  16  24 -22    2.40    5.60
  24  22 -16    1.50    8.10
  22 -16  24   -5.80    7.10
  16 -24  22    0.70    7.30
 -24  22 -16    4.10   10.10
 -16  24 -22    0.60    8.00
 -22  16 -24   -1.90    8.10
 -16 -24  22   -3.10   11.90
  24 -16  22    7.70    9.20
  22 -24  16   -1.30    7.30
  16 -22  24   -1.80    7.30
  22  24 -16   -5.20    7.90
 -18  22 -24    6.30    9.60
 -22  24 -18    3.10    8.60
  18  24 -22    0.30    5.90
 -24  22 -18    2.10    9.00
 -22  18 -24    1.00    9.00
  24  18 -22    2.60    4.50
  22  24 -18    0.30    6.00
  18  22 -24    7.30    7.60
 -20  22 -24   19.80   12.50
 -24  20 -22    6.90   10.00
  20  24 -22   13.00    9.20
  24  22 -20    1.30    5.40
 -20  24 -22   -0.30    8.80
 -22  20 -24    0.10    8.90
  22  24 -20    1.70    6.20
  20  22 -24   -1.10    4.40
 -24  22 -22    1.70    9.00
 -22  24 -22    9.90    9.70
  24  22 -22   -2.60    4.50
  22  22 -24    3.20    6.00
 -24   0  24    9.60    7.00
 -24  24   0   11.50    9.10
  24 -24   0   40.10   12.60
   0 -24  24   29.70   12.50
   0  24 -24   10.30   10.00
  24 -24  -2   -1.00    5.00
 -24  24  -2   -0.30    6.20
  -2  24 -24    3.60    8.30
  -2 -24  24    0.50    9.00
 -24   2  24    1.50    5.90
 -24  24   2    4.40    6.60
   2 -24  24   -1.30    8.10
  24   2 -24   -1.80    3.70
   2  24 -24    4.70    7.80
  24  -4 -24    5.50    5.40
 -24  24  -4    0.20    6.00
  -4  24 -24    2.20    8.30
 -24  -4  24   10.00    8.40
 -24   4  24    4.90    5.10
  24 -24   4    7.10    7.00
   4 -24  24   15.30   10.80
  24   4 -24   14.70    7.60
  24 -24  -6    0.70    3.70
 -24  24  -6    2.80    7.70
 -24   6 -24   27.60   37.90
  -6 -24  24    6.70   11.40
 -24   6  24    2.00    5.70
 -24  24   6   -0.10   10.30
  24 -24   6    7.20    7.50
   6 -24  24    2.70   10.00
  24   6 -24    5.60    6.10
   6  24 -24   -2.20    8.30
  24 -24  -8   33.80   16.40
 -24  24  -8   48.50   14.70
  -8  24 -24   40.70   14.20
 -24   8 -24  132.09   46.20
  -8 -24  24   48.90   20.40
 -24   8  24   50.99   13.90
 -24  24   8   48.20   14.90
  24 -24   8   46.80   13.10
   8 -24  24   43.90   15.90
  24   8 -24   46.40   14.80
   8  24 -24   57.39   20.20
  24 -24 -10    1.10    7.90
  24 -10 -24    6.00    5.50
 -24  24 -10    3.20    6.80
 -10  24 -24    0.40    8.30
 -24  10 -24    1.40   10.80
 -10 -24  24    3.60   14.70
 -24  24  10    8.30   10.90
  24 -10  24   -8.60   19.30
  24 -24  10   -2.80    6.50
  10 -24  24    4.40    9.20
  24  10 -24    3.60    5.30
  10  24 -24    4.60    9.00
  24 -12 -24    3.80    7.90
 -24  24 -12    3.70    7.90
 -12  24 -24    7.90    8.70
 -24  12 -24    5.90   10.30
 -12 -24  24   26.40   16.20
 -24  12  24    1.80   11.00
  24 -12  24   -7.30   13.60
  12 -24  24    6.10    9.30
  24  12 -24    7.60    6.80
  12  24 -24    6.20    7.60
 -24  14 -24    7.10    9.10
  24 -14  24    1.80    8.30
  24  24 -14    2.00   10.70
  14  24 -24   10.60    9.90
 -24  24 -16    8.40    9.60
 -16  24 -24    8.10    9.40
 -24  16 -24    7.10    8.90
  24  16 -24    4.50    4.90
  24  24 -16    4.70    6.70
  16  24 -24    7.40    8.10
 -24  24 -18    5.50    8.60
 -18  24 -24   -5.90    8.90
 -24  18 -24    4.20    8.10
  24  18 -24   -0.50    2.30
  24  24 -18   -1.30    4.10
  18  24 -24    5.80    6.90
 -24  24 -20   -1.30    8.50
 -20  24 -24    1.20    9.00
  20  24 -24    7.30    8.00
 -24  24 -22    5.80    9.00
 -22  24 -24    4.10   10.00
 -24  22 -24    3.10    8.90
  24  22 -24    3.60    6.00
  24  24 -22   -1.00    3.80
 -24  24 -24   16.90   11.60
  24  24 -24    1.80    3.80
   1   1  25   62.59   43.60
   1  -1 -25   12.60   14.90
  -1  25  -1   -0.40   18.70
  -1   1 -25   -1.00   14.30
  -1 -25   1   -0.10   37.10
  -1  -1  25    6.10   14.60
  -1  -1 -25   74.99   25.20
  -1   1  25    0.20   21.50
   1 -25   1    1.20   46.10
   1  -1  25    5.00   17.40
   1   1 -25    5.30   12.40
  -1  -3  25   99.89   26.70
  -1   3 -25   15.10   13.80
  -3  25  -1   37.30   19.00
   1  -3 -25   31.80   23.30
   3 -25  -1    9.40   34.10
   3   1 -25   39.20   16.80
   1  25  -3   22.10   17.20
   3  -1  25    6.80   18.90
   1 -25   3  -11.90   93.19
  -3   1  25   40.00   22.40
  -3  -1 -25   25.40   20.50
   3  -1 -25   17.70   16.00
  -1  25  -3  122.79   40.10
  -3   1 -25   18.10   15.90
  -1 -25   3    6.80   73.79
  -3  -1  25   40.00   17.50
  -1  -3 -25   12.20   20.20
  -1   3  25   -3.70   43.70
   3 -25   1    0.30  103.59
   1  -3  25   23.10   14.20
   1   3 -25   13.60   13.00
  -3  25  -3    8.10   16.80
  -3   3 -25    3.40   13.10
  -3 -25   3  -14.00   28.20
  -3  -3  25   -2.10   12.70
  -3   3  25    8.60   42.90
   3 -25   3   -0.80   47.10
   3  -3  25    2.90   13.30
   3   3 -25   12.60   13.20
  -1  -5  25   25.20   14.70
  -1   5 -25    1.50   14.20
  -5  25  -1   33.10   27.80
   5 -25  -1   10.00   26.50
   1  25  -5   40.60   26.40
   1 -25   5   -1.90   31.10
  -5   1  25    9.00   14.30
  -5  -1 -25    3.10   15.90
   5   1  25  -12.60   34.00
   5  -1 -25    0.10   12.60
  -1  25  -5   29.10   15.60
  -5   1 -25    8.70   13.00
  -1 -25   5   11.70   44.60
  -5  -1  25    8.20   14.60
  -5  25   1   12.50   14.20
   5 -25   1    0.90   96.19
   1  -5  25   16.00   13.90
  -3  -5  25   94.19   25.60
  -5 -25   3    7.90   22.80
  -3   5 -25   45.60   16.70
  -5  25  -3   26.60   13.10
   5   3 -25   22.60   16.10
   3  25  -5   89.59   31.90
   5  -3  25   35.70   19.70
   3 -25   5  364.56  100.19
  -5   3  25   34.20   27.50
   5  -3 -25   26.90   15.60
  -3  25  -5   51.59   19.50
  -5   3 -25   24.80   13.90
  -3 -25   5   48.40   88.59
  -5  -3  25   35.90   17.00
   5 -25   3   12.60   34.00
   3  -5  25   62.29   19.50
  -5  25  -5   29.80   28.40
  -5   5 -25    0.70   11.60
  -5 -25   5   13.10   60.89
  -5  -5  25   10.20   12.50
  -5   5  25   -8.20   27.40
   5 -25   5   11.90  101.59
   5  -5  25    0.50   12.20
   5  25  -5    3.20    9.70
   5   5 -25   14.30   11.70
  -1  -7  25    4.20   11.50
  -1   7 -25    4.10   12.60
  -7  25  -1   29.80   20.90
   7 -25  -1   44.00   69.29
   7   1 -25    1.00   11.00
   1  25  -7   13.90   12.60
   7  -1  25   -5.00   33.10
  -7   1  25   -1.30   10.00
  -7  -1 -25    4.70   12.50
   7  -1 -25    3.70    9.90
  -1  25  -7    8.40   20.50
  -7  -1  25   30.90   14.60
   7 -25   1    0.30   25.20
   1  -7  25    2.10   11.40
   1   7 -25   13.40   12.90
  -3  -7  25    4.80   11.20
  -3   7 -25   58.39   19.20
  -7  25  -3   11.50   14.90
   7 -25  -3    0.40   15.50
   7   3 -25   29.70   17.20
   3  25  -7   46.10   17.30
  -7   3  25   55.99   20.70
   7  -3 -25   52.69   17.70
  -3  25  -7   78.39   58.49
  -7   3 -25   15.60   13.70
  -7  -3  25   14.30   13.00
   7 -25   3   88.89   68.79
   3  -7  25   64.59   20.20
   3   7 -25   20.40   13.80
  -5  -7  25   12.30   11.00
  -7 -25   5    1.40   26.50
  -7  25  -5   90.49   39.80
   5  25  -7   11.40   17.60
   7  -5  25   16.00   14.30
  -5  25  -7   13.80   15.20
  -7   5 -25   20.70   15.00
  -5 -25   7  -30.40   47.40
  -7  -5  25   11.10   12.20
   7 -25   5   19.20   24.70
   5  -7  25    1.00   10.90
   5   7 -25    5.00    9.70
  -7  25  -7   70.39   19.10
  -7   7 -25  141.99   33.90
  -7 -25   7   89.19   57.29
  -7  -7  25   56.69   16.70
   7 -25   7   33.00   19.90
   7  -7  25  144.19   33.70
   7  25  -7   71.39   22.40
  -1  -9  25   46.80   16.20
  -1   9 -25   44.40   16.70
   9 -25  -1   14.90   50.89
   9   1 -25  132.09   30.60
   1  25  -9  114.59   44.60
   9  -1  25   14.20   37.00
   1 -25   9   17.80   26.60
  -9   1  25   34.50   14.50
   9  -1 -25   37.90   14.00
  -1  25  -9  174.48   48.90
  -9   1 -25   45.70   22.40
  -1 -25   9   29.70   65.29
  -9  -1  25   91.29   22.80
   1  -9  25   44.10   16.60
   1   9 -25   48.90   18.00
  -3  -9  25    9.90    9.70
  -3   9 -25   16.10   12.70
   9 -25  -3    8.60   20.20
   9   3 -25   26.50   12.90
   9  -3  25   11.00   25.20
   3 -25   9    2.20   18.50
  -9   3  25    5.90   11.70
   9  -3 -25    8.70   10.10
  -3  25  -9    7.90   11.40
  -3 -25   9   46.00   48.00
  -9  -3  25    2.90    9.30
  -9  25   3    6.10   13.50
   9 -25   3   -6.70   36.10
   3  -9  25    1.30   10.50
   3   9 -25    7.50   10.30
  -5  -9  25  102.29   24.30
  -9 -25   5   77.39   37.00
  -5   9 -25   76.89   22.00
  -9  25  -5  143.79   33.60
   9   5 -25  123.69   28.30
   5 -25   9  138.89   35.30
 -25   9  -5  155.08   39.00
  -9   5 -25   79.89   23.80
  -5 -25   9   50.19   34.90
  -9  -5  25  128.69   29.40
   9 -25   5   94.89   29.80
   5  -9  25  135.39   31.30
   9  25  -5  151.48   36.40
   5   9 -25   87.39   22.50
  -7  -9  25    3.20    9.30
  -9 -25   7    0.50   34.30
  -7   9 -25   13.30   12.20
  -9  25  -7   12.70   10.60
   7  25  -9    6.90    8.50
   9  -7  25   10.90   14.00
   7 -25   9    4.30   11.00
   9  -7 -25   18.30   21.40
 -25   9  -7    6.90   22.00
  -9   7 -25    8.10   13.60
  -7 -25   9   -1.80   27.70
  -9  -7  25   15.10    9.80
   9 -25   7    9.50   10.70
   9  25  -7    4.60   12.60
   7   9 -25   11.70   11.10
  -9   9 -25   27.40   14.10
  -9  -9  25   25.60   12.20
   9 -25   9   20.00   13.00
   9  -9  25   20.80   14.00
   9  25  -9    8.00   14.40
   9   9 -25   11.90    9.50
  -1 -11  25    8.70    8.80
 -11  25  -1   19.60   11.90
  11   1 -25    6.60    8.00
   1  25 -11    4.70   12.80
   1 -25  11   -7.30   20.60
  25 -11   1    5.60   21.40
 -11   1  25   15.60   10.30
 -25  11   1   12.70    6.40
  25 -11  -1   -7.30   22.30
  11  -1 -25    5.50    8.60
 -25  11  -1    2.00    6.60
  -1  25 -11   -0.80   10.70
 -11   1 -25   14.30   22.90
  -1 -25  11   16.10   22.30
  11 -25   1    1.30   21.00
   1 -11  25   14.80   11.70
   1  11 -25    4.00    9.60
  -3 -11  25  241.78   49.40
  11   3 -25  225.18   46.40
   3  25 -11  219.98   51.59
  11  -3  25   43.40   53.69
 -11   3  25  221.38   46.30
 -25  11   3  180.88   35.50
  25 -11  -3  120.19   37.90
  11  -3 -25  181.98   38.40
 -25  11  -3  226.38   45.20
  -3  25 -11  313.57   64.99
 -11   3 -25  300.57   63.19
 -11  -3  25  155.08   34.40
 -11  25   3  326.67   67.49
   3 -11  25  156.68   34.80
   3  11 -25  280.97   58.39
  -5 -11  25   10.50   10.00
  -5  11 -25    9.90   11.40
  11 -25  -5    0.30   16.30
  11   5 -25    8.80    8.90
   5  25 -11    6.80   14.10
  11  -5  25    6.90   14.70
   5 -25  11    6.60   14.10
 -25  11   5    6.00    4.80
 -25  11  -5    7.10    7.70
  -5  25 -11   13.10   11.70
 -11   5 -25   -3.70   10.00
  -5 -25  11  -19.30   38.90
 -11  -5  25   11.90    8.80
  11 -25   5   -0.30    7.60
   5 -11  25    5.40   10.70
   5  11 -25   -0.10   11.40
  -7 -11  25    8.50   10.50
 -11 -25   7    5.60   30.90
  -7  11 -25   18.80   13.20
 -11  25  -7   45.50   15.40
  11   7 -25   29.30   11.50
   7  25 -11   21.50   13.30
  11  -7  25   23.80   17.20
   7 -25  11   17.60   15.20
  25 -11   7   10.80   14.90
 -25  11   7   18.30    5.90
  11  -7 -25   24.60   18.00
 -25  11  -7   20.60   11.00
  -7  25 -11   15.60   12.60
 -11   7 -25   17.40   14.00
  -7 -25  11   38.80   34.20
 -11  -7  25    8.20    9.60
  11 -25   7   44.00   15.60
   7 -11  25   27.00   15.20
  -9 -11  25   22.40   10.10
 -11 -25   9   26.50  114.79
  -9  11 -25   12.80   12.50
 -25   9 -11   18.00   17.00
   9  25 -11    9.80    9.50
  11  -9  25   20.20   16.10
   9 -25  11    5.70   11.10
  25 -11   9    5.80   15.50
 -25  11   9    8.60    4.10
 -25  11  -9   19.50   12.10
  -9  25 -11   15.30   11.40
  -9 -25  11   12.90   22.60
 -11  -9  25   10.70    9.10
  25  -9  11   -5.90   21.10
  11 -25   9    9.60   11.30
   9 -11  25    6.20   12.60
  11  25  -9   22.00   36.00
 -25  11 -11    7.40   11.00
 -11  25 -11   11.60   10.10
 -11  11 -25    7.20   11.50
 -11 -25  11    8.20   23.90
 -11 -11  25   21.00   10.20
  25 -11  11   -0.50   14.50
  11 -25  11    0.60    8.10
  11 -11  25    8.60   12.60
  -1 -13  25   36.80   13.80
 -25  -1  13   49.60   21.60
  -1  13 -25   16.90   11.20
 -13  25  -1   41.30   19.30
  13 -25  -1   29.40   21.10
  13   1 -25   55.29   16.60
   1  25 -13   25.10   13.20
   1 -25  13   30.70   17.00
  25 -13   1   18.60    9.50
 -25  13   1   22.50    8.10
  25 -13  -1   20.10    9.80
 -25  13  -1   25.90    9.60
  -1  25 -13   31.00   14.00
  -1 -25  13   60.19   24.10
 -13  -1  25   20.30   11.30
 -13  25   1   75.49   19.00
  13 -25   1   13.10   17.10
   1 -13  25   19.70   11.30
  25   1 -13   -0.10   66.99
   1  13 -25   32.50   13.70
  -3 -13  25   17.00   11.20
 -25  -3  13   26.10   22.40
  -3  13 -25    8.50   10.70
 -13  25  -3   13.10   10.90
  13 -25  -3    1.10   35.90
  25  -3 -13    1.00    4.10
   3  25 -13    7.10   11.00
  13  -3  25  -22.70   41.00
   3 -25  13   44.30   19.20
  25 -13   3   35.30   12.40
 -25  13   3    9.50    5.30
  25 -13  -3   10.50    6.70
  13  -3 -25    4.90    9.10
  -3  25 -13   15.90   11.50
 -13   3 -25    0.70   16.40
  -3 -25  13   24.40   23.50
 -13  -3  25   12.90    9.90
 -25   3  13   10.30    7.40
  13 -25   3   12.70   12.00
   3 -13  25    7.00   10.90
  25   3 -13    0.90    3.20
   3  13 -25    8.60    9.40
  -5 -13  25  150.78   32.70
 -25  -5  13   11.90   30.90
  -5  13 -25  147.39   35.10
  13 -25  -5    6.00   30.70
  13   5 -25   83.69   20.20
  13  -5  25   21.10   22.70
   5 -25  13   75.09   24.40
 -13   5  25   71.39   21.10
 -25  13   5   50.79   12.00
  25 -13  -5   57.39   13.20
  13  -5 -25   61.59   17.30
 -25  13  -5   59.99   16.10
  -5  25 -13   37.60   15.70
 -13   5 -25   47.90   18.20
  -5 -25  13   89.59   33.20
 -13  -5  25   74.99   19.40
 -25   5  13   67.69   15.30
 -13  25   5  119.49   36.80
   5  13 -25   55.79   16.60
  -7 -13  25    5.50    8.40
 -13 -25   7  -40.80   45.70
 -25  -7  13    4.50   44.50
  -7  13 -25   11.80   11.50
 -13  25  -7   16.60   11.40
  25  -7 -13    0.00    1.70
  13   7 -25    3.40    6.70
   7  25 -13   10.20   11.90
   7 -25  13   -4.80   11.30
 -13   7  25  -13.10   20.30
 -25  13   7    5.20    3.90
  25 -13  -7   27.10    7.10
  13  -7 -25    1.90   11.20
 -25  13  -7    7.10    9.00
  -7  25 -13    4.90    9.40
 -13   7 -25   -5.40   13.10
  -7 -25  13   -7.10   19.90
 -13  -7  25   15.90    9.10
 -25   7  13   10.70    5.50
  13 -25   7    3.70    9.60
  13  25  -7   13.70   26.20
   7  13 -25    7.20    8.70
  -9 -13  25   59.59   16.70
 -13 -25   9    8.30  119.19
  -9  13 -25   52.69   18.00
 -13  25  -9   36.50   13.30
 -25   9 -13   63.49   23.20
  13   9 -25   17.10    8.50
   9  25 -13   33.00   14.90
  13  -9  25   33.80   18.60
   9 -25  13   21.00   11.40
  25 -13   9   36.50   14.50
 -25  13   9   26.70    6.40
  25 -13  -9   34.20    7.70
  13  -9 -25   23.80   15.20
  -9  25 -13  136.39   30.90
 -13   9 -25   36.00   16.60
 -25   9  13   28.00    6.50
  25  -9  13    0.70   23.70
   9 -13  25   31.70   15.30
  25   9 -13   12.90   18.20
  13  25  -9  106.59   44.30
   9  13 -25   49.00   14.90
 -11 -13  25   39.40   13.60
 -25 -11  13  -75.99  158.78
 -13  25 -11   41.80   13.90
 -25  11 -13   41.30   15.70
  11  25 -13   66.49   21.70
  11 -25  13   49.50   16.20
  25 -13  11   43.20   16.60
 -25  13  11  410.66   85.89
  25 -13 -11   42.50    8.70
 -25  13 -11   49.10   15.80
 -11  25 -13   38.60   13.60
 -13  11 -25   41.70   16.40
 -11 -25  13   95.29   43.90
 -13 -11  25   38.10   13.10
  25 -11  13   19.30   17.40
  13 -25  11   32.90   12.70
  11 -13  25   36.00   15.60
  25  11 -13    2.30 1575.64
  13  25 -11   52.19   53.59
  11  13 -25   85.39   21.30
 -25  13 -13   -2.40    9.00
 -13  25 -13    8.70    8.90
 -13  13 -25    7.70   11.60
 -25 -13  13   57.09  125.79
 -13 -25  13   -6.10   31.90
 -13 -13  25    8.60    9.50
  25 -13  13   12.20   13.40
  13 -25  13   12.20    9.90
  13 -13  25    7.60   12.30
  25  13 -13   24.60   97.29
  13  25 -13    2.20   11.90
  13  13 -25   11.90    9.10
  -1 -15  25   16.50   10.00
 -25  -1  15   19.70   12.20
  -1  15 -25   16.20   11.00
 -15  25  -1   36.90   14.40
  15 -25  -1   -1.90   14.50
  15   1 -25   23.90   10.30
   1  25 -15   28.30   14.90
   1 -25  15   13.90   14.50
  25 -15   1   22.90    9.60
 -15   1  25   13.50   10.00
 -25  15   1   10.70    7.00
  25 -15  -1   23.90    9.20
  15  -1 -25   28.20   11.90
  -1 -25  15   21.80   16.60
 -25   1  15   26.20   11.90
 -15  25   1   20.40   11.20
  15 -25   1   -0.20    9.90
  25   1 -15   25.60   10.50
   1  15 -25   12.60    9.40
  -3 -15  25    5.50    9.30
  -3  15 -25   35.80   14.50
 -15  25  -3    1.40    7.70
  15 -25  -3    5.50   13.50
  25  -3 -15    1.20    4.60
  15   3 -25    7.20    7.40
   3  25 -15   37.10   15.60
  15  -3  25   14.50   27.50
   3 -25  15   -2.60   13.10
  25 -15   3   13.00    9.00
 -15   3  25    5.60   11.50
  25 -15  -3   13.80    6.60
 -15   3 -25    4.00   17.70
 -15  -3  25   -4.10    6.90
 -25   3  15   16.40    8.10
 -15  25   3    9.90   12.70
  15 -25   3   17.80    9.50
  25   3 -15   -0.20    4.40
   3  15 -25    3.60    8.60
  -5 -15  25    9.00    8.70
 -25  -5  15   10.70   10.50
  -5  15 -25    8.90   10.90
 -15  25  -5   35.60   13.10
  25  -5 -15   23.30    7.10
   5  25 -15   24.40   13.10
  15  -5  25   14.50   29.20
   5 -25  15    4.40   12.20
 -15   5  25   10.10   10.80
 -25  15   5   25.50    6.90
  25 -15  -5    7.00    5.00
  15  -5 -25   20.80   11.80
 -25  15  -5   11.60    8.30
  -5  25 -15    7.40    9.10
 -15   5 -25   11.20   13.70
 -25   5  15   41.40   10.00
 -15  25   5   24.70   31.90
  15 -25   5    3.00    8.70
   5 -15  25    8.20   10.40
  25   5 -15   10.30  192.68
   5  15 -25   12.60   10.00
  -7 -15  25   43.50   14.00
 -15 -25   7   31.40   90.79
  15 -25  -7    3.80   44.20
  25  -7 -15   94.09   19.30
  15   7 -25   76.29   18.50
   7  25 -15  114.29   29.90
  15  -7  25   23.40   21.30
   7 -25  15   67.39   20.10
  25 -15   7   81.79   21.10
 -25  15   7   65.79   13.90
  25 -15  -7  102.79   20.70
 -25  15  -7   96.09   22.80
  -7  25 -15   47.20   14.60
  -7 -25  15   74.79   25.60
 -15  -7  25   58.99   15.90
 -25   7  15   66.79   14.00
  15 -25   7   45.90   14.80
   7 -15  25  134.49   31.60
  25   7 -15   12.90   38.00
   7  15 -25   55.19   16.20
  -9 -15  25   24.60   11.50
 -15 -25   9  184.68  351.96
 -25  -9  15    0.10   25.70
  -9  15 -25    3.20   10.30
 -15  25  -9    5.50    7.80
  25  -9 -15   10.40    3.90
   9  25 -15   69.59   43.60
  15  -9  25   12.60   15.00
   9 -25  15    6.30   10.00
  25 -15   9    7.10   10.20
 -25  15   9   10.60    4.40
  25 -15  -9   23.20    5.80
  15  -9 -25    3.70   14.70
 -25  15  -9    4.10    8.40
  -9  25 -15   25.80   11.00
 -15   9 -25    9.10   15.10
  -9 -25  15   -8.90   25.10
 -25   9  15    7.40    3.50
  25  -9  15   -7.30   22.60
  15 -25   9    1.20    7.80
   9 -15  25   11.00   11.70
  15  25  -9 -335.67  642.44
   9  15 -25    8.00    9.50
 -11 -15  25   18.60   11.20
 -15 -25  11   31.20   62.29
 -11  15 -25    9.70   10.40
 -15  25 -11    3.60    8.10
  25 -11 -15    5.90    3.30
  15  11 -25   11.00    7.70
  11  25 -15   21.00   21.20
  15 -11  25    3.60   13.00
  11 -25  15    3.80   10.00
  25 -15  11    2.90    8.00
  25 -15 -11    2.50    5.60
 -25  15 -11   19.10   12.00
 -11  25 -15   26.90   12.10
 -11 -25  15  -24.90   41.20
 -15 -11  25    7.10    8.70
 -25  11  15    9.50    5.60
  25 -11  15   -7.40   14.90
  15 -25  11   12.20    9.30
  11 -15  25   14.00   12.50
  25  11 -15    8.90   33.80
  15  25 -11   24.70   29.80
  11  15 -25   12.30    9.70
 -13 -15  25    5.10    9.90
 -15 -25  13  -14.50   24.70
 -25 -13  15    4.70   18.70
 -13  15 -25    2.10   10.00
 -15  25 -13    9.40    9.30
  25  15 -13    6.90   17.30
  15 -13  25    8.70   11.30
  13 -25  15    2.60    8.90
  25 -15  13    9.20    9.20
 -25  15 -13    9.10    8.70
 -13  25 -15    5.00    9.60
 -15  13 -25   10.50   11.20
 -25 -15  13    6.20   25.80
 -13 -25  15   -7.40   19.80
 -15 -13  25    9.50    9.00
  25 -13  15    9.70   12.90
  15 -25  13    6.00    7.80
  13 -15  25   -1.00   11.20
  25  13 -15    6.00   10.10
  15  25 -13    6.00    8.60
  13  15 -25    9.40    8.60
 -15  25 -15   11.10    9.20
 -15  15 -25    4.20   10.30
 -25 -15  15   27.40   26.00
 -15 -15  25   17.00   12.00
  25 -15  15    1.60   10.20
  15 -25  15    6.70   10.70
  25  15 -15   44.50   29.20
  15  25 -15   38.60   14.70
  15  15 -25   11.50    9.70
  -1  17 -25   21.30   11.30
  17 -25  -1    4.80   10.00
  25  -1 -17   -0.40    2.30
  17   1 -25    1.30    6.40
   1  25 -17   11.50   10.70
  25 -17   1    1.10    5.70
 -17   1  25   14.60    8.50
 -25  17   1    4.10    5.40
  25 -17  -1    4.20    6.70
  17  -1 -25    2.20    7.40
 -25  17  -1    5.00    5.90
  -1  25 -17    9.90   10.10
 -17  -1  25    7.50    7.10
 -25   1  17    5.40    5.20
 -17  25   1   64.89   29.20
  17 -25   1    1.50    6.30
   1 -17  25    2.40    9.10
  25   1 -17    1.40    4.60
   1  17 -25    1.70    9.30
 -25  -3  17  177.78   37.70
 -17  25  -3  213.48   44.00
  17 -25  -3   91.39   57.39
  25  -3 -17  157.58   32.40
  17   3 -25  154.18   32.60
   3  25 -17  235.88   50.39
   3 -25  17  117.29   29.80
  25 -17   3  186.48   38.00
 -17   3  25  199.98   41.80
 -25  17   3  113.69   24.80
  25 -17  -3  167.98   33.70
  17  -3 -25  202.98   43.10
 -25  17  -3  139.99   29.90
  -3  25 -17  186.58   41.20
 -17   3 -25  113.09   31.10
  -3 -25  17  278.17   59.29
 -25   3  17  189.88   38.20
 -17  25   3  226.28   48.40
   3 -17  25  195.68   42.20
   3  17 -25  184.98   40.30
  -5 -17  25   14.30    9.60
 -25  -5  17   -6.40   27.20
  -5  17 -25   -5.10    7.80
 -17  25  -5   11.30    7.90
  17 -25  -5   10.80   32.00
  25  -5 -17    2.50    3.20
  17   5 -25    6.60    6.90
   5  25 -17    2.60    7.70
   5 -25  17   16.20   12.00
 -17   5  25    2.50    9.30
 -25  17   5    4.30    5.70
  25 -17  -5    2.20    5.30
 -25  17  -5   11.80    8.70
 -17   5 -25    3.40   12.50
  -5 -25  17   -0.60   11.10
 -17  -5  25    6.50    7.10
 -25   5  17    2.40    5.20
  17 -25   5    2.50    7.50
   5 -17  25    1.80    9.80
  25   5 -17   17.70   18.50
   5  17 -25    8.70    9.50
  -7 -17  25   28.40   12.00
  -7  17 -25   20.20   11.40
 -25   7 -17   14.50   14.30
  25  -7 -17   38.60    9.40
  17   7 -25   11.10    7.50
   7  25 -17   43.50   14.60
  17  -7  25   13.10   18.90
   7 -25  17   11.50   11.90
  25 -17   7   36.10   12.80
 -17   7  25   40.30   14.70
 -25  17   7   39.80   10.10
  25 -17  -7   33.90    8.50
  17  -7 -25   34.90   14.20
 -25  17  -7   26.30   12.10
  -7  25 -17   34.00   13.40
 -17   7 -25   38.40   17.40
  -7 -25  17   50.09   19.40
 -17  -7  25   71.59   18.00
 -25   7  17   47.60   10.60
 -17  25   7  306.47  126.49
   7 -17  25   35.50   14.80
  25   7 -17   83.89   29.80
   7  17 -25   10.60    9.20
  -9 -17  25   10.50    9.40
 -25  -9  17    6.20   15.10
  -9  17 -25    5.90    8.90
 -25   9 -17  101.29   27.40
  25  -9 -17    4.30    4.80
  17   9 -25    6.50    5.80
   9  25 -17    5.40    8.80
   9 -25  17   26.00   12.70
  25 -17   9    2.00    7.90
 -25  17   9    4.90    6.70
  25 -17  -9    1.60    2.50
  17  -9 -25    3.30    9.90
 -25  17  -9   15.30   10.10
  -9  25 -17    7.80    9.20
 -17   9 -25    0.90   10.60
  -9 -25  17    3.00   15.40
 -17  -9  25    4.10    6.90
 -25   9  17    4.70    4.50
  17 -25   9    9.00    8.60
   9 -17  25    1.50   10.30
  25   9 -17   38.80   17.60
  17  25  -9    3.50   31.80
   9  17 -25   23.30   10.70
 -11 -17  25   -0.20    9.40
 -17 -25  11   16.70   25.00
 -11  17 -25    2.50    9.30
 -17  25 -11   15.30    9.70
 -25  11 -17    1.40    8.90
  25 -11 -17    3.80    4.30
  17  11 -25    2.80    6.30
  17 -11  25   -5.60   11.30
  11 -25  17    6.30    9.50
  25 -17  11    4.40    8.20
  25 -17 -11    0.10    3.70
 -25  17 -11    2.00    8.70
 -11  25 -17   -0.90    9.40
 -17  11 -25    6.20   11.10
 -11 -25  17   -0.80   15.30
 -17 -11  25   12.50    9.10
 -25  11  17   -0.90    4.80
  25 -11  17   -9.70   13.50
  17 -25  11    7.30    8.20
  11 -17  25    5.50   10.30
  25  11 -17    8.60    8.70
  17  25 -11   -2.40   17.80
  11  17 -25    4.50    7.60
 -13 -17  25   64.69   20.10
 -17 -25  13    5.40   26.80
 -25 -13  17   11.20   16.20
 -17  25 -13   20.80   10.10
 -25  13 -17   10.50   11.20
  17  13 -25   15.40    8.90
  13  25 -17   27.90   13.90
  25  17 -13    0.50   30.70
  17 -13  25   11.50   12.30
  13 -25  17   21.40   12.50
  25 -17  13    5.90    9.70
 -25  17 -13    8.50    8.40
 -13  25 -17   30.30   12.80
 -17  13 -25   35.30   15.70
 -25 -17  13   15.00   46.70
 -17 -13  25   17.60   10.60
  25 -13  17   20.60   16.20
  17 -25  13   24.50   12.10
  13 -17  25   10.00   10.30
  25  13 -17   12.90   10.10
  13  17 -25   21.20   11.10
 -15 -17  25   28.60   15.40
 -17 -25  15  -13.20   19.30
 -15  17 -25    4.00    9.90
 -17  25 -15   11.70    9.60
 -25  15 -17    5.90   12.00
  15  25 -17    4.00    9.40
  17 -15  25   14.20   11.80
  15 -25  17   20.00   11.80
 -15  25 -17   32.00   13.80
 -17  15 -25    5.20    9.50
 -25 -17  15    5.10   29.50
 -15 -25  17    5.90   23.60
 -17 -15  25    4.70   10.50
  17 -25  15    6.20    8.50
  15 -17  25    7.20   10.10
  17  25 -15    8.70    9.60
  15  17 -25   15.80   10.80
 -25  17 -17    1.80    9.00
 -17  25 -17   19.50   10.90
 -17  17 -25    0.60    9.10
 -17 -25  17    7.90   25.70
 -17 -17  25    8.80   13.70
  25 -17  17    5.60    8.70
  17 -25  17   16.60    9.40
  17 -17  25   -1.40    8.60
  25  17 -17   -0.20    5.70
  17  25 -17    3.60   11.00
  17  17 -25   18.80   10.60
  -1 -19  25    6.20   10.50
 -25  -1  19    4.50    7.00
 -19  25  -1    4.60    7.70
  19 -25  -1    5.20    8.00
  25  -1 -19    0.50    2.80
  19   1 -25    4.30    7.20
   1  25 -19    5.00    9.70
  25 -19   1    5.20    7.40
 -19   1  25    4.10    7.60
 -25  19   1    9.60    8.00
  25 -19  -1    6.30    6.60
  19  -1 -25   25.50   10.10
 -25  19  -1   10.40    7.30
  -1  25 -19    4.00    9.00
  -1 -25  19    6.00   12.40
 -25   1  19   13.70    7.40
 -19  25   1    7.90    8.30
  19 -25   1   17.90   10.00
   1 -19  25    6.70   10.60
   1  19 -25    8.80   10.70
 -25  -3  19    2.80    7.10
  -3  19 -25   19.60   11.90
 -19  25  -3   14.90   10.40
  25  -3 -19   12.40    5.10
   3  25 -19   13.10   12.40
  25 -19   3    9.10    7.70
 -19   3  25    7.20    7.70
 -25  19   3    8.50    7.20
  25 -19  -3   18.00    7.60
 -25  19  -3   -0.70    6.10
  -3  25 -19   10.00    8.80
  -3 -25  19   14.80   14.70
 -19  -3  25    7.70    7.70
 -25   3  19    9.70    7.70
 -19  25   3   -1.80   11.70
  19 -25   3   16.90   10.70
   3 -19  25   18.20   12.20
  25   3 -19   16.40    7.80
   3  19 -25    9.50    9.20
  -5 -19  25   27.50   11.70
 -25  -5  19    7.00    9.80
  -5  19 -25    4.80    9.40
 -19  25  -5    1.30    7.20
  25  -5 -19   18.00    6.10
  19   5 -25    4.90    6.90
   5  25 -19    0.60    9.90
  19  -5  25   -7.50   24.00
   5 -25  19   55.29   17.60
  25 -19   5    2.10    6.80
 -25  19   5   24.10    8.60
  25 -19  -5   17.20    6.50
  19  -5 -25    3.80    8.60
 -25  19  -5    0.50    5.90
 -19   5 -25    2.30   14.30
  -5 -25  19    4.40   15.40
 -25   5  19   20.40    7.70
 -19  25   5    8.60    8.40
  19 -25   5    3.20    8.70
   5 -19  25    3.00   12.00
  25   5 -19   -0.40    4.00
   5  19 -25   38.00   13.60
  -7 -19  25   13.80   10.10
 -25  -7  19   35.10   14.70
  -7  19 -25   -1.20    8.80
 -19  25  -7   64.69   17.30
 -25   7 -19    1.90   13.30
  19 -25  -7   -1.10    8.10
   7  25 -19   20.70   12.80
  19  -7  25   -6.50   23.80
   7 -25  19   34.00   14.50
 -19   7  25   12.70    9.20
 -25  19   7   16.90    7.40
  25 -19  -7   16.80    6.80
  19  -7 -25   15.10    9.40
 -25  19  -7   18.30    8.60
  -7  25 -19    5.20    9.10
 -19   7 -25    6.40   10.60
  -7 -25  19   20.30   15.90
 -19  25   7   54.89   23.60
  19 -25   7   18.10    8.90
   7 -19  25    3.90   10.70
  25   7 -19   12.40   10.50
   7  19 -25   33.90   12.50
  -9 -19  25   13.90   10.40
 -19 -25   9   -0.30   37.50
 -25  -9  19    4.60   12.30
  -9  19 -25    6.30    9.00
 -19  25  -9   16.60    9.00
  19 -25  -9    0.60    6.60
  25  -9 -19    8.40    5.40
  19   9 -25    6.90    5.70
  19  -9  25    9.60   15.10
   9 -25  19   12.90   10.10
  25 -19   9    6.80    7.60
 -19   9  25   -0.40   13.20
 -25  19   9   15.80    7.40
  25 -19  -9    3.00    4.30
 -25  19  -9    8.30    8.40
  -9  25 -19   11.70    9.50
 -19   9 -25    3.20   10.80
  -9 -25  19    1.90   12.90
 -19  -9  25    8.40    7.80
 -25   9  19   14.10    6.70
  25  -9  19    1.70   29.50
  19 -25   9   12.20    8.20
  25   9 -19   -0.20    3.00
   9  19 -25   15.40    9.00
 -11 -19  25   68.79   19.90
 -19 -25  11    6.10   51.39
 -25 -11  19    3.70   13.90
 -25  11 -19   64.79   20.70
  25 -11 -19   49.40   12.20
  19  11 -25   70.79   18.40
  11  25 -19   83.09   21.60
  19 -11  25   67.69   22.90
  11 -25  19   67.29   19.50
  25 -19  11   34.90   12.40
 -25  19 -11   53.49   15.70
 -11  25 -19   48.50   15.30
 -19  11 -25   36.20   17.70
 -11 -25  19   23.40   16.30
 -19 -11  25   49.99   14.90
 -25  11  19   30.90   10.10
  25 -11  19   13.70   16.10
  19 -25  11   77.59   20.70
  11 -19  25   62.79   18.50
  25  11 -19   33.20   14.20
  19  25 -11   23.90   68.79
  11  19 -25   71.29   19.80
 -13 -19  25   15.40   12.40
 -19 -25  13  -12.00   31.10
 -25 -13  19  -21.10   17.80
 -13  19 -25    6.80    9.70
 -19  25 -13    1.20    8.70
 -25  13 -19    8.50   10.10
  25 -13 -19   10.40   12.50
  19  13 -25   12.70    8.10
  13  25 -19    9.30    8.90
  19 -13  25    3.50    9.90
  13 -25  19   17.90   11.50
 -25  19 -13    1.00    6.90
 -13  25 -19    4.10    9.20
 -25 -19  13   21.20   38.00
 -13 -25  19   12.80   16.30
 -19 -13  25   10.60    9.80
  25 -13  19    2.90   14.00
  19 -25  13    9.80    9.40
  13 -19  25    3.60   10.20
  19  25 -13   12.60   15.40
  13  19 -25    0.90    8.70
 -15 -19  25    7.60   14.50
 -19 -25  15    7.00   28.10
 -15  19 -25   19.40   11.90
 -19  25 -15    2.20    8.00
 -25  15 -19    6.70    9.30
  19  15 -25   13.10    8.50
  15  25 -19   28.00   16.10
  19 -15  25    0.50    9.80
  15 -25  19   14.00    9.20
  25 -19  15   18.80   10.50
 -15  25 -19    8.50    9.00
 -19  15 -25    7.60   10.30
 -15 -25  19   20.70   23.10
  25 -15  19    4.30    7.90
  19 -25  15   17.60    9.20
  15 -19  25   23.10   11.70
  25  15 -19   36.70   16.60
  19  25 -15   15.30   11.90
 -19 -25  17   37.10   24.80
 -17  19 -25   31.60   13.30
 -19  25 -17   69.49   18.80
 -25  17 -19   36.30   13.60
  17  25 -19   17.50   12.50
  19 -17  25   31.40   12.60
  25 -19  17   19.80    9.90
 -25  19 -17   24.40   11.90
 -19  17 -25   30.20   12.80
 -17 -25  19   -1.90   20.10
  25 -17  19   19.40   10.90
  19 -25  17   43.80   13.60
  17 -19  25   18.80   10.90
  25  17 -19   75.29   23.50
  19  25 -17   39.70   16.10
 -25  19 -19    5.70    8.60
 -19  25 -19   -4.10    7.30
  25 -19  19    1.50    8.20
  19 -25  19    4.90    9.80
  25  19 -19    2.60    5.00
  19  25 -19    1.30    6.40
  19  19 -25   13.40    9.20
  -1 -21  25    6.50   10.30
 -25  -1  21    2.70    6.70
  -1  21 -25    8.20   11.00
 -21  25  -1   20.50   10.30
  25  -1 -21    3.70    4.60
  21   1 -25    7.40    7.30
   1  25 -21    8.70   11.30
   1 -25  21   16.40   15.40
  25 -21   1    3.70    6.30
 -21   1  25    5.60    5.60
  21  -1 -25   18.00    9.90
  -1  25 -21   20.60   11.70
  -1 -25  21   -3.60   10.40
 -21  -1  25   10.50    7.70
 -25   1  21    3.80    6.20
 -21  25   1    4.20    6.70
   1 -21  25    8.10   11.00
  25   1 -21   11.60    6.00
 -25  -3  21   18.30    9.90
  -3  21 -25   16.70   12.50
 -21  25  -3    8.80    9.20
  25  -3 -21   27.30    7.80
  21   3 -25   41.30   12.70
   3  25 -21   31.80   14.30
 -25  21   3   14.30    7.50
  25 -21  -3   29.00    9.90
  21  -3 -25   18.20    8.80
 -25  21  -3   12.30    8.70
  -3  25 -21   31.10   12.50
  -3 -25  21   21.70   16.00
 -21  -3  25    9.40    8.30
 -25   3  21   12.00    6.50
 -21  25   3   26.30   10.90
  21 -25   3   52.89   14.70
   3 -21  25   19.80   12.40
   3  21 -25   20.40   10.40
  -5 -21  25   24.40   10.80
 -25  -5  21   21.50   10.70
  -5  21 -25   14.80   12.20
  21 -25  -5   -2.20   78.29
   5  25 -21   17.90   11.50
   5 -25  21   19.00   11.20
  25 -21   5    9.40    8.30
 -21   5  25    8.20    7.10
  25 -21  -5    9.10    6.50
  21  -5 -25    3.80    8.30
 -25  21  -5   12.10    7.70
 -21   5 -25    8.30   19.80
  -5 -25  21   27.60   17.30
 -21  -5  25   13.60    8.00
 -25   5  21   23.50    8.00
 -21  25   5   18.40   10.60
  21 -25   5   25.10    9.20
   5 -21  25   22.40   12.70
  25   5 -21   14.40    7.50
   5  21 -25   20.30   10.00
  -7 -21  25    0.30    8.90
 -25  -7  21    5.80    8.40
  -7  21 -25    5.10    9.10
 -21  25  -7    3.70    6.20
 -25   7 -21   -7.40   22.60
  21 -25  -7   -3.90    8.90
  25  -7 -21    3.30    4.90
  21   7 -25    5.60    5.80
  21  -7  25   -6.40   35.20
   7 -25  21    7.10    9.80
  25 -21   7    0.20    6.40
 -21   7  25    5.20    7.90
 -25  21   7    6.70    6.00
  25 -21  -7    0.40    3.10
  21  -7 -25    1.20    7.50
 -25  21  -7    3.90    6.90
  -7  25 -21    5.10    7.70
 -21   7 -25    4.20   15.10
  -7 -25  21   15.90   14.00
  21 -25   7    1.60    6.00
   7 -21  25   14.90   11.10
  25   7 -21    2.00    4.60
   7  21 -25    4.20    7.50
  -9 -21  25   28.30   14.40
 -25  -9  21   24.90   12.30
  -9  21 -25    6.80    9.50
 -21  25  -9   20.40    9.20
 -25   9 -21   19.10   16.60
  21 -25  -9  -11.50   17.50
  25  -9 -21   25.20    8.50
  21   9 -25   35.40   12.00
   9  25 -21    8.20    8.40
  21  -9  25  -15.50   17.10
   9 -25  21   16.70   12.00
 -21   9  25   29.20   11.50
 -25  21   9   19.60    7.20
  25 -21  -9    0.80    5.70
  21  -9 -25   10.20    8.70
 -25  21  -9   21.70    9.40
  -9  25 -21   19.10   10.80
 -21   9 -25   13.10   13.40
 -21  -9  25   12.30    9.50
 -25   9  21   26.80   10.20
  25  -9  21  -26.40   38.00
  21 -25   9   32.00   12.30
   9  21 -25   12.80    9.50
 -11 -21  25   16.00   12.50
 -21 -25  11   -5.80   25.00
 -25 -11  21    8.20   14.00
 -11  21 -25    6.50    7.80
 -25  11 -21    8.00   11.60
  25 -11 -21   10.50    6.10
  21  11 -25   13.30    8.10
  11  25 -21    9.30    8.40
  11 -25  21   16.10   10.50
  25 -21  11    7.70    7.60
 -21  11  25   -1.20   26.20
  25 -21 -11   -4.50    8.90
  21 -11 -25    6.60   12.40
 -25  21 -11    0.80    6.60
 -11  25 -21   13.90   10.30
 -11 -25  21    9.20   11.70
 -21 -11  25    6.80   10.50
 -25  11  21    6.40    8.30
  25 -11  21    0.30   13.60
  21 -25  11    4.90    8.20
  11 -21  25   13.10   11.00
  25  11 -21   20.20   11.90
  21  25 -11   -5.00   16.40
  11  21 -25    8.70    8.70
 -21 -25  13   -8.20   22.90
 -13  21 -25    9.90    9.80
 -21  25 -13   -4.30    8.20
 -25  13 -21   -5.00    8.90
  25 -13 -21   14.50   17.50
  21  13 -25   17.40    8.70
  13  25 -21    8.60    9.50
  25  21 -13   -4.40   14.20
  21 -13  25   11.80   10.80
  13 -25  21    7.80    9.30
  25 -21  13   17.30    9.60
 -25  21 -13   12.50    9.00
 -13  25 -21   14.80    9.30
 -21  13 -25    1.70    9.20
 -13 -25  21    5.40   13.30
  25 -13  21    3.80   11.90
  21 -25  13    6.60    7.40
  13 -21  25    5.60    9.20
  25  13 -21   10.20   10.10
  21  25 -13   -1.60   12.00
 -15 -21  25   -2.50   10.50
 -21 -25  15   -4.90   28.00
 -15  21 -25   18.30   10.90
 -21  25 -15    4.60    8.20
 -25  15 -21   -1.50    7.40
  21  15 -25    5.90    5.80
  15  25 -21    5.50    6.80
  25  21 -15   -0.90    7.00
  21 -15  25    4.90    9.10
  15 -25  21    9.80   10.20
 -21  15 -25    6.70    9.60
 -15 -25  21    3.70   14.70
  25 -15  21    2.80    9.00
  21 -25  15   16.00    9.10
  15 -21  25   11.20    9.10
  21  25 -15   -0.50    8.70
  15  21 -25    2.60    6.90
 -17  21 -25    0.20    9.20
 -25  17 -21    8.40    8.50
  25  21 -17    0.60    7.20
  17 -25  21   -1.70    8.50
 -25  21 -17    5.60   10.60
 -17  25 -21    2.80    8.80
  21 -25  17   -0.10    7.90
  25  17 -21    0.90   49.80
  21  25 -17    7.00    7.30
  17  21 -25   -3.30    7.40
 -19  21 -25    5.00    9.00
 -21  25 -19    3.90    8.60
 -25  19 -21    2.40    8.40
  21  19 -25    5.90    7.20
  19  25 -21   -0.20    4.80
  25  21 -19    0.90    5.80
 -25  21 -19   -1.10    8.40
 -19  25 -21    0.30    8.50
 -21  19 -25    1.50    8.50
  25  19 -21    1.70    4.00
  21  25 -19    6.90    7.80
  19  21 -25    3.30    6.70
 -25  21 -21    5.70    9.00
 -21  25 -21    0.60    8.50
 -21  21 -25    2.60    8.10
  25  21 -21    1.90    5.10
  21  25 -21    1.10    6.30
  21  21 -25    2.10    5.40
 -25  -1  23    0.50    5.70
  23 -25  -1    4.30    5.80
  25  -1 -23   13.80    6.10
  23   1 -25    1.50    5.30
   1  25 -23    3.00    7.80
  25 -23   1    0.80    5.50
 -23   1  25    3.30    5.60
 -25  23   1    8.40    7.10
  23  -1 -25   -1.60    5.90
  -1  25 -23    3.60    7.90
  -1 -25  23    2.00    9.90
 -23  -1  25    5.90    6.60
 -25   1  23    4.00    6.70
   1 -23  25    4.50    8.40
  25   1 -23    5.40    4.80
   1  23 -25    0.70    6.50
  -3 -23  25   12.30    9.70
 -25  -3  23   14.20    8.80
  -3  23 -25    3.80    8.50
 -23  25  -3   15.60    8.70
  23 -25  -3    5.30    4.30
  25  -3 -23   32.50    9.60
   3  25 -23    9.20    9.70
   3 -25  23    5.80    8.00
 -23   3  25    6.20    5.90
  23  -3 -25   27.90    9.80
 -25  23  -3    9.70    7.30
  -3 -25  23   -5.70   11.10
 -23  -3  25   22.00    8.90
 -25   3  23   13.60    6.40
 -23  25   3   13.90   10.20
  23 -25   3   17.20    8.90
   3 -23  25   11.60   10.70
  25   3 -23    7.90    6.40
   3  23 -25   15.20    9.60
  -5 -23  25    6.90   11.80
 -25  -5  23   -0.90    8.60
  -5  23 -25    0.50    9.50
 -23  25  -5    6.00    6.70
  23 -25  -5    2.60    5.00
  25  -5 -23    6.30    5.50
  23   5 -25   -0.40    5.20
   5  25 -23   -3.80    8.10
   5 -25  23    2.10    8.40
  25 -23   5    1.90    6.20
 -25  23   5    3.90    6.10
  25 -23  -5    2.80    4.00
  23  -5 -25   -3.60    6.90
  -5  25 -23    1.00    6.90
 -23   5 -25    3.30   26.80
  -5 -25  23   10.70   13.90
 -25   5  23    0.70    5.00
 -23  25   5   -6.60   10.40
  23 -25   5   -0.10    6.00
   5 -23  25   -5.80    8.70
  25   5 -23    0.20    3.80
   5  23 -25    8.90    8.30
  -7 -23  25   44.50   16.80
  -7  23 -25    3.80    8.80
 -23  25  -7    8.40    7.50
 -25   7 -23   21.80   41.40
  23 -25  -7    5.10   10.40
  25  -7 -23    4.90    5.40
  23   7 -25   23.80   10.40
  23  -7  25  -23.70   63.09
   7 -25  23    2.40   10.70
  25 -23   7    7.00    7.30
 -25  23   7    4.00   10.60
  25 -23  -7   -1.20    2.90
  23  -7 -25    5.30    7.20
  -7  25 -23   10.50    8.70
 -23   7 -25    4.70   32.20
  -7 -25  23    4.60   14.70
 -23  -7  25    7.20    8.60
 -25   7  23    5.10    5.50
 -23  25   7   10.30    8.00
  23 -25   7    6.80    7.60
   7 -23  25    5.10    8.50
  25   7 -23    9.50    6.90
   7  23 -25   15.40   10.40
  -9 -23  25   34.10   15.50
 -23  25  -9   38.20   13.20
 -25   9 -23   54.49   23.40
  23 -25  -9   -4.40   11.60
  25  -9 -23   44.90   11.50
  23   9 -25   61.99   18.80
   9  25 -23   66.99   20.00
   9 -25  23   34.10   14.60
  25 -23   9   52.69   14.80
 -23   9  25   41.90   12.20
 -25  23   9   49.50   14.00
  25 -23  -9   56.89   20.30
  23  -9 -25   44.20   13.30
  -9  25 -23   35.00   14.00
  -9 -25  23   55.09   22.20
 -25   9  23   43.00   13.50
 -23  25   9   81.19   22.70
  25  -9  23   40.20   49.10
  23 -25   9   46.10   13.40
   9 -23  25   43.70   16.90
  25   9 -23   68.29   18.70
 -23 -25  11   18.40   24.40
 -11  23 -25    9.30    8.70
 -23  25 -11   -0.50    7.00
 -25  11 -23    1.70   10.60
  23 -25 -11   -0.50    3.80
  25 -11 -23   -1.40    5.30
  23  11 -25   -0.10    4.20
  11  25 -23   11.00    9.50
  23 -11  25    3.20   13.20
  25 -23  11    6.70    8.00
 -23  11  25    3.20   12.20
  25 -23 -11   -2.50    6.50
  23 -11 -25    4.10    8.30
 -11  25 -23    3.70    8.20
 -23  11 -25    1.20   10.50
 -11 -25  23    7.80   14.10
 -25  11  23   -1.90    7.60
  25 -11  23    2.50   13.50
  23 -25  11    2.10    6.90
  11 -23  25   15.20   10.20
  25  11 -23   -1.90    4.00
  11  23 -25    0.90    7.60
 -13  23 -25   18.50   11.40
 -25  13 -23   12.00   10.40
  25 -13 -23   13.60    8.60
  23  13 -25   24.00   10.20
  13  25 -23   13.80    9.10
  25  23 -13   -7.70   11.80
  23 -13  25    4.80   10.80
  13 -25  23   26.80   11.60
  23 -13 -25   19.50   10.50
 -25  23 -13   19.00   10.80
 -13  25 -23    9.10    9.10
 -23  13 -25   10.10   10.40
  25 -13  23   12.60   12.90
  13 -23  25   13.10   11.10
  25  13 -23   11.00    7.40
  23  25 -13    0.70   21.00
  13  23 -25   20.20   11.10
 -15  23 -25    5.20    9.30
 -23  25 -15    5.40    8.20
 -25  15 -23    2.50    8.00
  23  15 -25    7.70    6.60
  15  25 -23    1.70    7.00
  25  23 -15    5.50    8.10
 -15  25 -23    5.10    8.70
 -23  15 -25    2.50   10.00
  25 -15  23    2.50    8.70
  25  15 -23   -0.70    3.30
  23  25 -15    5.90    8.00
  15  23 -25    9.20    9.20
 -23  25 -17   -2.80    7.40
  23  17 -25    3.60    5.50
  17  25 -23    4.90    6.90
  25  23 -17    1.70    6.60
 -25  23 -17    3.70    9.90
 -17  25 -23   -4.50    8.00
 -23  17 -25   -0.50    8.40
  23  25 -17   -0.70    4.40
  17  23 -25    5.10    8.00
 -19  23 -25    2.70    9.00
 -23  25 -19    0.90    8.80
 -25  19 -23    2.30    7.90
  19  25 -23   -2.50    5.70
  25  23 -19    2.80    5.40
 -25  23 -19    1.70    9.10
 -23  19 -25    2.70    9.10
  25  19 -23    0.20    3.90
  23  25 -19    0.40    5.60
 -21  23 -25   10.50   10.40
 -25  21 -23    2.10    8.30
  21  25 -23    2.00    6.50
  25  23 -21    3.60    5.80
 -25  23 -21    4.20    9.50
 -21  25 -23    2.10    9.00
 -23  21 -25    4.90    8.80
  23  25 -21    3.20    5.40
  21  23 -25    4.00    6.00
 -25  23 -23    2.60    8.60
 -23  25 -23    9.80   10.40
  25  23 -23    2.90    5.50
  23  25 -23    2.90    5.60
  23  23 -25    1.60    4.80
  25 -25  -1   16.90    7.80
  25  -1 -25   10.10    7.00
 -25  25  -1   20.30    9.80
  -1 -25  25   22.30   10.60
 -25  -1  25   15.10    8.20
 -25   1  25   13.50    6.80
 -25  25   1   31.80   12.70
   1 -25  25   12.10   10.60
  25   1 -25   19.10    7.80
   1  25 -25   13.10   10.50
  25 -25  -3    2.00    4.80
  25  -3 -25    1.50    5.80
  -3  25 -25    1.90    7.60
  -3 -25  25    8.10   11.40
 -25  -3  25    5.30    5.90
 -25  25   3    5.00    6.80
   3 -25  25    0.70    7.50
  25   3 -25    6.70    5.90
   3  25 -25    1.20    6.50
  25  -5 -25    8.50    6.00
 -25  25  -5   17.70    8.60
  -5  25 -25    4.60    8.50
  -5 -25  25   23.70   14.30
 -25   5  25   24.30    8.80
  25 -25   5   39.50   12.90
   5 -25  25   25.80   12.20
  25   5 -25   52.49   16.90
   5  25 -25   27.40   12.80
  25 -25  -7    2.90   17.30
 -25  25  -7    8.70    8.70
  -7  25 -25    1.60    9.30
  -7 -25  25    8.10   14.10
 -25   7  25    8.10    5.70
 -25  25   7   13.30    9.10
   7 -25  25    9.70    9.20
  25   7 -25   23.50   11.40
  25 -25  -9    1.20   18.20
 -25  25  -9    6.10    8.30
 -25   9 -25    3.50   11.70
 -25   9  25    7.50    6.20
  25  -9  25  -12.00   20.50
  25   9 -25   14.80    8.70
   9  25 -25   11.40   11.30
  25 -25 -11   -2.00    4.60
  25 -11 -25   12.50    5.80
 -25  25 -11   -0.20    6.90
 -11  25 -25    3.80    9.20
 -25  11 -25   14.30   10.60
 -25  11  25    0.40    6.70
  25 -11  25    2.90   11.50
  25  11 -25    3.90    5.20
  11  25 -25    8.60   10.30
  25 -13 -25    4.20    6.80
 -25  25 -13    8.10    9.30
 -13  25 -25    3.10    9.00
 -25  13 -25    8.80    8.80
  25  13 -25   19.70    9.40
  25  25 -13   -3.00   10.10
  13  25 -25    7.00    9.20
 -15  25 -25    1.50    7.80
 -25  15 -25    2.90    8.10
  25  15 -25    0.20    3.50
  25  25 -15    0.70    9.80
 -25  25 -17   12.70   10.10
 -17  25 -25    0.30    7.80
 -25  17 -25   -0.20    7.60
  25  17 -25    3.70    4.40
  25  25 -17   -2.30    6.30
  17  25 -25    0.70    5.50
 -25  25 -19    2.10    8.30
 -19  25 -25    2.40    9.10
  25  19 -25    1.90    3.50
  19  25 -25    0.30    5.40
 -25  25 -21    3.20    9.90
 -21  25 -25   11.20   10.40
 -25  21 -25    5.50    8.90
  25  21 -25    2.30    5.30
  25  25 -21    4.80    7.20
  21  25 -25    9.60    7.90
   0 -26   0    9.30   26.00
   0   0  26   10.60   17.40
   0   0 -26    6.10   14.60
   2   0  26    1.40   25.30
   2   0 -26    6.50   11.30
   0  26  -2    8.00   13.60
  -2  26   0   14.80   13.40
   0   2  26   -5.60   37.40
   0   2 -26    2.10   11.80
   2   2  26   -6.20   32.90
   2  -2 -26    6.30   12.80
  -2  26  -2    2.50   11.00
  -2   2 -26    3.80   10.70
  -2  -2 -26    9.80   17.30
  -2   2  26   -5.60   30.90
   2  -2  26   -2.50   13.90
   2  26  -2    0.00   12.80
   2   2 -26   -8.50   11.30
   4   0  26   23.00   33.70
   4   0 -26   -1.50   11.00
  -4   0 -26   -1.90   14.40
   0 -26   4  -17.20   65.69
   0  -4 -26    7.00   15.90
  -4  26   0    2.70   12.20
   0  -4  26    3.70   11.10
   0   4 -26    2.50   11.00
  -2  -4  26   32.10   15.70
  -4 -26   2   -1.80   24.90
  -2   4 -26   10.90   12.50
  -4  26  -2   -6.10   21.50
   2  -4 -26    7.50   18.10
   4   2 -26   19.90   12.50
   2  26  -4   16.90   12.90
   4  -2  26    5.40   16.50
   2 -26   4   -9.20   30.50
  -4  -2 -26    7.00   17.70
  -2 -26   4  -38.30   72.99
  -2   4  26   -2.50   32.20
   4 -26   2  -16.50   81.59
   2   4 -26   15.60   14.10
   4  -4 -26   13.00   19.80
  -4   4 -26    0.20   11.30
  -4  -4  26   13.70   12.30
   4 -26   4   23.00   36.50
   4  -4  26    8.40   12.00
   4  26  -4   -1.60   12.10
   4   4 -26    7.10   12.70
   6   0  26    2.60   37.90
   6   0 -26    0.90   10.70
   0  26  -6   34.30   15.10
  -6   0 -26   21.10   17.80
   0 -26   6    9.10   28.10
  -6  26   0   22.10   12.00
   0  -6  26   38.20   15.50
   0   6 -26   24.40   14.10
  -2  -6  26    5.10   10.50
  -2   6 -26    2.20   10.50
  -6  26  -2   77.39   21.90
   2  26  -6    6.70   11.00
   6  -2  26   -3.50   17.10
   2 -26   6   93.09   48.70
   6  -2 -26   16.60   12.20
  -2  26  -6   21.50   14.80
  -6   2 -26    7.50   11.80
  -2 -26   6   11.90   36.50
  -6  26   2   11.40   13.70
   2  -6  26   10.10   11.70
   2   6 -26   24.40   14.00
  -4  -6  26    5.90   11.00
  -6 -26   4    8.50   28.90
  -4   6 -26   31.10   14.00
   6   4 -26    6.00   10.00
   6  -4  26    1.10   14.90
   4 -26   6   -2.90   37.30
  -6   4  26   39.60   37.00
   6  -4 -26   47.30   16.70
  -4  26  -6    8.50   16.80
  -4 -26   6    4.50   44.90
  -6  -4  26    1.80   10.00
   6 -26   4   20.30   35.30
   4  -6  26   31.30   15.10
   6  26  -4    6.00   14.30
   4   6 -26    0.30   10.70
   6  -6 -26   -1.10   19.60
  -6  26  -6   61.09   23.00
  -6   6 -26   -3.60   10.00
  -6 -26   6    5.30   37.60
  -6  -6  26   18.30   12.10
   6 -26   6   11.40   24.70
   6  -6  26   15.10   14.30
   6   6 -26   17.60   11.80
   8   0  26    1.70   36.80
   8   0 -26    8.00    9.70
   0  26  -8    7.90   14.20
  -8   0 -26    9.10   20.30
  -8  26   0    1.00   14.00
   8 -26   0   17.20   34.90
   0  -8  26   22.20   11.30
   0   8 -26   15.60   11.10
  -2  -8  26    2.70    8.70
  -8  26  -2   29.10   12.40
   8   2 -26   34.40   13.20
   2  26  -8    8.30   10.50
   8  -2  26    7.20   33.90
  -8   2  26   -3.20   11.30
   8  -2 -26    3.10    9.40
  -2  26  -8   13.90   19.90
  -8   2 -26    7.70   12.20
  -2 -26   8   26.20   29.10
   2  -8  26    4.70    9.70
   2   8 -26    0.60    9.90
  -8 -26   4   18.30   34.60
   4  26  -8    0.50    9.10
   8  -4  26   -7.00   13.70
  -8   4  26    7.30   12.40
   8  -4 -26    3.30    9.00
  -4  26  -8    4.30   13.30
  -8   4 -26    4.00   10.90
  -4 -26   8   -3.10   26.20
  -8  -4  26    6.90    9.50
   8 -26   4  -10.30   29.00
   4  -8  26   14.20   11.70
   4   8 -26   -3.80    8.90
  -6   8 -26  126.39   30.00
  -8  26  -6  132.29   31.70
   6  26  -8   78.69   21.40
   8  -6  26   36.40   17.40
  -8   6  26   -9.50   35.90
   8  -6 -26   91.29   30.40
  -6  26  -8  104.49   26.60
  -8   6 -26   53.79   20.00
  -6 -26   8    8.10   34.00
  -8  -6  26   71.59   19.30
   8 -26   6   66.69   27.10
   6  -8  26   92.09   24.00
   6   8 -26   69.79   18.60
  -8  26  -8    0.50    8.70
  -8   8 -26   10.60   13.50
  -8 -26   8   10.40   62.59
  -8  -8  26    3.60    9.60
   8 -26   8    7.50   11.80
   8  -8  26    8.40   14.50
   8  26  -8   14.80   17.80
   8   8 -26    8.30    9.90
 -26  10   0   18.20   16.00
   0  26 -10   14.50   13.70
 -10   0 -26   16.30   19.70
   0 -26  10   10.70   26.00
 -10  26   0    7.40    9.10
  10 -26   0   -0.60   18.10
   0 -10  26    9.90   10.40
   0  10 -26   20.90   12.40
  -2 -10  26    5.50    8.70
  -2  10 -26   12.40   11.50
  10 -26  -2    0.10   26.40
  10  -2  26   -2.00   49.20
   2 -26  10   17.70   21.30
  10  -2 -26   10.40    8.40
 -26  10  -2    1.40   21.20
  -2  26 -10   23.10   14.60
 -10   2 -26    1.90   17.30
  -2 -26  10   -9.20   31.60
 -10  26   2    6.10    8.60
  10 -26   2   -8.00   18.30
   2 -10  26    3.50   10.00
   2  10 -26    8.10    9.90
  -4 -10  26   33.20   12.80
  -4  10 -26   24.60   14.00
 -10  26  -4   59.19   20.80
  10   4 -26   21.80   10.80
  10  -4  26    8.80   17.40
   4 -26  10   29.30   18.60
 -10   4  26   59.99   18.30
  10  -4 -26   21.40   12.10
 -26  10  -4   -4.40   17.60
  -4  26 -10   29.80   14.20
 -10   4 -26   10.80   12.40
  -4 -26  10   72.99   42.70
 -10  -4  26   54.39   16.50
   4 -10  26   13.80   10.10
   4  10 -26   24.20   11.40
  -6 -10  26   12.80    9.80
 -10 -26   6   28.50   42.40
  -6  10 -26    5.90   11.40
 -10  26  -6   40.90   14.60
  10   6 -26    7.40    8.40
   6  26 -10    3.10    8.10
  10  -6  26   11.80   17.80
   6 -26  10    1.70   11.90
  26 -10   6   -1.60   19.50
 -10   6  26   -7.40   27.20
  10  -6 -26    5.60   12.20
 -26  10  -6   28.30   17.90
  -6  26 -10   -0.30    9.20
  -6 -26  10  -15.10   32.20
 -10  -6  26   21.00   10.50
  10 -26   6    5.90   11.20
  10  26  -6    4.70   21.10
   6  10 -26    4.10    8.90
  -8 -10  26    1.70    8.00
 -10 -26   8   40.60  162.58
  -8  10 -26   -1.90   10.40
 -10  26  -8    9.80   10.30
   8  26 -10   -3.10   11.50
  10  -8  26   10.00   12.40
   8 -26  10    5.00   11.80
  26 -10   8   -0.40   21.50
  10  -8 -26   11.60   14.00
 -26  10  -8    2.30   13.30
  -8  26 -10   25.50   12.10
 -10   8 -26   -3.20   11.40
 -10  -8  26   -1.70    7.00
  10 -26   8    6.50   10.00
   8 -10  26   10.60   14.00
   8  10 -26    5.10    8.00
 -10  26 -10   84.79   22.30
 -10  10 -26   15.40   12.50
 -10 -26  10   14.90   43.90
 -10 -10  26   65.39   17.50
  26 -10  10  -10.20   24.00
  10 -26  10   76.49   22.80
  10 -10  26   18.10   15.90
  10  26 -10  100.09   60.29
  10  10 -26   44.50   13.90
  26 -12   0    2.00   11.80
  12   0 -26    4.00    8.80
 -26  12   0    4.80    7.70
   0  26 -12    1.70   10.30
 -12   0  26    6.00    8.60
 -26   0  12    9.10   13.80
 -12  26   0   -0.50    8.00
  12 -26   0    2.90   16.20
   0 -12  26    2.70    8.00
   0  12 -26    3.00    8.30
 -26  -2  12   93.09   27.10
  -2  12 -26   63.19   19.50
 -12  26  -2   74.19   23.00
  12 -26  -2   13.40   26.00
  12   2 -26   45.90   15.20
   2  26 -12   87.79   24.30
  12  -2  26  -16.80   35.80
 -26  12   2   47.20   13.20
  26 -12  -2   51.49   14.60
 -26  12  -2   60.39   16.20
  -2  26 -12  110.39   27.70
 -12   2 -26   85.99   26.10
  -2 -26  12   94.69   38.00
 -12  -2  26   54.39   15.80
 -26   2  12  171.38   37.70
   2 -12  26   61.69   18.20
   2  12 -26   63.29   17.90
 -26  -4  12    0.90   18.10
  12 -26  -4   15.30   75.39
   4  26 -12   16.20   13.80
   4 -26  12    3.90   14.30
 -12   4  26    4.50   11.40
 -26  12   4   14.00    6.40
  26 -12  -4    7.90    8.20
  12  -4 -26    9.70    9.60
 -26  12  -4    0.60    9.00
  -4  26 -12    0.60    9.80
 -12   4 -26   15.20   14.70
  -4 -26  12    8.70   23.00
 -26   4  12    8.10   12.20
  12 -26   4    1.10   11.10
   4 -12  26   34.80   14.80
   4  12 -26    3.40    8.80
  -6 -12  26    2.00    7.40
 -12 -26   6   -7.40   46.60
 -26  -6  12   11.50   22.90
  -6  12 -26    9.70   11.30
 -12  26  -6    7.90    9.80
  12   6 -26    5.50    7.60
   6  26 -12    4.60   10.00
  12  -6  26    0.20   19.10
   6 -26  12   -3.30   10.00
 -26  12   6    4.50    5.20
  26 -12  -6   -1.60    8.80
  12  -6 -26    1.90   11.30
 -26  12  -6    1.20    9.20
 -12   6 -26    8.80   12.90
  -6 -26  12    4.80   27.60
 -12  -6  26    1.80    7.80
 -26   6  12   13.50   10.90
  12 -26   6    0.40    8.40
   6 -12  26   -0.70   12.60
   6  12 -26    3.90    8.20
  -8 -12  26   22.40   10.90
 -26  -8  12   -9.40   32.20
  -8  12 -26   41.20   17.10
 -12  26  -8   49.30   16.80
   8  26 -12   34.30   15.30
  12  -8  26   16.70   15.40
   8 -26  12   19.10   13.10
  26 -12   8    9.80   16.30
 -26  12   8   29.50    7.30
  26 -12  -8   15.70    8.00
 -26  12  -8   36.20   13.70
 -12   8 -26   36.00   16.80
  -8 -26  12  103.09   43.20
 -12  -8  26   29.60   11.20
 -26   8  12   54.39   21.40
  12 -26   8   10.10   11.50
   8 -12  26   44.30   17.50
  12  26  -8    5.80   36.80
   8  12 -26   30.10   12.20
 -10 -12  26    2.20    7.40
 -12 -26  10   65.59  143.69
 -10  12 -26   17.80   12.40
 -12  26 -10   12.80    9.30
  12 -10  26    4.90   12.20
  10 -26  12   -3.60    9.30
  26 -12  10   -0.20   13.20
 -26  12  10   11.50    3.20
 -26  12 -10    6.10    9.30
 -12  10 -26   10.30   12.10
 -10 -26  12    3.80   38.30
 -12 -10  26   10.50    9.30
  12 -26  10    0.50    9.10
  10 -12  26    0.50   11.60
  12  26 -10   38.60   64.49
  10  12 -26    7.20    8.50
 -26  12 -12   11.70    9.70
 -12  12 -26   14.30   12.00
 -26 -12  12  -45.00  118.39
 -12 -12  26    7.30    9.10
  26 -12  12   -1.30   12.60
  12 -26  12   -0.70    8.50
  12  26 -12   14.90   17.80
  12  12 -26    1.50    8.30
  26 -14   0   91.19   21.90
  14   0 -26  120.19   27.90
 -26  14   0  112.39   24.60
   0  26 -14  113.19   27.90
   0 -26  14  159.48   39.40
 -14   0  26  112.79   26.60
 -14  26   0  128.19   29.80
   0 -14  26   95.29   23.00
  26   0 -14   79.89   50.19
   0  14 -26   81.19   20.90
  -2 -14  26    0.50    7.80
 -26  -2  14  -16.20   34.50
  -2  14 -26    0.40    9.60
 -14  26  -2   14.40   10.60
  14 -26  -2   16.80   16.00
  26  -2 -14    8.30   24.40
  14   2 -26   -0.20    6.90
   2  26 -14    2.40    9.70
   2 -26  14    3.20   12.30
  26 -14   2    6.70    8.40
 -26  14   2    9.30    6.70
  26 -14  -2    5.20    7.30
  14  -2 -26   11.50    9.90
  -2  26 -14    1.10   10.20
 -14   2 -26    2.40   14.20
  -2 -26  14    8.30   16.70
 -14  -2  26   15.70    9.50
 -26   2  14    5.30    6.60
 -14  26   2   -0.90    9.70
  14 -26   2    2.40   10.50
   2 -14  26    1.10    9.20
  26   2 -14    1.90   20.30
  -4 -14  26   29.60   11.80
 -26  -4  14  185.58   89.29
  -4  14 -26   38.50   14.80
 -14  26  -4   46.20   14.30
  14 -26  -4   -6.20  112.19
  14   4 -26   23.80    9.50
   4  26 -14   62.09   19.10
  14  -4  26    1.10   31.50
   4 -26  14   13.90   12.80
 -14   4  26   48.10   16.60
 -26  14   4   29.70    8.70
  26 -14  -4   30.00    8.90
 -26  14  -4    8.80    8.50
  -4  26 -14   35.30   15.50
  -4 -26  14   33.70   22.50
 -14  -4  26   39.40   12.90
 -14  26   4  205.18   61.89
  14 -26   4   39.80   13.70
   4 -14  26   41.90   16.50
  26   4 -14    1.60   19.30
  -6 -14  26   81.79   19.90
  -6  14 -26   83.29   23.60
  14   6 -26   67.29   17.00
  14  -6  26    7.70   17.80
   6 -26  14   65.79   21.80
  26 -14   6   90.79   22.70
 -14   6  26   86.79   23.30
 -26  14   6   65.39   13.70
  26 -14  -6   70.59   15.00
  14  -6 -26   98.59   24.90
  -6  26 -14  102.39   25.70
 -14   6 -26   58.09   19.90
  -6 -26  14   63.49   27.60
 -14  -6  26   71.89   17.70
 -26   6  14   89.49   18.70
   6 -14  26   99.49   25.70
  26   6 -14   -3.30  986.20
 -14 -26   8  311.27  832.22
 -26  -8  14   -7.50   79.39
  -8  14 -26   14.70   11.80
 -14  26  -8   15.90   10.00
  26  -8 -14   -2.00  227.78
  14   8 -26   12.20    8.20
   8  26 -14   54.69   43.00
  14  -8  26   19.60   18.70
  26 -14   8   12.60   11.50
 -14   8  26   -8.00   22.60
 -26  14   8   15.90    5.00
  26 -14  -8   12.30    4.00
  14  -8 -26   12.60   14.00
 -26  14  -8   19.40   10.50
  -8  26 -14   27.00   12.50
 -14   8 -26   13.30   13.50
  -8 -26  14   -9.10   59.29
 -14  -8  26   16.40    9.20
 -26   8  14   16.20    5.30
  14 -26   8   13.50   11.20
  26   8 -14   -7.40   88.49
  14  26  -8  190.98  531.05
   8  14 -26   11.40    9.00
 -14 -26  10   -0.40   61.39
 -14  26 -10    2.60    7.40
 -26  10 -14    6.20   11.00
  26 -10 -14    4.90    1.90
  14  10 -26   16.30    9.10
  10  26 -14   15.00   18.10
  14 -10  26    8.80   12.90
  26 -14  10    5.20   10.50
 -26  14  10    7.20    3.20
  26 -14 -10    9.30    3.00
 -26  14 -10    5.00    8.50
 -10  26 -14   20.40   10.90
 -14  10 -26    0.60   11.50
 -10 -26  14    2.80   55.59
 -14 -10  26    2.50    8.10
  26 -10  14   -2.00   22.30
  14 -26  10    6.30    8.50
  10 -14  26    5.40   10.90
  26  10 -14    3.10   74.19
  10  14 -26    7.60    8.30
 -14 -26  12   -5.80   23.50
 -26 -12  14   -5.30   14.90
 -12  14 -26   10.70   10.80
 -26  12 -14    2.30    8.50
  26 -12 -14   28.90    6.20
  12  26 -14   14.60   13.50
  14 -12  26   10.70   11.40
  26 -14  12    8.00    9.00
 -26  14 -12   12.60    8.90
 -12  26 -14   24.60   11.70
 -26 -14  12   -8.40   21.80
 -12 -26  14   29.10   25.20
 -14 -12  26   38.10   12.50
  26 -12  14   -1.30   11.00
  12 -14  26   17.60   13.30
  14  26 -12    8.40    9.90
  12  14 -26   10.00    8.00
 -14  14 -26   13.20   11.00
 -14 -26  14   -4.70   22.90
 -14 -14  26    5.80    8.10
  14 -14  26    8.40   11.50
  14  26 -14    1.30    7.60
  14  14 -26    1.60    7.10
  26 -16   0    3.20    6.60
  16   0 -26    3.10    7.30
 -26  16   0   11.70    7.20
   0  26 -16   -0.60    8.10
   0 -26  16    5.00   12.50
 -16   0  26    2.20    8.50
 -26   0  16   15.20   15.30
 -16  26   0    8.60   26.10
   0 -16  26    4.80    9.50
  26   0 -16   -2.40    8.30
   0  16 -26    3.30    8.60
  -2 -16  26   39.90   12.90
  -2  16 -26   53.79   16.40
 -16  26  -2   36.10   11.70
  26  -2 -16    0.60   25.00
  16   2 -26   56.09   15.40
   2 -26  16   68.09   23.00
  26 -16   2   49.60   13.80
 -16   2  26   44.80   14.10
 -26  16   2   57.89   14.00
  26 -16  -2   44.40   11.70
  16  -2 -26   32.00   12.50
 -26  16  -2   38.00   11.80
  -2  26 -16   65.59   19.00
  -2 -26  16   59.79   19.60
 -26   2  16   69.89   15.90
 -16  26   2  127.69   31.70
   2 -16  26   40.10   15.20
  26   2 -16  112.59   31.70
   2  16 -26   68.19   18.90
  -4 -16  26    9.50    9.50
 -26  -4  16   22.30   19.30
  -4  16 -26    8.40   10.00
 -16  26  -4    9.60    7.80
  16 -26  -4    5.60   21.50
  16   4 -26    1.10    6.60
  16  -4  26   -1.50   29.30
   4 -26  16   11.40   13.20
  26 -16   4    4.70    6.90
 -26  16   4    6.00    5.90
  26 -16  -4    5.80    5.30
  16  -4 -26   11.10   10.10
 -26  16  -4    3.20    7.50
  -4  26 -16   15.00   10.60
 -16   4 -26   11.00   14.40
  -4 -26  16    6.10   11.90
 -16  -4  26    9.60    7.50
 -26   4  16    4.70    4.50
 -16  26   4   64.99   52.49
  16 -26   4   18.10    9.30
   4 -16  26    5.60    9.90
  26   4 -16    1.90    7.40
   4  16 -26    9.70    9.10
  -6 -16  26   14.90   10.10
 -26  -6  16    4.00   14.30
  -6  16 -26   18.10   11.10
 -16  26  -6   21.50   10.60
  16 -26  -6   24.70   65.49
  26  -6 -16    5.80    3.10
   6  26 -16   31.50   13.10
  16  -6  26    8.90   22.30
   6 -26  16   12.60   11.60
  26 -16   6    7.50    8.70
 -16   6  26    4.70   10.20
 -26  16   6   12.90    6.70
  26 -16  -6   19.30    5.80
 -26  16  -6   21.30    9.90
  -6  26 -16   13.00   10.70
 -16  -6  26   21.80   10.30
 -26   6  16   14.70    5.90
  16 -26   6    5.10    8.20
  26   6 -16   46.00   29.70
   6  16 -26    8.20    9.70
  -8 -16  26   20.60    9.80
 -16 -26   8   -6.10   45.40
 -26   8 -16   -1.60   11.80
  26  -8 -16   13.60    4.30
  16   8 -26   12.10    7.30
   8  26 -16    7.80    9.80
  16  -8  26    6.70   16.30
   8 -26  16   19.20   12.00
  26 -16   8    6.70    8.80
 -16   8  26   -2.10   19.40
 -26  16   8   17.60    5.80
  26 -16  -8   18.10    5.30
  16  -8 -26    8.70   10.00
  -8  26 -16   24.10   11.60
 -16   8 -26   16.70   13.50
  -8 -26  16    5.60   17.10
 -16  -8  26   23.40   10.30
 -26   8  16   19.20    5.80
  16 -26   8   11.60    9.70
   8 -16  26   18.40   13.10
  26   8 -16   -0.10    8.80
 -10  16 -26   -1.40    9.50
 -16  26 -10   -1.80    7.00
 -26  10 -16    7.70   10.20
  26 -10 -16    6.90    3.50
  16  10 -26   20.80    9.30
  10  26 -16    2.10    8.80
  16 -10  26   -1.20   12.00
  10 -26  16    9.30   11.70
  26 -16  10    2.60    8.20
 -26  16  10    2.00    4.50
  26 -16 -10    2.90    2.90
  16 -10 -26   14.80   13.60
 -26  16 -10   11.10    8.70
 -10  26 -16   35.10   13.20
 -16  10 -26    5.30   13.10
 -10 -26  16   -8.00   17.60
 -16 -10  26    2.40    7.00
 -26  10  16    7.40    4.40
  26 -10  16   -9.90   21.10
  16 -26  10   13.30    9.00
  10 -16  26    3.30   11.00
  26  10 -16   -0.90    3.70
  16  26 -10   -0.30   22.90
 -16 -26  12   -7.40   32.80
 -26 -12  16    1.50   16.90
 -12  16 -26    1.80    9.60
 -26  12 -16   -0.40    8.60
  26 -12 -16    3.30    3.60
  16  12 -26    1.20    5.30
  12  26 -16   -2.50    9.60
  16 -12  26   -3.50   10.30
  26 -16 -12   -0.50    3.50
 -26  16 -12    1.00    7.50
 -12  26 -16    7.10    8.40
 -16  12 -26    8.00   10.90
 -26 -16  12    4.10   32.00
 -12 -26  16    4.30   19.20
 -16 -12  26    4.10    7.00
  26 -12  16    3.40   13.00
  12 -16  26   10.70   11.70
  16  26 -12   -2.00   13.70
  12  16 -26    2.20    7.40
 -14 -16  26   15.90   11.80
 -16 -26  14  -10.50   21.00
 -14  16 -26   10.40   10.60
  16 -14  26   10.90   11.70
  26 -16  14   11.90   10.20
 -26  16 -14   25.60   12.60
 -16  14 -26   18.90   11.80
 -14 -26  16   35.00   25.10
 -16 -14  26   25.20   11.50
  26 -14  16   25.80   13.80
  14 -16  26    6.50   11.40
  26  14 -16    1.50    6.80
  14  16 -26   32.90   12.60
 -26  16 -16    2.10    8.50
 -16  26 -16    5.00    9.20
 -16 -26  16    9.80   24.80
 -16 -16  26   11.10   11.50
  26 -16  16   -2.10    7.70
  16 -26  16    4.00    8.10
  16 -16  26    3.20    9.30
  26  16 -16    5.00    9.40
  16  26 -16    9.10   11.70
  16  16 -26    2.80    9.70
  26 -18   0    9.10    7.30
 -26  18   0    5.40    6.30
   0 -26  18   10.70   14.80
 -18   0  26   13.30    8.40
 -26   0  18    3.20    6.60
  18 -26   0    7.90    9.60
   0 -18  26   10.40   11.70
  26   0 -18    4.30    4.20
   0  18 -26   14.90   11.30
  -2 -18  26   27.50   11.90
  -2  18 -26   15.80   10.90
  18 -26  -2   -2.80   10.90
  26  -2 -18   31.80   10.40
   2 -26  18   19.50   16.40
  26 -18   2    9.50    7.20
 -18   2  26   15.30    9.70
 -26  18   2   30.90   10.60
  -2  26 -18   26.30   12.60
  -2 -26  18    6.80   13.10
 -18  -2  26   19.10    9.30
 -26   2  18   35.50   11.30
  18 -26   2   15.40   10.00
   2 -18  26   17.40   12.70
  26   2 -18    0.00    3.70
   2  18 -26    9.30   10.70
  -4 -18  26   26.00   12.30
 -26  -4  18   60.89   17.80
  -4  18 -26   14.30   10.90
 -18  26  -4   17.70   10.10
  18 -26  -4   16.30   19.50
  18   4 -26    8.90    7.40
   4  26 -18   25.20   16.10
   4 -26  18   11.90   12.70
  26 -18   4   15.60    9.30
 -18   4  26   16.70   10.10
 -26  18   4   12.70    6.60
  18  -4 -26   22.60   11.70
 -26  18  -4   32.70   11.40
  -4  26 -18   11.00   10.70
 -18   4 -26   10.90   14.00
 -26   4  18   10.60    6.30
 -18  26   4   32.00   11.40
   4 -18  26   22.40   13.10
  26   4 -18   -0.80    3.30
   4  18 -26   18.20   10.50
  -6 -18  26    6.30    8.80
 -18  26  -6    6.20    7.70
  26  -6 -18    5.10    3.90
  18   6 -26    7.70    6.50
   6  26 -18   -3.00    9.10
  18  -6  26    3.20   24.60
   6 -26  18    6.10   12.50
  26 -18   6    4.60    8.20
 -18   6  26    0.30    7.40
 -26  18   6    6.20    5.60
  26 -18  -6    7.70    4.90
  18  -6 -26    4.10    8.10
  -6  26 -18   -3.90    8.50
 -18   6 -26    1.60   11.40
  -6 -26  18    6.30   15.60
 -26   6  18    5.20    4.80
 -18  26   6    7.90   10.70
  18 -26   6    0.50    7.50
   6 -18  26    2.00    9.80
  26   6 -18    0.10    5.20
   6  18 -26    6.10    7.60
  -8 -18  26   26.30   10.60
 -26  -8  18   23.30   18.40
  -8  18 -26   37.30   14.20
 -18  26  -8   29.30   11.30
 -26   8 -18    8.60   14.90
  18 -26  -8    1.10    7.40
  26  -8 -18   48.60   11.40
  18   8 -26   29.10    9.80
   8  26 -18   36.30   14.20
   8 -26  18   20.40   11.50
  26 -18   8   29.80   12.90
 -26  18   8   32.20    9.80
[truncated: 627,220 more chars]
