# Supplementary material for: STEM SerialED: achieving high-resolution data for ab initio structure determination of beam-sensitive nanocrystalline materials
Source: IUCrJ. 2024 Jan 1;11(Pt 1):62–72. doi: 10.1107/S2052252523009661 (PMC10833385; doi:10.1107/S2052252523009661)
Supplement: Supplementary file 2 [file m-11-00062-sup2.txt]

 
data_ZSM-25_I-43m_SerialRED_calibratedUnitCell
 
_audit_creation_method            'SHELXL-2014/7'
_shelx_SHELXL_version_number      '2014/7'
_chemical_name_systematic         ?
_chemical_name_common             ?
_chemical_melting_point           ?
_chemical_formula_moiety          ?
_chemical_formula_sum
 'Na0 O1.97 Si0.98' 
_chemical_formula_weight          59.10

loop_
 _atom_type_symbol
 _atom_type_description
 _atom_type_scat_dispersion_real
 _atom_type_scat_dispersion_imag
 _atom_type_scat_source
 'O'  'O'   0.0000   0.0000
 'International Tables Vol C Tables 4.2.6.8 and 6.1.1.4'
 'Si'  'Si'   0.0000   0.0000
 'International Tables Vol C Tables 4.2.6.8 and 6.1.1.4'
 'Na'  'Na'   0.0000   0.0000
 'International Tables Vol C Tables 4.2.6.8 and 6.1.1.4'
 
_space_group_crystal_system       cubic
_space_group_IT_number            217
_space_group_name_H-M_alt         'I -4 3 m'
_space_group_name_Hall            'I -4 2 3'
 
_shelx_space_group_comment
;
The symmetry employed for this shelxl refinement is uniquely defined
by the following loop, which should always be used as a source of
symmetry information in preference to the above space-group names.
They are only intended as comments.
;
 
loop_
 _space_group_symop_operation_xyz
 'x, y, z'
 '-x, -y, z'
 '-x, y, -z'
 'x, -y, -z'
 'z, x, y'
 'z, -x, -y'
 '-z, -x, y'
 '-z, x, -y'
 'y, z, x'
 '-y, z, -x'
 'y, -z, -x'
 '-y, -z, x'
 'y, x, z'
 '-y, -x, z'
 'y, -x, -z'
 '-y, x, -z'
 'x, z, y'
 '-x, z, -y'
 '-x, -z, y'
 'x, -z, -y'
 'z, y, x'
 'z, -y, -x'
 '-z, y, -x'
 '-z, -y, x'
 'x+1/2, y+1/2, z+1/2'
 '-x+1/2, -y+1/2, z+1/2'
 '-x+1/2, y+1/2, -z+1/2'
 'x+1/2, -y+1/2, -z+1/2'
 'z+1/2, x+1/2, y+1/2'
 'z+1/2, -x+1/2, -y+1/2'
 '-z+1/2, -x+1/2, y+1/2'
 '-z+1/2, x+1/2, -y+1/2'
 'y+1/2, z+1/2, x+1/2'
 '-y+1/2, z+1/2, -x+1/2'
 'y+1/2, -z+1/2, -x+1/2'
 '-y+1/2, -z+1/2, x+1/2'
 'y+1/2, x+1/2, z+1/2'
 '-y+1/2, -x+1/2, z+1/2'
 'y+1/2, -x+1/2, -z+1/2'
 '-y+1/2, x+1/2, -z+1/2'
 'x+1/2, z+1/2, y+1/2'
 '-x+1/2, z+1/2, -y+1/2'
 '-x+1/2, -z+1/2, y+1/2'
 'x+1/2, -z+1/2, -y+1/2'
 'z+1/2, y+1/2, x+1/2'
 'z+1/2, -y+1/2, -x+1/2'
 '-z+1/2, y+1/2, -x+1/2'
 '-z+1/2, -y+1/2, x+1/2'
 
_cell_length_a                    43.270(5)
_cell_length_b                    43.270(5)
_cell_length_c                    43.270(5)
_cell_angle_alpha                 90
_cell_angle_beta                  90
_cell_angle_gamma                 90
_cell_volume                      81014(29)
_cell_formula_units_Z             1464
_cell_measurement_temperature     293(2)
_cell_measurement_reflns_used     15974
_cell_measurement_theta_min       0.041
_cell_measurement_theta_max       0.510
 
_exptl_crystal_description        cubic
_exptl_crystal_colour             ?
_exptl_crystal_density_meas       ?
_exptl_crystal_density_method     ?
_exptl_crystal_density_diffrn     1.773          
_exptl_crystal_F_000              14089
_exptl_transmission_factor_min    ?
_exptl_transmission_factor_max    ?
_exptl_crystal_size_max           ?
_exptl_crystal_size_mid           ?
_exptl_crystal_size_min           ?
_exptl_absorpt_coefficient_mu     0.000
_shelx_estimated_absorpt_T_min    ?
_shelx_estimated_absorpt_T_max    ?
_exptl_absorpt_correction_type    ?
_exptl_absorpt_correction_T_min   ?
_exptl_absorpt_correction_T_max   ?
_exptl_absorpt_process_details    ?
_exptl_absorpt_special_details    ?
_diffrn_ambient_temperature       293(2)
_diffrn_radiation_wavelength      0.0251
_diffrn_radiation_type            electron
_diffrn_source                    electron
_diffrn_measurement_device_type   'JEOL TEM 2100 lab6 200kV'
_diffrn_measurement_method        ?
_diffrn_detector_area_resol_mean  ?
_diffrn_reflns_number             15974
_diffrn_reflns_av_unetI/netI      0.2054
_diffrn_reflns_av_R_equivalents   0.3276
_diffrn_reflns_limit_h_min        -30
_diffrn_reflns_limit_h_max        30
_diffrn_reflns_limit_k_min        -27
_diffrn_reflns_limit_k_max        27
_diffrn_reflns_limit_l_min        -29
_diffrn_reflns_limit_l_max        29
_diffrn_reflns_theta_min          0.041
_diffrn_reflns_theta_max          0.510
_diffrn_reflns_theta_full         0.510
_diffrn_measured_fraction_theta_max   0.997
_diffrn_measured_fraction_theta_full  0.997
_diffrn_reflns_Laue_measured_fraction_max    0.997
_diffrn_reflns_Laue_measured_fraction_full   0.997
_diffrn_reflns_point_group_measured_fraction_max   0.993
_diffrn_reflns_point_group_measured_fraction_full  0.993
_reflns_number_total              2772
_reflns_number_gt                 1063
_reflns_threshold_expression      'I > 2\s(I)'
_reflns_Friedel_coverage          0.858
_reflns_Friedel_fraction_max      0.989
_reflns_Friedel_fraction_full     0.989
 
_reflns_special_details
;
 Reflections were merged by SHELXL according to the crystal
 class for the calculation of statistics and refinement.
 
 _reflns_Friedel_fraction is defined as the number of unique
 Friedel pairs measured divided by the number that would be
 possible theoretically, ignoring centric projections and
 systematic absences.
;
 
_computing_data_collection        ?
_computing_cell_refinement        ?
_computing_data_reduction         ?
_computing_structure_solution     ?
_computing_structure_refinement 'SHELXL-2014/7 (Sheldrick, 2014)'
_computing_molecular_graphics     ?
_computing_publication_material   ?
_refine_special_details           ?
_refine_ls_structure_factor_coef  Fsqd
_refine_ls_matrix_type            full
_refine_ls_weighting_scheme       calc
_refine_ls_weighting_details
'w=1/[\s^2^(Fo^2^)+(0.2000P)^2^] where P=(Fo^2^+2Fc^2^)/3'
_atom_sites_solution_primary      ?
_atom_sites_solution_secondary    ?
_atom_sites_solution_hydrogens    .
_refine_ls_hydrogen_treatment     undef
_refine_ls_extinction_method      none
_refine_ls_extinction_coef        .
_refine_ls_abs_structure_details
;
 All f" are zero, so absolute structure could not be determined
;
_refine_ls_abs_structure_Flack    ?
_chemical_absolute_configuration  ?
_refine_ls_number_reflns          2772
_refine_ls_number_parameters      845
_refine_ls_number_restraints      1803
_refine_ls_R_factor_all           0.2639
_refine_ls_R_factor_gt            0.1812
_refine_ls_wR_factor_ref          0.4755
_refine_ls_wR_factor_gt           0.4092
_refine_ls_goodness_of_fit_ref    1.365
_refine_ls_restrained_S_all       1.071
_refine_ls_shift/su_max           0.004
_refine_ls_shift/su_mean          0.001
 
loop_
 _atom_site_label
 _atom_site_type_symbol
 _atom_site_fract_x
 _atom_site_fract_y
 _atom_site_fract_z
 _atom_site_U_iso_or_equiv
 _atom_site_adp_type
 _atom_site_occupancy
 _atom_site_site_symmetry_order  
 _atom_site_calc_flag
 _atom_site_refinement_flags_posn
 _atom_site_refinement_flags_adp
 _atom_site_refinement_flags_occupancy
 _atom_site_disorder_assembly
 _atom_site_disorder_group
Si01 Si 0.3077(8) 0.2012(8) 0.1515(7) 0.117(16) Uani 1 1 d D U . . .
Si02 Si 0.3503(8) 0.2544(8) 0.1405(8) 0.152(19) Uani 1 1 d D U . . .
Si03 Si 0.4609(8) 0.1900(6) 0.1375(6) 0.115(17) Uani 1 1 d D U . . .
Si04 Si 0.4301(8) 0.2985(8) 0.1930(8) 0.129(17) Uani 1 1 d D U . . .
Si05 Si 0.4715(8) 0.2012(8) 0.0706(7) 0.119(16) Uani 1 1 d D U . . .
Si06 Si 0.4304(8) 0.2580(8) 0.0820(8) 0.140(18) Uani 1 1 d D U . . .
Si07 Si 0.4192(8) 0.3129(8) 0.2623(7) 0.123(17) Uani 1 1 d D U . . .
Si08 Si 0.1276(7) 0.0773(7) 0.0265(8) 0.107(16) Uani 1 1 d D U . . .
Si09 Si 0.3614(7) 0.3134(7) 0.1828(7) 0.134(17) Uani 1 1 d D U . . .
Si10 Si 0.3088(8) 0.1326(9) 0.0395(9) 0.17(2) Uani 1 1 d D U . . .
Si11 Si 0.4601(9) 0.3686(8) 0.0290(8) 0.150(19) Uani 1 1 d D U . . .
Si12 Si 0.4614(9) 0.3682(8) 0.2517(8) 0.143(19) Uani 1 1 d D U . . .
Si13 Si 0.3494(8) 0.0785(7) 0.0258(7) 0.155(19) Uani 1 1 d D U . . .
Si14 Si 0.3494(8) 0.2988(8) 0.0300(8) 0.139(17) Uani 1 1 d D U . . .
Si15 Si 0.3502(8) 0.3004(7) 0.2504(7) 0.127(18) Uani 1 1 d D U . . .
Si16 Si 0.4597(8) 0.4097(8) 0.1397(8) 0.131(18) Uani 1 1 d D U . . .
Si17 Si 0.3603(8) 0.2426(8) 0.0713(9) 0.145(17) Uani 1 1 d D U . . .
Si18 Si 0.4192(8) 0.2436(8) 0.1520(8) 0.145(18) Uani 1 1 d D U . . .
Si19 Si 0.4603(9) 0.4100(8) 0.3603(8) 0.16(2) Uani 1 1 d D U . . .
Si20 Si 0.4726(7) 0.4234(8) 0.0696(8) 0.115(16) Uani 1 1 d D U . . .
Si21 Si 0.2386(8) 0.1885(8) 0.1402(7) 0.138(19) Uani 1 1 d D U . . .
Si22 Si 0.2506(7) 0.2009(8) 0.0709(7) 0.114(15) Uani 1 1 d D U . . .
Si23 Si 0.4180(8) 0.0903(8) 0.0404(8) 0.139(18) Uani 1 1 d D U . . .
Si24 Si 0.2394(8) 0.1446(9) 0.0304(9) 0.155(19) Uani 1 1 d D U . . .
Si25 Si 0.4701(8) 0.3540(8) 0.1819(8) 0.146(18) Uani 1 1 d D U . . .
Si26 Si 0.4183(8) 0.3131(8) 0.0404(8) 0.132(17) Uani 1 1 d D U . . .
Si27 Si 0.4602(9) 0.1460(8) 0.0300(8) 0.145(19) Uani 1 1 d D U . . .
Si28 Si 0.3197(8) 0.1884(8) 0.0824(8) 0.129(17) Uani 1 1 d D U . . .
Si29 Si 0.1962(8) 0.0907(8) 0.0406(7) 0.119(17) Uani 1 1 d D U . . .
Si30 Si 0.4720(7) 0.4216(8) 0.2918(8) 0.118(16) Uani 1 1 d D U . . .
O001 O 0.3488(17) 0.0439(11) 0.0439(11) 0.16(3) Uani 1 2 d DS TU P . .
O002 O 0.2100(12) 0.2100(12) 0.1499(17) 0.13(3) Uani 1 2 d DS TU P . .
O003 O 0.3458(12) 0.2642(9) 0.0442(11) 0.15(2) Uani 1 1 d D U . . .
O004 O 0.2093(13) 0.0756(13) 0.0090(8) 0.16(2) Uani 1 1 d D U . . .
O005 O 0.2349(11) 0.2349(11) 0.0700(18) 0.15(3) Uani 1 2 d DS TU P . .
O006 O 0.2379(12) 0.1801(10) 0.0431(11) 0.16(2) Uani 1 1 d D U . . .
O007 O 0.3181(17) 0.1795(12) 0.1795(12) 0.15(3) Uani 1 2 d DS TU P . .
O008 O 0.4329(12) 0.2638(9) 0.1802(11) 0.147(19) Uani 1 1 d D U . . .
O009 O 0.4589(17) 0.3775(12) 0.3775(12) 0.14(3) Uani 1 2 d DS TU P . .
O010 O 0.3828(8) 0.2420(13) 0.1530(13) 0.15(2) Uani 1 1 d D U . . .
O011 O 0.4332(10) 0.2091(10) 0.1534(13) 0.16(2) Uani 1 1 d D U . . .
O012 O 0.4336(11) 0.3475(10) 0.2659(12) 0.15(2) Uani 1 1 d D U . . .
O013 O 0.4282(17) 0.2917(13) 0.2917(13) 0.15(3) Uani 1 2 d DS TU P . .
O014 O 0.3213(13) 0.3213(13) 0.2612(17) 0.14(3) Uani 1 2 d DS TU P . .
O015 O 0.4927(8) 0.3540(13) 0.0399(15) 0.17(3) Uani 1 1 d D U . . .
O016 O 0.4560(11) 0.4560(11) 0.2934(15) 0.12(3) Uani 1 2 d DS TU P . .
O017 O 0.4297(12) 0.4297(12) 0.1495(18) 0.15(3) Uani 1 2 d DS TU P . .
O018 O 0.4582(11) 0.2364(9) 0.0694(13) 0.16(2) Uani 1 1 d D U . . .
O019 O 0.3486(13) 0.2559(12) 0.1039(8) 0.14(2) Uani 1 1 d D U . . .
O020 O 0.3822(8) 0.3171(13) 0.2599(14) 0.15(2) Uani 1 1 d D U . . .
O021 O 0.4904(8) 0.4296(13) 0.3701(13) 0.14(2) Uani 1 1 d D U . . .
O022 O 0.4304(13) 0.2583(12) 0.1193(8) 0.15(2) Uani 1 1 d D U . . .
O023 O 0.4922(8) 0.1319(13) 0.0423(15) 0.16(3) Uani 1 1 d D U . . .
O024 O 0.4317(12) 0.0743(12) 0.0095(8) 0.15(2) Uani 1 1 d D U . . .
O025 O 0.3474(18) 0.2680(11) 0.2680(11) 0.14(3) Uani 1 2 d DS TU P . .
O026 O 0.1256(16) 0.0448(11) 0.0448(11) 0.13(3) Uani 1 2 d DS TU P . .
O027 O 0.4303(13) 0.2988(12) 0.0083(8) 0.15(2) Uani 1 1 d D U . . .
O028 O 0.4580(13) 0.4037(9) 0.2626(10) 0.15(2) Uani 1 1 d D U . . .
O029 O 0.4322(11) 0.3479(9) 0.0435(13) 0.17(2) Uani 1 1 d D U . . .
O030 O 0.4574(11) 0.4574(11) 0.0679(18) 0.17(3) Uani 1 2 d DS TU P . .
O031 O 0.2708(8) 0.2046(13) 0.1503(13) 0.15(2) Uani 1 1 d D U . . .
O032 O 0.3208(11) 0.3208(11) 0.0393(16) 0.12(3) Uani 1 2 d DS TU P . .
O033 O 0.4589(13) 0.3673(13) 0.2143(8) 0.16(2) Uani 1 1 d D U . . .
O034 O 0.2348(17) 0.1559(11) 0.1559(11) 0.13(3) Uani 1 2 d DS TU P . .
O035 O 0.3811(8) 0.0937(13) 0.0373(14) 0.16(2) Uani 1 1 d D U . . .
O036 O 0.4328(12) 0.2928(10) 0.0689(11) 0.17(2) Uani 1 1 d D U . . .
O037 O 0.3463(11) 0.3463(11) 0.1798(18) 0.14(3) Uani 1 2 d DS TU P . .
O038 O 0.4937(8) 0.3543(13) 0.2629(13) 0.14(2) Uani 1 1 d D U . . .
O039 O 0.3814(8) 0.3135(13) 0.0430(14) 0.18(2) Uani 1 1 d D U . . .
O040 O 0.0982(12) 0.0982(12) 0.0349(18) 0.14(4) Uani 1 2 d DS TU P . .
O041 O 0.2717(8) 0.1309(13) 0.0419(14) 0.18(2) Uani 1 1 d D U . . .
O042 O 0.2401(13) 0.1839(13) 0.1029(8) 0.16(2) Uani 1 1 d D U . . .
O043 O 0.4620(13) 0.4075(14) 0.1023(8) 0.17(2) Uani 1 1 d D U . . .
O044 O 0.3201(13) 0.1467(13) 0.0075(8) 0.18(3) Uani 1 1 d D U . . .
O045 O 0.3217(13) 0.1536(10) 0.0679(11) 0.16(2) Uani 1 1 d D U . . .
O046 O 0.4580(13) 0.4033(9) 0.0418(11) 0.17(2) Uani 1 1 d D U . . .
O047 O 0.4294(12) 0.4294(12) 0.3682(17) 0.14(3) Uani 1 2 d DS TU P . .
O048 O 0.3209(12) 0.1868(13) 0.1193(8) 0.15(2) Uani 1 1 d D U . . .
O049 O 0.4932(8) 0.2048(13) 0.1486(15) 0.20(3) Uani 1 1 d D U . . .
O050 O 0.3976(8) 0.2444(13) 0.0693(13) 0.16(2) Uani 1 1 d D U . . .
O051 O 0.4596(17) 0.1557(11) 0.1557(11) 0.14(3) Uani 1 2 d DS TU P . .
O052 O 0.4620(13) 0.4037(12) 0.3234(7) 0.14(2) Uani 1 1 d D U . . .
O053 O 0.4322(10) 0.1250(9) 0.0429(12) 0.14(2) Uani 1 1 d D U . . .
O054 O 0.3980(8) 0.3143(12) 0.1831(13) 0.15(2) Uani 1 1 d D U . . .
O055 O 0.4577(13) 0.1813(9) 0.0418(11) 0.17(2) Uani 1 1 d D U . . .
O056 O 0.4330(13) 0.2985(13) 0.2306(8) 0.15(2) Uani 1 1 d D U . . .
O057 O 0.4902(8) 0.4271(12) 0.1532(13) 0.15(2) Uani 1 1 d D U . . .
O058 O 0.4585(13) 0.1853(13) 0.1019(7) 0.19(3) Uani 1 1 d D U . . .
O059 O 0.3218(10) 0.0976(10) 0.0420(13) 0.16(2) Uani 1 1 d D U . . .
O060 O 0.2876(7) 0.2039(13) 0.0705(13) 0.16(2) Uani 1 1 d D U . . .
O061 O 0.2050(18) 0.0695(12) 0.0695(12) 0.15(3) Uani 1 2 d DS TU P . .
O062 O 0.3495(12) 0.2908(9) 0.1540(10) 0.151(19) Uani 1 1 d D U . . .
O063 O 0.3487(10) 0.2075(9) 0.0685(13) 0.16(2) Uani 1 1 d D U . . .
O064 O 0.3493(13) 0.2953(13) 0.2137(7) 0.16(2) Uani 1 1 d D U . . .
O065 O 0.4266(17) 0.0703(12) 0.0703(12) 0.14(3) Uani 1 2 d DS TU P . .
O066 O 0.3227(10) 0.2352(9) 0.1555(12) 0.139(19) Uani 1 1 d D U . . .
O067 O 0.2112(11) 0.1248(10) 0.0447(13) 0.17(2) Uani 1 1 d D U . . .
O068 O 0.4580(12) 0.3753(9) 0.1536(11) 0.15(2) Uani 1 1 d D U . . .
O069 O 0.4578(11) 0.3190(9) 0.1780(13) 0.16(2) Uani 1 1 d D U . . .
O070 O 0.1591(8) 0.0943(13) 0.0385(14) 0.15(2) Uani 1 1 d D U . . .
 
loop_
 _atom_site_aniso_label
 _atom_site_aniso_U_11
 _atom_site_aniso_U_22
 _atom_site_aniso_U_33
 _atom_site_aniso_U_23
 _atom_site_aniso_U_13
 _atom_site_aniso_U_12
Si01 0.14(3) 0.12(3) 0.09(3) 0.02(2) -0.04(2) 0.02(2)
Si02 0.16(3) 0.15(4) 0.14(3) 0.00(3) 0.00(2) 0.01(3)
Si03 0.09(3) 0.16(4) 0.10(3) 0.00(2) -0.02(2) -0.02(3)
Si04 0.12(3) 0.14(3) 0.13(3) 0.00(2) 0.02(2) -0.03(3)
Si05 0.15(4) 0.14(3) 0.08(3) 0.02(2) 0.00(3) -0.02(3)
Si06 0.16(3) 0.13(3) 0.14(3) 0.00(2) -0.01(2) -0.01(2)
Si07 0.15(3) 0.11(3) 0.11(3) 0.02(2) 0.00(2) 0.01(3)
Si08 0.11(3) 0.12(4) 0.09(3) -0.01(3) 0.00(3) 0.03(3)
Si09 0.12(3) 0.20(4) 0.08(3) 0.01(3) 0.04(2) -0.03(3)
Si10 0.14(3) 0.14(4) 0.22(5) -0.04(3) -0.06(3) 0.00(3)
Si11 0.18(5) 0.13(3) 0.14(4) -0.01(3) 0.01(4) 0.00(3)
Si12 0.17(4) 0.14(3) 0.12(3) 0.03(2) 0.00(3) -0.01(3)
Si13 0.15(3) 0.16(4) 0.16(5) 0.03(3) -0.01(3) 0.00(3)
Si14 0.16(4) 0.13(3) 0.12(4) -0.04(3) 0.03(3) 0.02(3)
Si15 0.14(3) 0.17(4) 0.07(3) 0.00(3) 0.02(2) 0.00(3)
Si16 0.15(4) 0.15(4) 0.10(3) -0.03(2) 0.02(3) -0.03(3)
Si17 0.13(3) 0.14(3) 0.16(4) -0.02(3) -0.01(2) 0.00(2)
Si18 0.15(3) 0.15(3) 0.14(3) -0.01(2) -0.01(2) 0.00(2)
Si19 0.21(6) 0.15(5) 0.12(3) -0.04(3) 0.04(3) 0.04(4)
Si20 0.08(3) 0.16(4) 0.11(3) -0.01(2) 0.02(2) 0.00(3)
Si21 0.15(3) 0.20(5) 0.07(3) -0.04(3) -0.02(2) 0.02(3)
Si22 0.10(3) 0.16(4) 0.08(3) -0.01(2) -0.01(2) 0.00(2)
Si23 0.14(3) 0.15(4) 0.13(4) 0.01(3) -0.02(3) 0.02(3)
Si24 0.16(3) 0.17(4) 0.14(4) -0.01(3) -0.02(3) 0.01(3)
Si25 0.16(4) 0.14(3) 0.14(3) 0.00(2) 0.00(3) -0.02(3)
Si26 0.15(3) 0.14(3) 0.11(3) -0.01(3) 0.01(3) 0.02(2)
Si27 0.18(4) 0.15(3) 0.11(4) 0.00(3) -0.02(3) 0.00(3)
Si28 0.11(3) 0.15(3) 0.12(3) 0.01(2) -0.02(2) -0.01(2)
Si29 0.13(3) 0.14(4) 0.09(4) -0.01(3) -0.02(3) 0.04(2)
Si30 0.03(3) 0.19(4) 0.13(3) -0.02(3) 0.01(2) 0.01(3)
O001 0.09(5) 0.20(4) 0.20(4) -0.04(4) 0.00(3) 0.00(3)
O002 0.14(3) 0.14(3) 0.13(5) -0.01(3) -0.01(3) -0.01(3)
O003 0.14(4) 0.16(3) 0.15(4) 0.00(2) 0.00(3) 0.00(3)
O004 0.15(5) 0.19(5) 0.16(4) -0.03(4) -0.01(3) 0.02(3)
O005 0.17(3) 0.17(3) 0.11(5) -0.01(3) -0.01(3) 0.00(3)
O006 0.15(4) 0.18(3) 0.16(4) -0.03(3) -0.01(3) 0.00(3)
O007 0.14(5) 0.16(3) 0.16(3) 0.01(3) -0.01(3) -0.01(3)
O008 0.11(4) 0.16(3) 0.16(3) 0.00(2) -0.01(2) -0.01(2)
O009 0.12(5) 0.15(3) 0.15(3) 0.01(3) 0.00(3) 0.00(3)
O010 0.14(3) 0.16(4) 0.15(4) 0.01(3) -0.01(2) -0.02(2)
O011 0.16(4) 0.16(3) 0.16(4) 0.01(3) -0.01(3) 0.00(2)
O012 0.13(4) 0.17(3) 0.16(4) 0.00(3) 0.00(3) -0.01(2)
O013 0.12(5) 0.17(3) 0.17(3) 0.00(3) 0.01(3) 0.01(3)
O014 0.14(3) 0.14(3) 0.15(5) 0.00(3) 0.00(3) 0.00(3)
O015 0.17(4) 0.16(5) 0.19(8) 0.01(5) -0.02(4) 0.00(4)
O016 0.14(3) 0.14(3) 0.07(4) 0.02(3) 0.02(3) 0.00(3)
O017 0.13(3) 0.13(3) 0.18(5) -0.02(3) -0.02(3) -0.03(4)
O018 0.16(4) 0.17(3) 0.15(4) 0.01(3) -0.01(3) -0.01(3)
O019 0.13(4) 0.15(4) 0.15(3) 0.01(2) 0.00(2) 0.00(3)
O020 0.13(3) 0.15(4) 0.18(4) -0.01(3) 0.00(2) 0.00(2)
O021 0.15(4) 0.16(4) 0.13(4) -0.01(3) 0.02(3) -0.01(3)
O022 0.15(4) 0.15(4) 0.17(3) 0.00(2) -0.01(2) -0.01(3)
O023 0.13(4) 0.18(5) 0.17(8) 0.01(5) -0.01(4) -0.01(3)
O024 0.12(4) 0.19(5) 0.15(4) -0.04(4) -0.01(3) 0.01(3)
O025 0.11(5) 0.15(3) 0.15(3) 0.00(3) -0.01(3) -0.01(3)
O026 0.08(5) 0.15(3) 0.15(3) -0.04(4) 0.03(3) 0.03(3)
O027 0.15(5) 0.13(4) 0.17(4) 0.03(3) -0.04(3) 0.00(4)
O028 0.14(5) 0.17(3) 0.14(3) -0.01(2) 0.00(3) -0.01(3)
O029 0.18(4) 0.16(3) 0.17(5) 0.01(3) -0.03(3) -0.01(3)
O030 0.17(4) 0.17(4) 0.15(6) -0.03(3) -0.03(3) -0.01(4)
O031 0.14(3) 0.15(4) 0.14(4) 0.00(3) 0.00(2) -0.01(2)
O032 0.15(3) 0.15(3) 0.04(6) -0.03(3) -0.03(3) -0.01(3)
O033 0.16(5) 0.16(4) 0.17(3) -0.01(2) 0.00(3) -0.01(3)
O034 0.11(5) 0.14(3) 0.14(3) -0.01(3) -0.01(3) -0.01(3)
O035 0.12(3) 0.20(4) 0.16(5) -0.05(4) -0.01(3) 0.00(2)
O036 0.16(4) 0.17(3) 0.19(4) 0.02(3) -0.02(3) -0.01(3)
O037 0.15(3) 0.15(3) 0.13(5) 0.01(3) 0.01(3) -0.01(3)
O038 0.13(4) 0.13(5) 0.17(5) 0.01(3) 0.01(3) -0.03(3)
O039 0.16(3) 0.17(4) 0.21(6) 0.01(3) -0.03(3) -0.01(3)
O040 0.13(3) 0.13(3) 0.16(10) -0.04(4) -0.04(4) 0.01(3)
O041 0.16(3) 0.19(4) 0.20(6) -0.04(3) -0.02(3) 0.01(2)
O042 0.16(4) 0.17(4) 0.15(3) -0.01(2) 0.00(2) 0.00(3)
O043 0.14(5) 0.18(4) 0.19(4) -0.02(3) -0.02(3) -0.02(4)
O044 0.17(5) 0.20(5) 0.17(4) -0.03(3) -0.03(3) 0.01(4)
O045 0.15(4) 0.17(3) 0.17(4) -0.02(3) -0.02(3) 0.01(2)
O046 0.17(5) 0.16(3) 0.19(4) -0.02(3) -0.04(3) 0.00(3)
O047 0.15(3) 0.15(3) 0.12(5) 0.01(3) 0.01(3) 0.00(4)
O048 0.13(4) 0.16(4) 0.15(3) 0.00(2) -0.01(2) -0.01(3)
O049 0.16(4) 0.19(5) 0.24(5) 0.01(4) 0.00(3) -0.01(3)
O050 0.14(3) 0.16(4) 0.17(4) 0.00(3) 0.00(2) 0.00(2)
O051 0.10(5) 0.17(3) 0.17(3) 0.01(3) 0.00(3) 0.00(3)
O052 0.15(5) 0.14(4) 0.12(3) 0.01(2) 0.01(3) -0.01(3)
O053 0.13(4) 0.17(3) 0.13(5) -0.03(3) 0.00(3) 0.00(2)
O054 0.14(3) 0.16(4) 0.16(4) 0.01(3) 0.00(2) -0.01(2)
O055 0.14(5) 0.18(3) 0.20(4) -0.01(3) -0.02(4) 0.00(3)
O056 0.12(4) 0.17(4) 0.17(3) -0.01(2) 0.00(2) 0.00(3)
O057 0.11(4) 0.14(4) 0.21(5) -0.02(3) -0.02(3) -0.01(4)
O058 0.20(6) 0.17(4) 0.19(3) 0.01(3) 0.00(3) -0.01(3)
O059 0.13(3) 0.19(3) 0.15(5) -0.04(3) -0.02(3) 0.00(2)
O060 0.15(3) 0.17(4) 0.14(4) 0.00(3) 0.00(2) 0.00(2)
O061 0.13(5) 0.16(3) 0.16(3) -0.03(4) -0.02(3) -0.02(3)
O062 0.13(4) 0.16(3) 0.16(3) 0.00(2) 0.01(2) -0.01(2)
O063 0.15(3) 0.17(3) 0.17(4) -0.01(2) 0.01(3) 0.00(2)
O064 0.16(4) 0.15(4) 0.16(3) 0.00(2) 0.01(2) -0.01(3)
O065 0.10(5) 0.16(3) 0.16(3) -0.03(4) -0.01(3) -0.01(3)
O066 0.14(3) 0.15(3) 0.12(3) 0.00(2) 0.00(2) -0.01(2)
O067 0.16(3) 0.18(3) 0.16(5) -0.02(3) -0.01(3) 0.00(2)
O068 0.13(5) 0.15(3) 0.18(4) -0.02(2) -0.02(3) -0.03(3)
O069 0.15(4) 0.16(3) 0.17(4) -0.01(2) 0.01(3) -0.02(2)
O070 0.14(3) 0.17(4) 0.14(5) -0.03(3) -0.01(3) 0.00(2)
 
_geom_special_details
;
 All esds (except the esd in the dihedral angle between two l.s. planes)
 are estimated using the full covariance matrix.  The cell esds are taken
 into account individually in the estimation of esds in distances, angles
 and torsion angles; correlations between esds in cell parameters are only
 used when they are defined by crystal symmetry.  An approximate (isotropic)
 treatment of cell esds is used for estimating esds involving l.s. planes.
;
 
loop_
 _geom_bond_atom_site_label_1
 _geom_bond_atom_site_label_2
 _geom_bond_distance
 _geom_bond_site_symmetry_2
 _geom_bond_publ_flag
Si01 O007 1.60(3) . ?
Si01 O031 1.60(3) . ?
Si01 O066 1.62(3) . ?
Si01 O048 1.63(3) . ?
Si02 O019 1.59(3) . ?
Si02 O066 1.59(3) . ?
Si02 O010 1.60(3) . ?
Si02 O062 1.68(3) . ?
Si03 O058 1.56(3) . ?
Si03 O049 1.61(3) . ?
Si03 O011 1.61(3) . ?
Si03 O051 1.68(2) . ?
Si04 O054 1.61(3) . ?
Si04 O008 1.61(3) . ?
Si04 O069 1.63(3) . ?
Si04 O056 1.63(3) . ?
Si05 O027 1.60(3) 46 ?
Si05 O058 1.62(3) . ?
Si05 O055 1.63(3) . ?
Si05 O018 1.63(3) . ?
Si06 O022 1.61(3) . ?
Si06 O036 1.61(3) . ?
Si06 O018 1.62(3) . ?
Si06 O050 1.63(3) . ?
Si07 O020 1.61(3) . ?
Si07 O013 1.62(3) . ?
Si07 O056 1.62(3) . ?
Si07 O012 1.63(3) . ?
Si08 O021 1.59(3) 48_554 ?
Si08 O040 1.60(3) . ?
Si08 O026 1.61(3) . ?
Si08 O070 1.63(3) . ?
Si09 O037 1.57(3) . ?
Si09 O054 1.59(3) . ?
Si09 O064 1.63(3) . ?
Si09 O062 1.67(3) . ?
Si10 O044 1.59(3) . ?
Si10 O041 1.61(3) . ?
Si10 O059 1.62(3) . ?
Si10 O045 1.63(3) . ?
Si11 O023 1.59(3) 48_554 ?
Si11 O046 1.61(3) . ?
Si11 O015 1.61(3) . ?
Si11 O029 1.63(3) . ?
Si12 O038 1.60(3) . ?
Si12 O028 1.61(3) . ?
Si12 O033 1.62(3) . ?
Si12 O012 1.62(3) . ?
Si13 O057 1.56(3) 48_554 ?
Si13 O035 1.60(3) . ?
Si13 O059 1.61(3) . ?
Si13 O001 1.69(2) . ?
Si14 O049 1.60(3) 48_554 ?
Si14 O032 1.61(3) . ?
Si14 O003 1.62(3) . ?
Si14 O039 1.62(3) . ?
Si15 O025 1.60(3) . ?
Si15 O064 1.61(3) . ?
Si15 O014 1.61(3) . ?
Si15 O020 1.62(3) . ?
Si16 O068 1.61(3) . ?
Si16 O017 1.62(3) . ?
Si16 O057 1.62(3) . ?
Si16 O043 1.63(3) . ?
Si17 O063 1.60(3) . ?
Si17 O019 1.61(3) . ?
Si17 O050 1.62(3) . ?
Si17 O003 1.63(3) . ?
Si18 O010 1.58(3) . ?
Si18 O008 1.61(3) . ?
Si18 O011 1.61(3) . ?
Si18 O022 1.63(3) . ?
Si19 O009 1.59(3) . ?
Si19 O021 1.61(3) . ?
Si19 O047 1.61(3) . ?
Si19 O052 1.62(3) . ?
Si20 O024 1.60(3) 46 ?
Si20 O046 1.61(3) . ?
Si20 O030 1.61(3) . ?
Si20 O043 1.64(3) . ?
Si21 O034 1.57(3) . ?
Si21 O002 1.60(3) . ?
Si21 O031 1.62(3) . ?
Si21 O042 1.63(3) . ?
Si22 O006 1.60(3) . ?
Si22 O060 1.61(3) . ?
Si22 O005 1.62(3) . ?
Si22 O042 1.63(3) . ?
Si23 O065 1.60(3) . ?
Si23 O035 1.60(3) . ?
Si23 O024 1.62(3) . ?
Si23 O053 1.63(3) . ?
Si24 O038 1.59(3) 48_554 ?
Si24 O041 1.60(3) . ?
Si24 O067 1.62(3) . ?
Si24 O006 1.63(3) . ?
Si25 O033 1.59(3) . ?
Si25 O069 1.61(3) . ?
Si25 O044 1.62(3) 46 ?
Si25 O068 1.62(3) . ?
Si26 O039 1.60(3) . ?
Si26 O027 1.61(3) . ?
Si26 O029 1.63(3) . ?
Si26 O036 1.64(3) . ?
Si27 O023 1.61(3) . ?
Si27 O053 1.61(3) . ?
Si27 O015 1.61(3) 48_554 ?
Si27 O055 1.62(3) . ?
Si28 O048 1.60(3) . ?
Si28 O063 1.62(3) . ?
Si28 O060 1.62(3) . ?
Si28 O045 1.63(3) . ?
Si29 O061 1.59(3) . ?
Si29 O070 1.62(3) . ?
Si29 O004 1.62(3) . ?
Si29 O067 1.62(3) . ?
Si30 O028 1.60(3) . ?
Si30 O004 1.61(3) 46 ?
Si30 O052 1.63(3) . ?
Si30 O016 1.64(3) . ?
O001 Si13 1.69(2) 17 ?
O002 Si21 1.60(3) 13 ?
O004 Si30 1.61(3) 48_554 ?
O005 Si22 1.62(3) 13 ?
O007 Si01 1.60(3) 17 ?
O009 Si19 1.59(3) 17 ?
O013 Si07 1.62(3) 17 ?
O014 Si15 1.61(3) 13 ?
O015 Si27 1.61(3) 46 ?
O016 Si30 1.64(3) 13 ?
O017 Si16 1.62(3) 13 ?
O021 Si08 1.59(3) 46 ?
O023 Si11 1.59(3) 46 ?
O024 Si20 1.60(3) 48_554 ?
O025 Si15 1.60(3) 17 ?
O026 Si08 1.61(3) 17 ?
O027 Si05 1.60(3) 48_554 ?
O030 Si20 1.61(3) 13 ?
O032 Si14 1.61(3) 13 ?
O034 Si21 1.57(3) 17 ?
O037 Si09 1.57(3) 13 ?
O038 Si24 1.59(3) 46 ?
O040 Si08 1.60(3) 13 ?
O044 Si25 1.62(3) 48_554 ?
O047 Si19 1.61(3) 13 ?
O049 Si14 1.60(3) 46 ?
O051 Si03 1.68(2) 17 ?
O057 Si13 1.56(3) 46 ?
O061 Si29 1.59(3) 17 ?
O065 Si23 1.60(3) 17 ?
 
loop_
 _geom_angle_atom_site_label_1
 _geom_angle_atom_site_label_2
 _geom_angle_atom_site_label_3
 _geom_angle
 _geom_angle_site_symmetry_1
 _geom_angle_site_symmetry_3
 _geom_angle_publ_flag
O007 Si01 O031 111(3) . . ?
O007 Si01 O066 110(3) . . ?
O031 Si01 O066 109(3) . . ?
O007 Si01 O048 109(3) . . ?
O031 Si01 O048 111(3) . . ?
O066 Si01 O048 107(3) . . ?
O019 Si02 O066 113(3) . . ?
O019 Si02 O010 113(3) . . ?
O066 Si02 O010 110(3) . . ?
O019 Si02 O062 108(3) . . ?
O066 Si02 O062 109(3) . . ?
O010 Si02 O062 102(3) . . ?
O058 Si03 O049 114(3) . . ?
O058 Si03 O011 116(3) . . ?
O049 Si03 O011 108(3) . . ?
O058 Si03 O051 110(3) . . ?
O049 Si03 O051 104(3) . . ?
O011 Si03 O051 103(3) . . ?
O054 Si04 O008 112(3) . . ?
O054 Si04 O069 107(3) . . ?
O008 Si04 O069 108(3) . . ?
O054 Si04 O056 109(3) . . ?
O008 Si04 O056 110(3) . . ?
O069 Si04 O056 110(3) . . ?
O027 Si05 O058 112(3) 46 . ?
O027 Si05 O055 110(3) 46 . ?
O058 Si05 O055 107(3) . . ?
O027 Si05 O018 111(3) 46 . ?
O058 Si05 O018 107(3) . . ?
O055 Si05 O018 110(3) . . ?
O022 Si06 O036 110(3) . . ?
O022 Si06 O018 110(3) . . ?
O036 Si06 O018 112(3) . . ?
O022 Si06 O050 110(3) . . ?
O036 Si06 O050 106(3) . . ?
O018 Si06 O050 109(3) . . ?
O020 Si07 O013 111(3) . . ?
O020 Si07 O056 111(3) . . ?
O013 Si07 O056 111(3) . . ?
O020 Si07 O012 106(3) . . ?
O013 Si07 O012 111(3) . . ?
O056 Si07 O012 107(3) . . ?
O021 Si08 O040 112(3) 48_554 . ?
O021 Si08 O026 109(3) 48_554 . ?
O040 Si08 O026 110(3) . . ?
O021 Si08 O070 110(3) 48_554 . ?
O040 Si08 O070 110(3) . . ?
O026 Si08 O070 106(3) . . ?
O037 Si09 O054 113(3) . . ?
O037 Si09 O064 112(3) . . ?
O054 Si09 O064 109(3) . . ?
O037 Si09 O062 110(3) . . ?
O054 Si09 O062 109(3) . . ?
O064 Si09 O062 103(3) . . ?
O044 Si10 O041 112(3) . . ?
O044 Si10 O059 108(3) . . ?
O041 Si10 O059 107(3) . . ?
O044 Si10 O045 110(3) . . ?
O041 Si10 O045 109(3) . . ?
O059 Si10 O045 111(3) . . ?
O023 Si11 O046 111(3) 48_554 . ?
O023 Si11 O015 110(3) 48_554 . ?
O046 Si11 O015 109(3) . . ?
O023 Si11 O029 109(3) 48_554 . ?
O046 Si11 O029 110(3) . . ?
O015 Si11 O029 109(3) . . ?
O038 Si12 O028 110(3) . . ?
O038 Si12 O033 111(3) . . ?
O028 Si12 O033 108(3) . . ?
O038 Si12 O012 109(3) . . ?
O028 Si12 O012 110(3) . . ?
O033 Si12 O012 108(3) . . ?
O057 Si13 O035 115(3) 48_554 . ?
O057 Si13 O059 117(3) 48_554 . ?
O035 Si13 O059 107(3) . . ?
O057 Si13 O001 109(3) 48_554 . ?
O035 Si13 O001 103(3) . . ?
O059 Si13 O001 104(3) . . ?
O049 Si14 O032 110(3) 48_554 . ?
O049 Si14 O003 107(3) 48_554 . ?
O032 Si14 O003 112(3) . . ?
O049 Si14 O039 110(3) 48_554 . ?
O032 Si14 O039 110(3) . . ?
O003 Si14 O039 108(3) . . ?
O025 Si15 O064 111(3) . . ?
O025 Si15 O014 107(3) . . ?
O064 Si15 O014 110(3) . . ?
O025 Si15 O020 110(3) . . ?
O064 Si15 O020 110(3) . . ?
O014 Si15 O020 110(3) . . ?
O068 Si16 O017 111(3) . . ?
O068 Si16 O057 109(3) . . ?
O017 Si16 O057 108(3) . . ?
O068 Si16 O043 109(3) . . ?
O017 Si16 O043 110(3) . . ?
O057 Si16 O043 109(3) . . ?
O063 Si17 O019 108(3) . . ?
O063 Si17 O050 111(3) . . ?
O019 Si17 O050 110(3) . . ?
O063 Si17 O003 112(3) . . ?
O019 Si17 O003 108(3) . . ?
O050 Si17 O003 109(3) . . ?
O010 Si18 O008 112(3) . . ?
O010 Si18 O011 109(3) . . ?
O008 Si18 O011 110(3) . . ?
O010 Si18 O022 110(3) . . ?
O008 Si18 O022 110(3) . . ?
O011 Si18 O022 106(3) . . ?
O009 Si19 O021 112(3) . . ?
O009 Si19 O047 109(3) . . ?
O021 Si19 O047 110(3) . . ?
O009 Si19 O052 108(3) . . ?
O021 Si19 O052 108(3) . . ?
O047 Si19 O052 109(3) . . ?
O024 Si20 O046 114(3) 46 . ?
O024 Si20 O030 110(3) 46 . ?
O046 Si20 O030 107(3) . . ?
O024 Si20 O043 110(3) 46 . ?
O046 Si20 O043 108(3) . . ?
O030 Si20 O043 108(3) . . ?
O034 Si21 O002 109(3) . . ?
O034 Si21 O031 111(3) . . ?
O002 Si21 O031 110(3) . . ?
O034 Si21 O042 109(3) . . ?
O002 Si21 O042 111(3) . . ?
O031 Si21 O042 107(3) . . ?
O006 Si22 O060 112(3) . . ?
O006 Si22 O005 110(3) . . ?
O060 Si22 O005 110(3) . . ?
O006 Si22 O042 107(3) . . ?
O060 Si22 O042 109(3) . . ?
O005 Si22 O042 108(3) . . ?
O065 Si23 O035 110(3) . . ?
O065 Si23 O024 110(3) . . ?
O035 Si23 O024 109(3) . . ?
O065 Si23 O053 111(3) . . ?
O035 Si23 O053 107(3) . . ?
O024 Si23 O053 108(3) . . ?
O038 Si24 O041 112(3) 48_554 . ?
O038 Si24 O067 110(3) 48_554 . ?
O041 Si24 O067 110(3) . . ?
O038 Si24 O006 108(3) 48_554 . ?
O041 Si24 O006 106(3) . . ?
O067 Si24 O006 110(3) . . ?
O033 Si25 O069 109(3) . . ?
O033 Si25 O044 111(3) . 46 ?
O069 Si25 O044 108(3) . 46 ?
O033 Si25 O068 111(3) . . ?
O069 Si25 O068 110(3) . . ?
O044 Si25 O068 107(3) 46 . ?
O039 Si26 O027 113(3) . . ?
O039 Si26 O029 111(3) . . ?
O027 Si26 O029 108(3) . . ?
O039 Si26 O036 110(3) . . ?
O027 Si26 O036 109(3) . . ?
O029 Si26 O036 107(3) . . ?
O023 Si27 O053 109(3) . . ?
O023 Si27 O015 109(3) . 48_554 ?
O053 Si27 O015 110(3) . 48_554 ?
O023 Si27 O055 108(3) . . ?
O053 Si27 O055 112(3) . . ?
O015 Si27 O055 108(3) 48_554 . ?
O048 Si28 O063 112(3) . . ?
O048 Si28 O060 111(3) . . ?
O063 Si28 O060 110(3) . . ?
O048 Si28 O045 110(3) . . ?
O063 Si28 O045 107(3) . . ?
O060 Si28 O045 108(3) . . ?
O061 Si29 O070 110(3) . . ?
O061 Si29 O004 110(3) . . ?
O070 Si29 O004 110(3) . . ?
O061 Si29 O067 110(3) . . ?
O070 Si29 O067 108(3) . . ?
O004 Si29 O067 109(3) . . ?
O028 Si30 O004 113(3) . 46 ?
O028 Si30 O052 109(3) . . ?
O004 Si30 O052 109(3) 46 . ?
O028 Si30 O016 108(3) . . ?
O004 Si30 O016 111(3) 46 . ?
O052 Si30 O016 106(3) . . ?
Si13 O001 Si13 145(5) 17 . ?
Si21 O002 Si21 146(5) . 13 ?
Si14 O003 Si17 140(4) . . ?
Si30 O004 Si29 143(4) 48_554 . ?
Si22 O005 Si22 139(5) 13 . ?
Si22 O006 Si24 140(4) . . ?
Si01 O007 Si01 144(5) 17 . ?
Si04 O008 Si18 138(4) . . ?
Si19 O009 Si19 146(5) . 17 ?
Si18 O010 Si02 149(4) . . ?
Si03 O011 Si18 138(4) . . ?
Si12 O012 Si07 139(4) . . ?
Si07 O013 Si07 147(5) . 17 ?
Si15 O014 Si15 142(5) . 13 ?
Si11 O015 Si27 151(4) . 46 ?
Si30 O016 Si30 140(5) 13 . ?
Si16 O017 Si16 142(5) 13 . ?
Si06 O018 Si05 143(4) . . ?
Si02 O019 Si17 148(4) . . ?
Si07 O020 Si15 145(4) . . ?
Si08 O021 Si19 135(4) 46 . ?
Si06 O022 Si18 150(4) . . ?
Si11 O023 Si27 148(4) 46 . ?
Si20 O024 Si23 142(4) 48_554 . ?
Si15 O025 Si15 146(5) 17 . ?
Si08 O026 Si08 148(5) . 17 ?
Si05 O027 Si26 149(4) 48_554 . ?
Si30 O028 Si12 131(3) . . ?
Si26 O029 Si11 139(4) . . ?
Si20 O030 Si20 138(5) . 13 ?
Si01 O031 Si21 146(4) . . ?
Si14 O032 Si14 148(5) . 13 ?
Si25 O033 Si12 150(4) . . ?
Si21 O034 Si21 140(5) . 17 ?
Si13 O035 Si23 147(4) . . ?
Si06 O036 Si26 138(4) . . ?
Si09 O037 Si09 138(5) 13 . ?
Si24 O038 Si12 147(4) 46 . ?
Si26 O039 Si14 145(4) . . ?
Si08 O040 Si08 148(5) . 13 ?
Si24 O041 Si10 147(4) . . ?
Si21 O042 Si22 143(4) . . ?
Si16 O043 Si20 149(4) . . ?
Si10 O044 Si25 148(4) . 48_554 ?
Si10 O045 Si28 142(4) . . ?
Si11 O046 Si20 138(4) . . ?
Si19 O047 Si19 145(5) 13 . ?
Si28 O048 Si01 146(4) . . ?
Si14 O049 Si03 147(4) 46 . ?
Si17 O050 Si06 150(4) . . ?
Si03 O051 Si03 146(5) . 17 ?
Si19 O052 Si30 139(4) . . ?
Si27 O053 Si23 141(4) . . ?
Si09 O054 Si04 149(4) . . ?
Si27 O055 Si05 136(4) . . ?
Si07 O056 Si04 145(4) . . ?
Si13 O057 Si16 135(3) 46 . ?
Si03 O058 Si05 138(4) . . ?
Si13 O059 Si10 135(4) . . ?
Si22 O060 Si28 145(4) . . ?
Si29 O061 Si29 147(6) . 17 ?
Si09 O062 Si02 144(3) . . ?
Si17 O063 Si28 134(4) . . ?
Si15 O064 Si09 137(4) . . ?
Si23 O065 Si23 145(5) 17 . ?
Si02 O066 Si01 137(4) . . ?
Si24 O067 Si29 138(4) . . ?
Si16 O068 Si25 143(4) . . ?
Si25 O069 Si04 136(4) . . ?
Si29 O070 Si08 144(4) . . ?
 
_refine_diff_density_max    0.164
_refine_diff_density_min   -0.152
_refine_diff_density_rms    0.036

_shelx_res_file
;

    ZSM-25_I-43m_SerialRED.res created by SHELXL-2014/7


TITL 2_a.res in I-43m
REM Old TITL 2 in Im-3m
REM SHELXT solution in I-43m
REM R1 0.503,  Rweak 0.161,  Alpha 0.253,  Orientation as input
REM Formula found by SHELXT:  O1382 Si757
CELL  0.0251  43.27  43.27  43.27   90.000   90.000   90.000
ZERR 1464.000   0.0051   0.0051   0.0051    0.000    0.000    0.000
LATT -2
SYMM -X, -Y, Z
SYMM -X, Y, -Z
SYMM X, -Y, -Z
SYMM Z, X, Y
SYMM Z, -X, -Y
SYMM -Z, -X, Y
SYMM -Z, X, -Y
SYMM Y, Z, X
SYMM -Y, Z, -X
SYMM Y, -Z, -X
SYMM -Y, -Z, X
SYMM Y, X, Z
SYMM -Y, -X, Z
SYMM Y, -X, -Z
SYMM -Y, X, -Z
SYMM X, Z, Y
SYMM -X, Z, -Y
SYMM -X, -Z, Y
SYMM X, -Z, -Y
SYMM Z, Y, X
SYMM Z, -Y, -X
SYMM -Z, Y, -X
SYMM -Z, -Y, X
SFAC O      0.45480  23.78030   0.91730   7.62200   0.47190   2.14400 =
            0.13840   0.29590   0.00000   0.000   0.000   0.000   0.730  15.999
SFAC SI     2.12930  57.77480   2.53330  16.47560   0.83490   2.87960 =
            0.32160   0.38600   0.00000   0.000   0.000   0.000   1.110  28.086
SFAC NA     2.24060 108.00390   1.33260  24.50470   0.90700   3.39140 =
            0.28630   0.43460   0.00000   0.000   0.000   0.000   1.400  22.990
UNIT 2880 1440 0

L.S. 5
BOND $H
LIST 6

EQIV $1   x, z, y
EQIV $2   -z+1/2, -y+1/2, x-1/2
EQIV $3   y, x, z
EQIV $4   z+1/2, -y+1/2, -x+1/2

DAMP
ISOR 0.1
RIGU 0.5

DFIX  21 0.02 Si01 O048
DFIX  21 0.02 Si01 O031
DFIX  21 0.02 Si01 O007
DFIX  21 0.02 Si01 O066

DANG  31 0.03 O048 O031
DANG  31 0.03 O048 O007
DANG  31 0.03 O048 O066
DANG  31 0.03 O031 O007
DANG  31 0.03 O031 O066
DANG  31 0.03 O007 O066

DFIX  21 0.02 Si02 O062
DFIX  21 0.02 Si02 O066
DFIX  21 0.02 Si02 O010
DFIX  21 0.02 Si02 O019

DANG  31 0.03 O062 O066
DANG  31 0.03 O062 O010
DANG  31 0.03 O062 O019
DANG  31 0.03 O066 O010
DANG  31 0.03 O066 O019
DANG  31 0.03 O010 O019

DFIX  21 0.02 Si03 O049
DFIX  21 0.02 Si03 O011
DFIX  21 0.02 Si03 O058
DFIX  21 0.02 Si03 O051

DANG  31 0.03 O049 O011
DANG  31 0.03 O049 O058
DANG  31 0.03 O049 O051
DANG  31 0.03 O011 O058
DANG  31 0.03 O011 O051
DANG  31 0.03 O058 O051

DFIX  21 0.02 Si04 O054
DFIX  21 0.02 Si04 O056
DFIX  21 0.02 Si04 O008
DFIX  21 0.02 Si04 O069

DANG  31 0.03 O054 O056
DANG  31 0.03 O054 O008
DANG  31 0.03 O054 O069
DANG  31 0.03 O056 O008
DANG  31 0.03 O056 O069
DANG  31 0.03 O008 O069

DFIX  21 0.02 Si05 O027_$4
DFIX  21 0.02 Si05 O058
DFIX  21 0.02 Si05 O055
DFIX  21 0.02 Si05 O018

DANG  31 0.03 O027_$4 O058
DANG  31 0.03 O027_$4 O055
DANG  31 0.03 O027_$4 O018
DANG  31 0.03 O058    O055
DANG  31 0.03 O058    O018
DANG  31 0.03 O055    O018

DFIX  21 0.02 Si06 O036
DFIX  21 0.02 Si06 O018
DFIX  21 0.02 Si06 O050
DFIX  21 0.02 Si06 O022

DANG  31 0.03 O036 O018
DANG  31 0.03 O036 O050
DANG  31 0.03 O036 O022
DANG  31 0.03 O018 O050
DANG  31 0.03 O018 O022
DANG  31 0.03 O050 O022

DFIX  21 0.02 Si07 O020
DFIX  21 0.02 Si07 O013
DFIX  21 0.02 Si07 O012
DFIX  21 0.02 Si07 O056

DANG  31 0.03 O020 O013
DANG  31 0.03 O020 O012
DANG  31 0.03 O020 O056
DANG  31 0.03 O013 O012
DANG  31 0.03 O013 O056
DANG  31 0.03 O012 O056

DFIX  21 0.02 Si08 O021_$2
DFIX  21 0.02 Si08 O070
DFIX  21 0.02 Si08 O040
DFIX  21 0.02 Si08 O026

DANG  31 0.03 O021_$2  O070
DANG  31 0.03 O021_$2  O040
DANG  31 0.03 O021_$2  O026
DANG  31 0.03 O070     O040
DANG  31 0.03 O070     O026
DANG  31 0.03 O040     O026

DFIX  21 0.02 Si09 O037
DFIX  21 0.02 Si09 O064
DFIX  21 0.02 Si09 O062
DFIX  21 0.02 Si09 O054

DANG  31 0.03 O037 O064
DANG  31 0.03 O037 O062
DANG  31 0.03 O037 O054
DANG  31 0.03 O064 O062
DANG  31 0.03 O064 O054
DANG  31 0.03 O062 O054

DFIX  21 0.02 Si10 O059
DFIX  21 0.02 Si10 O045
DFIX  21 0.02 Si10 O041
DFIX  21 0.02 Si10 O044

DANG  31 0.03 O059 O045
DANG  31 0.03 O059 O041
DANG  31 0.03 O059 O044
DANG  31 0.03 O045 O041
DANG  31 0.03 O045 O044
DANG  31 0.03 O041 O044

DFIX  21 0.02 Si11 O029
DFIX  21 0.02 Si11 O015
DFIX  21 0.02 Si11 O023_$2
DFIX  21 0.02 Si11 O046

DANG  31 0.03 O029 O015
DANG  31 0.03 O029 O023_$2
DANG  31 0.03 O029 O046
DANG  31 0.03 O015 O023_$2
DANG  31 0.03 O015 O046
DANG  31 0.03 O046 O023_$2

DFIX  21 0.02 Si12 O028
DFIX  21 0.02 Si12 O033
DFIX  21 0.02 Si12 O012
DFIX  21 0.02 Si12 O038

DANG  31 0.03 O028 O033
DANG  31 0.03 O028 O012
DANG  31 0.03 O028 O038
DANG  31 0.03 O033 O012
DANG  31 0.03 O033 O038
DANG  31 0.03 O012 O038

DFIX  21 0.02 Si13 O001
DFIX  21 0.02 Si13 O057_$2
DFIX  21 0.02 Si13 O059
DFIX  21 0.02 Si13 O035

DANG  31 0.03 O001 O057_$2
DANG  31 0.03 O001 O059
DANG  31 0.03 O001 O035
DANG  31 0.03 O059 O057_$2
DANG  31 0.03 O035 O057_$2
DANG  31 0.03 O059 O035

DFIX  21 0.02 Si14 O049_$2
DFIX  21 0.02 Si14 O032
DFIX  21 0.02 Si14 O039
DFIX  21 0.02 Si14 O003

DANG  31 0.03 O032 O049_$2
DANG  31 0.03 O039 O049_$2
DANG  31 0.03 O003 O049_$2
DANG  31 0.03 O032 O039
DANG  31 0.03 O032 O003
DANG  31 0.03 O039 O003

DFIX  21 0.02 Si15 O014
DFIX  21 0.02 Si15 O064
DFIX  21 0.02 Si15 O020
DFIX  21 0.02 Si15 O025

DANG  31 0.03 O014 O064
DANG  31 0.03 O014 O020
DANG  31 0.03 O014 O025
DANG  31 0.03 O064 O020
DANG  31 0.03 O064 O025
DANG  31 0.03 O020 O025

DFIX  21 0.02 Si16 O068
DFIX  21 0.02 Si16 O043
DFIX  21 0.02 Si16 O057
DFIX  21 0.02 Si16 O017

DANG  31 0.03 O068 O043
DANG  31 0.03 O068 O057
DANG  31 0.03 O068 O017
DANG  31 0.03 O043 O057
DANG  31 0.03 O043 O017
DANG  31 0.03 O057 O017

DFIX  21 0.02 Si17 O063
DFIX  21 0.02 Si17 O050
DFIX  21 0.02 Si17 O003
DFIX  21 0.02 Si17 O019

DANG  31 0.03 O063 O050
DANG  31 0.03 O063 O003
DANG  31 0.03 O063 O019
DANG  31 0.03 O050 O003
DANG  31 0.03 O050 O019
DANG  31 0.03 O003 O019

DFIX  21 0.02 Si18 O010
DFIX  21 0.02 Si18 O008
DFIX  21 0.02 Si18 O011
DFIX  21 0.02 Si18 O022

DANG  31 0.03 O010 O008
DANG  31 0.03 O010 O011
DANG  31 0.03 O010 O022
DANG  31 0.03 O008 O011
DANG  31 0.03 O008 O022
DANG  31 0.03 O011 O022

DFIX  21 0.02 Si19 O052
DFIX  21 0.02 Si19 O009
DFIX  21 0.02 Si19 O047
DFIX  21 0.02 Si19 O021

DANG  31 0.03 O052 O009
DANG  31 0.03 O052 O047
DANG  31 0.03 O052 O021
DANG  31 0.03 O009 O047
DANG  31 0.03 O009 O021
DANG  31 0.03 O047 O021

DFIX  21 0.02 Si20 O046
DFIX  21 0.02 Si20 O043
DFIX  21 0.02 Si20 O030
DFIX  21 0.02 Si20 O024_$4

DANG  31 0.03 O046 O043
DANG  31 0.03 O046 O030
DANG  31 0.03 O046 O024_$4
DANG  31 0.03 O043 O030
DANG  31 0.03 O043 O024_$4
DANG  31 0.03 O030 O024_$4

DFIX  21 0.02 Si21 O031
DFIX  21 0.02 Si21 O034
DFIX  21 0.02 Si21 O002
DFIX  21 0.02 Si21 O042

DANG  31 0.03 O031 O034
DANG  31 0.03 O031 O002
DANG  31 0.03 O031 O042
DANG  31 0.03 O034 O002
DANG  31 0.03 O034 O042
DANG  31 0.03 O002 O042

DFIX  21 0.02 Si22 O060
DFIX  21 0.02 Si22 O006
DFIX  21 0.02 Si22 O005
DFIX  21 0.02 Si22 O042

DANG  31 0.03 O060 O006
DANG  31 0.03 O060 O005
DANG  31 0.03 O060 O042
DANG  31 0.03 O006 O005
DANG  31 0.03 O006 O042
DANG  31 0.03 O005 O042

DFIX  21 0.02 Si23 O053
DFIX  21 0.02 Si23 O035
DFIX  21 0.02 Si23 O065
DFIX  21 0.02 Si23 O024

DANG  31 0.03 O053 O035
DANG  31 0.03 O053 O065
DANG  31 0.03 O053 O024
DANG  31 0.03 O035 O065
DANG  31 0.03 O035 O024
DANG  31 0.03 O065 O024

DFIX  21 0.02 Si24 O006
DFIX  21 0.02 Si24 O067
DFIX  21 0.02 Si24 O038_$2
DFIX  21 0.02 Si24 O041

DANG  31 0.03 O006 O067
DANG  31 0.03 O006 O038_$2
DANG  31 0.03 O006 O041
DANG  31 0.03 O067 O038_$2
DANG  31 0.03 O067 O041
DANG  31 0.03 O041 O038_$2

DFIX  21 0.02 Si25 O044_$4
DFIX  21 0.02 Si25 O033
DFIX  21 0.02 Si25 O069
DFIX  21 0.02 Si25 O068

DANG  31 0.03 O033 O044_$4
DANG  31 0.03 O069 O044_$4
DANG  31 0.03 O068 O044_$4
DANG  31 0.03 O033 O069
DANG  31 0.03 O033 O068
DANG  31 0.03 O069 O068

DFIX  21 0.02 Si26 O029
DFIX  21 0.02 Si26 O036
DFIX  21 0.02 Si26 O027
DFIX  21 0.02 Si26 O039

DANG  31 0.03 O029 O036
DANG  31 0.03 O029 O027
DANG  31 0.03 O029 O039
DANG  31 0.03 O036 O027
DANG  31 0.03 O036 O039
DANG  31 0.03 O027 O039

DFIX  21 0.02 Si27 O015_$2
DFIX  21 0.02 Si27 O055
DFIX  21 0.02 Si27 O023
DFIX  21 0.02 Si27 O053

DANG  31 0.03 O055 O015_$2
DANG  31 0.03 O023 O015_$2
DANG  31 0.03 O053 O015_$2
DANG  31 0.03 O055 O023
DANG  31 0.03 O055 O053
DANG  31 0.03 O023 O053

DFIX  21 0.02 Si28 O060
DFIX  21 0.02 Si28 O045
DFIX  21 0.02 Si28 O048
DFIX  21 0.02 Si28 O063

DANG  31 0.03 O060 O045
DANG  31 0.03 O060 O048
DANG  31 0.03 O060 O063
DANG  31 0.03 O045 O048
DANG  31 0.03 O045 O063
DANG  31 0.03 O048 O063

DFIX  21 0.02 Si29 O061
DFIX  21 0.02 Si29 O004
DFIX  21 0.02 Si29 O067
DFIX  21 0.02 Si29 O070

DANG  31 0.03 O061 O004
DANG  31 0.03 O061 O067
DANG  31 0.03 O061 O070
DANG  31 0.03 O004 O067
DANG  31 0.03 O004 O070
DANG  31 0.03 O067 O070

DFIX  21 0.02 Si30 O004_$4
DFIX  21 0.02 Si30 O028
DFIX  21 0.02 Si30 O016
DFIX  21 0.02 Si30 O052

DANG  31 0.03 O028 O004_$4
DANG  31 0.03 O016 O004_$4
DANG  31 0.03 O052 O004_$4
DANG  31 0.03 O028 O016
DANG  31 0.03 O028 O052
DANG  31 0.03 O016 O052

DANG  3.3 0.02 Si03 Si03_$1
DANG  3.3 0.02 Si13 Si13_$1
DANG  3.3 0.02 Si02 Si09

REM ISOR

ACTA

XNPD 0.0200
FMAP 2
PLAN 20
WGHT    0.200000
SWAT    0.733304    1.2340
FVAR       0.02734   1.61391   2.63440
SI01  2    0.307710    0.201229    0.151525    11.00000    0.14327    0.11997 =
         0.08643    0.02293   -0.04276    0.02271
SI02  2    0.350299    0.254404    0.140462    11.00000    0.15809    0.15469 =
         0.14222    0.00187   -0.00485    0.00915
SI03  2    0.460944    0.190047    0.137496    11.00000    0.09130    0.15761 =
         0.09538   -0.00141   -0.02152   -0.02198
SI04  2    0.430124    0.298533    0.193033    11.00000    0.11596    0.14413 =
         0.12649    0.00380    0.01800   -0.02670
SI05  2    0.471489    0.201190    0.070568    11.00000    0.14518    0.13754 =
         0.07532    0.01626   -0.00294   -0.01696
SI06  2    0.430403    0.258030    0.082046    11.00000    0.15921    0.12537 =
         0.13521    0.00196   -0.00977   -0.00794
SI07  2    0.419161    0.312863    0.262278    11.00000    0.14583    0.11418 =
         0.10991    0.02486    0.00056    0.01142
SI08  2    0.127642    0.077273    0.026526    11.00000    0.10923    0.12239 =
         0.09060   -0.01340    0.00046    0.02587
SI09  2    0.361395    0.313432    0.182807    11.00000    0.12338    0.20084 =
         0.07849    0.00698    0.03833   -0.03267
SI10  2    0.308814    0.132644    0.039481    11.00000    0.14415    0.14493 =
         0.21535   -0.04042   -0.06189    0.00113
SI11  2    0.460139    0.368598    0.029017    11.00000    0.17875    0.13450 =
         0.13779   -0.00833    0.01266   -0.00457
SI12  2    0.461417    0.368227    0.251657    11.00000    0.17393    0.13577 =
         0.12010    0.02520    0.00281   -0.00672
SI13  2    0.349374    0.078466    0.025807    11.00000    0.14728    0.15937 =
         0.15813    0.02501   -0.01360    0.00022
SI14  2    0.349364    0.298760    0.030016    11.00000    0.15988    0.13366 =
         0.12435   -0.04344    0.03302    0.02435
SI15  2    0.350175    0.300392    0.250398    11.00000    0.13985    0.16845 =
         0.07332    0.00104    0.01890    0.00014
SI16  2    0.459709    0.409737    0.139738    11.00000    0.14587    0.15221 =
         0.09587   -0.02779    0.02105   -0.02678
SI17  2    0.360269    0.242580    0.071284    11.00000    0.13136    0.13790 =
         0.16450   -0.01720   -0.01323   -0.00214
SI18  2    0.419220    0.243626    0.152045    11.00000    0.15379    0.14549 =
         0.13687   -0.00665   -0.01024   -0.00156
SI19  2    0.460265    0.409996    0.360288    11.00000    0.20782    0.15470 =
         0.11909   -0.03716    0.03529    0.03965
SI20  2    0.472633    0.423376    0.069611    11.00000    0.07949    0.15664 =
         0.10834   -0.01259    0.02278    0.00086
SI21  2    0.238582    0.188504    0.140181    11.00000    0.15075    0.19568 =
         0.06666   -0.03819   -0.02196    0.02198
SI22  2    0.250560    0.200942    0.070936    11.00000    0.10054    0.15727 =
         0.08377   -0.01027   -0.01389   -0.00136
SI23  2    0.417953    0.090338    0.040357    11.00000    0.13916    0.15178 =
         0.12606    0.00619   -0.02444    0.02450
SI24  2    0.239360    0.144642    0.030416    11.00000    0.15906    0.16747 =
         0.13955   -0.01397   -0.01948    0.00580
SI25  2    0.470135    0.354003    0.181858    11.00000    0.15639    0.14035 =
         0.14071   -0.00443    0.00476   -0.02203
SI26  2    0.418277    0.313095    0.040423    11.00000    0.15384    0.13574 =
         0.10564   -0.00910    0.00727    0.02466
SI27  2    0.460171    0.145982    0.029967    11.00000    0.17553    0.14632 =
         0.11345    0.00351   -0.01591    0.00399
SI28  2    0.319712    0.188430    0.082440    11.00000    0.10997    0.15398 =
         0.12210    0.00724   -0.02045   -0.01494
SI29  2    0.196210    0.090664    0.040630    11.00000    0.12778    0.13567 =
         0.09483   -0.00678   -0.02110    0.03706
SI30  2    0.471960    0.421631    0.291786    11.00000    0.03285    0.18514 =
         0.13468   -0.01677    0.01298    0.00647
O001  1    0.348792    0.043949    0.043949    10.50000    0.08964    0.20004 =
         0.20004   -0.03971   -0.00278   -0.00278
O002  1    0.210027    0.210027    0.149895    10.50000    0.13525    0.13525 =
         0.12582   -0.00847   -0.00847   -0.01356
O003  1    0.345768    0.264189    0.044197    11.00000    0.14084    0.16255 =
         0.15474   -0.00326    0.00248   -0.00239
O004  1    0.209262    0.075577    0.008989    11.00000    0.14632    0.18918 =
         0.15778   -0.02655   -0.01035    0.01671
O005  1    0.234880    0.234880    0.070032    10.50000    0.16901    0.16901 =
         0.10883   -0.01058   -0.01058    0.00389
O006  1    0.237883    0.180098    0.043132    11.00000    0.14797    0.18167 =
         0.16214   -0.02535   -0.00567    0.00419
O007  1    0.318132    0.179450    0.179450    10.50000    0.13861    0.15649 =
         0.15649    0.01108   -0.00589   -0.00589
O008  1    0.432890    0.263790    0.180234    11.00000    0.11489    0.16201 =
         0.16382   -0.00027   -0.00682   -0.01240
O009  1    0.458915    0.377542    0.377542    10.50000    0.11851    0.14835 =
         0.14835    0.01361   -0.00478   -0.00478
O010  1    0.382784    0.241982    0.153039    11.00000    0.13580    0.16026 =
         0.14985    0.01176   -0.00604   -0.01500
O011  1    0.433212    0.209088    0.153410    11.00000    0.15728    0.16256 =
         0.16439    0.00850   -0.01194   -0.00256
O012  1    0.433593    0.347539    0.265892    11.00000    0.13273    0.17005 =
         0.16045   -0.00205   -0.00375   -0.00735
O013  1    0.428211    0.291669    0.291669    10.50000    0.11663    0.17406 =
         0.17406   -0.00172    0.00959    0.00959
O014  1    0.321260    0.321260    0.261166    10.50000    0.13772    0.13772 =
         0.15055   -0.00485   -0.00485    0.00106
O015  1    0.492672    0.353977    0.039886    11.00000    0.17267    0.16040 =
         0.18547    0.01140   -0.01594   -0.00251
O016  1    0.455966    0.455966    0.293408    10.50000    0.14163    0.14163 =
         0.07205    0.02177    0.02177   -0.00211
O017  1    0.429713    0.429713    0.149504    10.50000    0.13214    0.13214 =
         0.17549   -0.01514   -0.01514   -0.02640
O018  1    0.458152    0.236372    0.069442    11.00000    0.15593    0.16702 =
         0.15178    0.00696   -0.00833   -0.00755
O019  1    0.348573    0.255926    0.103864    11.00000    0.12923    0.14777 =
         0.14773    0.01386    0.00073    0.00142
O020  1    0.382203    0.317123    0.259934    11.00000    0.12983    0.15470 =
         0.17990   -0.01168    0.00423   -0.00117
O021  1    0.490402    0.429559    0.370055    11.00000    0.14515    0.15764 =
         0.13038   -0.01247    0.01842   -0.00914
O022  1    0.430390    0.258316    0.119302    11.00000    0.14887    0.14770 =
         0.16555    0.00318   -0.01176   -0.01391
O023  1    0.492240    0.131901    0.042288    11.00000    0.13140    0.17795 =
         0.17191    0.00881   -0.00512   -0.00942
O024  1    0.431664    0.074296    0.009516    11.00000    0.11875    0.18792 =
         0.15106   -0.03776   -0.00923    0.01226
O025  1    0.347375    0.268036    0.268036    10.50000    0.11013    0.15126 =
         0.15126   -0.00364   -0.00686   -0.00686
O026  1    0.125556    0.044836    0.044836    10.50000    0.08151    0.14782 =
         0.14782   -0.03978    0.03078    0.03078
O027  1    0.430298    0.298764    0.008346    11.00000    0.15323    0.13126 =
         0.16988    0.02524   -0.03723    0.00240
O028  1    0.458029    0.403660    0.262601    11.00000    0.13897    0.16522 =
         0.14052   -0.00651    0.00038   -0.00523
O029  1    0.432195    0.347852    0.043494    11.00000    0.17539    0.16300 =
         0.16589    0.00604   -0.02582   -0.00882
O030  1    0.457395    0.457395    0.067881    10.50000    0.17076    0.17076 =
         0.15497   -0.03167   -0.03167   -0.01024
O031  1    0.270806    0.204593    0.150260    11.00000    0.13878    0.15479 =
         0.14259    0.00271   -0.00124   -0.01244
O032  1    0.320773    0.320773    0.039285    10.50000    0.15157    0.15157 =
         0.04359   -0.03237   -0.03237   -0.00725
O033  1    0.458894    0.367261    0.214348    11.00000    0.16262    0.15949 =
         0.16500   -0.00627   -0.00193   -0.01197
O034  1    0.234810    0.155915    0.155915    10.50000    0.11149    0.14283 =
         0.14283   -0.00871   -0.00567   -0.00567
O035  1    0.381150    0.093670    0.037260    11.00000    0.12108    0.19636 =
         0.16173   -0.05018   -0.00917   -0.00040
O036  1    0.432767    0.292803    0.068868    11.00000    0.15863    0.16858 =
         0.18781    0.02359   -0.02027   -0.00986
O037  1    0.346272    0.346272    0.179845    10.50000    0.14641    0.14641 =
         0.12567    0.00583    0.00583   -0.00670
O038  1    0.493667    0.354290    0.262934    11.00000    0.12523    0.13468 =
         0.17011    0.01340    0.00554   -0.02641
O039  1    0.381374    0.313486    0.042988    11.00000    0.15982    0.16977 =
         0.21375    0.00716   -0.02592   -0.00656
O040  1    0.098199    0.098199    0.034948    10.50000    0.13354    0.13354 =
         0.16087   -0.03655   -0.03655    0.01248
O041  1    0.271698    0.130915    0.041889    11.00000    0.15746    0.18573 =
         0.19707   -0.04087   -0.01766    0.00668
O042  1    0.240067    0.183928    0.102923    11.00000    0.16220    0.17193 =
         0.14682   -0.00746   -0.00370   -0.00459
O043  1    0.462049    0.407538    0.102306    11.00000    0.14102    0.18305 =
         0.18821   -0.01576   -0.02363   -0.01705
O044  1    0.320053    0.146705    0.007463    11.00000    0.16619    0.20371 =
         0.17065   -0.02616   -0.02610    0.00661
O045  1    0.321655    0.153608    0.067923    11.00000    0.14863    0.17384 =
         0.16553   -0.01595   -0.02143    0.00513
O046  1    0.457961    0.403340    0.041829    11.00000    0.16695    0.16161 =
         0.18505   -0.01742   -0.04120   -0.00437
O047  1    0.429384    0.429384    0.368183    10.50000    0.15068    0.15068 =
         0.11833    0.00887    0.00887   -0.00207
O048  1    0.320861    0.186766    0.119301    11.00000    0.13148    0.16223 =
         0.15160   -0.00335   -0.00850   -0.00913
O049  1    0.493207    0.204777    0.148612    11.00000    0.16000    0.18537 =
         0.24098    0.01091    0.00115   -0.00990
O050  1    0.397592    0.244357    0.069320    11.00000    0.14418    0.16066 =
         0.16522    0.00284   -0.00043   -0.00011
O051  1    0.459595    0.155677    0.155677    10.50000    0.09578    0.16628 =
         0.16628    0.01010    0.00454    0.00454
O052  1    0.461985    0.403708    0.323392    11.00000    0.15443    0.14136 =
         0.12481    0.01034    0.00548   -0.00833
O053  1    0.432186    0.125023    0.042856    11.00000    0.12890    0.17345 =
         0.12525   -0.03066   -0.00207    0.00150
O054  1    0.398043    0.314305    0.183068    11.00000    0.13533    0.15814 =
         0.16280    0.01305    0.00044   -0.00932
O055  1    0.457735    0.181324    0.041776    11.00000    0.13708    0.18220 =
         0.19820   -0.01062   -0.01988    0.00107
O056  1    0.432960    0.298511    0.230584    11.00000    0.12032    0.17103 =
         0.16679   -0.00639   -0.00089    0.00236
O057  1    0.490163    0.427087    0.153164    11.00000    0.11039    0.13885 =
         0.21336   -0.02144   -0.01798   -0.01183
O058  1    0.458477    0.185303    0.101912    11.00000    0.20105    0.16720 =
         0.18731    0.01420   -0.00112   -0.01093
O059  1    0.321810    0.097599    0.042019    11.00000    0.13315    0.19311 =
         0.15288   -0.03683   -0.01800    0.00274
O060  1    0.287648    0.203937    0.070541    11.00000    0.15404    0.17009 =
         0.14124    0.00088   -0.00308    0.00309
O061  1    0.204996    0.069490    0.069490    10.50000    0.12547    0.15565 =
         0.15565   -0.03247   -0.01633   -0.01633
O062  1    0.349452    0.290787    0.153978    11.00000    0.12592    0.16409 =
         0.16383   -0.00123    0.00999   -0.01155
O063  1    0.348737    0.207527    0.068548    11.00000    0.14903    0.17061 =
         0.17081   -0.00726    0.00598   -0.00259
O064  1    0.349302    0.295293    0.213660    11.00000    0.15788    0.14590 =
         0.16303    0.00249    0.00637   -0.00709
O065  1    0.426605    0.070254    0.070254    10.50000    0.09981    0.16388 =
         0.16388   -0.03373   -0.00567   -0.00567
O066  1    0.322726    0.235209    0.155507    11.00000    0.13901    0.15425 =
         0.12333    0.00462   -0.00387   -0.01482
O067  1    0.211162    0.124770    0.044681    11.00000    0.15654    0.17788 =
         0.16341   -0.02036   -0.01389   -0.00479
O068  1    0.457978    0.375350    0.153629    11.00000    0.12829    0.14853 =
         0.17880   -0.01969   -0.01871   -0.02632
O069  1    0.457812    0.319002    0.178005    11.00000    0.14664    0.16496 =
         0.17491   -0.01285    0.01022   -0.02396
O070  1    0.159099    0.094250    0.038455    11.00000    0.13536    0.17160 =
         0.13983   -0.03278   -0.01267    0.00259
HKLF 4

REM  2_a.res in I-43m
REM R1 =  0.1812 for    1063 Fo > 4sig(Fo)  and  0.2639 for all    2772 data
REM    845 parameters refined using   1803 restraints

END

WGHT      0.2000      0.0000

REM Highest difference peak  0.164,  deepest hole -0.152,  1-sigma level  0.036
Q1    1   0.5000  0.1200  0.0000  10.50000  0.05    0.16
Q2    1   0.2587  0.2587  0.2400  10.50000  0.05    0.16
Q3    1   0.4793  0.4793  0.0038  10.50000  0.05    0.16
Q4    1   0.3622  0.3760  0.3502  11.00000  0.05    0.16
Q5    1   0.3767  0.3566  0.3566  10.50000  0.05    0.16
Q6    1   0.4835  0.4835  0.0087  10.50000  0.05    0.15
Q7    1   0.2648  0.2427  0.2536  11.00000  0.05    0.14
Q8    1   0.5000  0.4690  0.0000  10.50000  0.05    0.14
Q9    1   0.1498  0.1230  0.1392  11.00000  0.05    0.14
Q10   1   0.3917  0.3917  0.1899  10.50000  0.05    0.13
Q11   1   0.3870  0.1292  0.1362  11.00000  0.05    0.13
Q12   1   0.3627  0.1082  0.1082  10.50000  0.05    0.13
Q13   1   0.2783  0.0104  0.0161  11.00000  0.05    0.13
Q14   1   0.5001  0.2143  0.1129  11.00000  0.05    0.13
Q15   1   0.5000  0.1003  0.0000  10.50000  0.05    0.13
Q16   1   0.2830  0.1415  0.0007  11.00000  0.05    0.13
Q17   1   0.5012  0.2971  0.1346  11.00000  0.05    0.12
Q18   1   0.4814  0.2257  0.2257  10.50000  0.05    0.12
Q19   1   0.4694  0.3155  0.1083  11.00000  0.05    0.12
Q20   1   0.4988  0.3941  0.1103  11.00000  0.05    0.12
;
_shelx_res_checksum   61281

_shelx_hkl_file
;
   1   2  -1    8.28    1.84
   2   0  -2   47.34   23.23
  -3   1   0    7.21    1.60
  -1  -3   2    2.97    0.74
  -2  -1   3   23.22   11.42
  -1  -2   3    5.11    1.20
   1  -3   2    3.97    0.92
  -3   1   2   18.66    9.18
   1  -2   3   13.87    6.83
  -3   0   3   28.33   13.92
  -3   0   3    5.81    1.46
  -3   3  -2    2.21    0.51
  -2   3  -3    5.36    2.69
  -2  -3   3    2.08    0.65
   2  -3   3    3.58    1.83
  -4   0   0    1.39    0.42
   4   0   0    1.91    0.48
  -4  -1   1    0.39    0.34
  -4   1   1    2.29    1.32
   0  -4   2    0.32    0.28
   0   4  -2    0.64    0.30
  -4  -2   2    8.47    1.90
  -2  -4   2    5.78    1.32
  -2  -2   4   10.23    2.32
   4   2  -2    8.72    1.95
  -1  -4   3   16.78    3.70
  -3  -1   4   18.40    9.08
  -3  -1   4   15.75    3.53
   4  -1  -3   30.49   14.98
   4  -1  -3   14.22    3.18
  -1   3  -4   15.49    3.44
  -4  -1   3   18.44    4.08
  -1  -3   4   12.40    2.76
   1  -4   3   20.19    4.44
   1   4  -3   18.92    4.16
  -4   1   3   19.03    9.37
   1  -3   4   15.95    3.54
   1   3  -4   13.39    2.97
  -3   4  -3    0.99    0.31
  -3  -4   3    0.63    0.40
   3  -4   3    0.99    0.31
   3   4  -3    1.16    0.43
  -4   0   4  726.05  356.08
  -4   0   4  678.76  148.61
   4   0  -4 1000.00  490.46
   4   0  -4  708.74  155.22
  -4  -4   2    0.72    0.40
   2  -4   4    1.03    0.42
   4   4  -2    0.47    0.34
  -4  -4   4    0.52    0.47
   4   4  -4    1.42    0.51
  -5   1   0    1.69    0.46
   5  -1   0    1.72    0.46
  -5   0   1    1.55    0.49
   5   0  -1    1.54    0.49
   5  -2  -1    0.87    0.72
   5  -2  -1    2.45    0.70
  -2  -1   5    1.69    1.13
  -2  -1   5    2.34    0.79
   5  -1  -2    2.06    0.65
  -5  -1   2    1.90    0.60
  -1  -2   5    1.88    0.77
  -5   2   1    1.53    0.55
  -5   2   1    2.64    1.44
   5  -2   1    0.87    0.27
  -5   1   2    2.45    0.73
   5   1  -2    2.20    0.64
   1   2  -5    0.22    0.59
  -3   0   5    4.07    1.08
   0  -5   3    5.12    1.17
   0   5  -3    4.06    0.93
  -5   0   3    4.30    1.05
   0  -3   5    5.39    2.78
   5   0  -3    2.87    0.73
  -2   5  -3   36.61    8.03
  -2  -5   3   28.70    6.30
   2  -5   3   37.53    8.23
  -5   2   3   37.39    8.22
  -1   5  -4  268.99   58.91
  -1  -5   4  231.18   50.62
  -4  -1   5  226.99  111.34
  -4  -1   5  259.95   56.95
  -1   4  -5  239.67   52.51
  -5  -1   4  147.50   32.31
   1  -5   4  266.34   58.32
   1   5  -4  203.51   44.57
  -5   1   4  238.56   52.25
   1  -4   5  216.51  106.17
   1  -4   5  248.04   54.34
   5   1  -4  243.85  119.61
   5   1  -4  189.06   41.42
  -3   5  -4    0.30    0.29
  -5  -4   3   -0.58    0.40
  -3  -5   4    0.08    0.39
  -4  -3   5   -0.30    0.42
  -4   5  -3    0.19    0.16
  -5  -3   4    0.40    0.44
  -4  -5   3   -0.35    0.38
   3  -5   4    1.02    0.36
   5   4  -3   -0.46    0.36
   3   5  -4    0.31    0.34
   4   3  -5    0.25    0.41
   4   5  -3    0.46    0.35
  -5   0   5  737.18  361.59
  -2   5  -5    0.52    0.35
  -5  -2   5   -0.20    0.45
  -2  -5   5    1.25    0.51
   2  -5   5    0.78    0.39
   5   2  -5    0.43    0.46
  -5   5  -4   -0.58    0.55
  -4  -5   5    1.36    0.56
   5   4  -5    0.28    0.36
   4   5  -5    0.85    0.49
  -6   0   0    1.97    0.51
   6   0   0    1.11    0.35
   6  -1  -1    0.71    0.34
  -6  -1   1   -0.10    0.34
  -6   1   1    0.83    0.38
   6   1  -1   -0.19    0.30
   6  -2   0    5.02    1.13
  -6   0   2    5.01    1.18
   6   0  -2    4.70    1.10
   0   2  -6    2.71    0.93
   6  -2  -2    0.05    0.67
  -2  -2   6    0.44    0.65
  -6   2   2   -0.59    0.75
   6  -3  -1   -0.35    0.60
  -6   3  -1    1.49    0.39
  -1   6  -3    0.35    0.27
  -6  -3   1    0.08    0.29
  -1  -6   3    0.48    0.36
  -3  -1   6    0.24    0.87
  -3  -1   6    0.82    0.69
  -1  -3   6    0.22    0.83
   6  -3   1    1.16    0.32
   1  -6   3    0.32    0.26
   1   6  -3    0.74    0.34
   3   1  -6    0.74    0.63
   3   1  -6    0.88    0.88
  -6   1   3    1.58    1.23
  -6   1   3    0.92    0.63
   1  -3   6    0.13    0.49
   6   1  -3    1.23    0.51
   1   3  -6    0.22    0.84
  -6  -3   3   11.31    2.52
  -3  -6   3    8.47    1.90
  -3  -3   6   12.49    2.82
   3   6  -3    7.21    1.62
   3   3  -6   11.09    2.49
   0  -6   4    3.22    0.79
   0   6  -4    2.49    0.63
  -6   0   4    2.98    0.88
   0  -4   6    2.27    1.40
   0  -4   6    2.04    0.80
   6   0  -4    2.47    0.79
   0   4  -6    1.46    1.12
   0   4  -6    2.96    0.92
  -6   4  -2   53.81   11.79
  -2  -6   4   63.23   13.86
  -4  -2   6   57.60   28.28
  -4  -2   6   66.12   14.51
   6  -2  -4   83.40   40.92
  -2   4  -6   52.67   11.56
  -2   4  -6   69.24   33.98
  -2  -4   6   51.69   11.34
   6  -4   2   61.56   13.48
   2  -6   4   64.78   14.20
   4   2  -6   83.21   40.83
   4   2  -6   75.09   16.47
  -6   2   4   59.77   29.34
   2  -4   6   57.89   28.41
   2  -4   6   56.84   12.48
  -4   6  -4    2.19    0.53
  -6  -4   4    2.36    0.69
  -4  -6   4    1.38    0.49
  -4  -4   6    1.47    0.56
   6   4  -4    3.11    0.80
   4   6  -4    0.96    0.40
   4   4  -6    1.68    0.56
  -1  -6   5   48.69   10.68
  -5  -1   6   36.92    8.15
  -1   5  -6   35.58    7.81
  -6  -1   5   28.53   14.03
  -6  -1   5   36.84    8.10
  -5   1   6   27.32    6.04
   1   6  -5   41.89    9.20
   5   1  -6   44.03   21.63
   5   1  -6   42.96    9.46
   1  -5   6   38.63    8.48
  -3   6  -5    0.38    0.32
  -6  -5   3    0.80    0.42
  -3  -6   5    0.81    0.45
  -5  -3   6    1.02    0.54
  -3   5  -6    0.79    0.84
  -5  -6   3    0.31    0.39
   3  -6   5    1.34    0.44
   6   5  -3    0.52    0.34
   3   6  -5    0.56    0.39
   5   3  -6    0.24    0.43
   3  -5   6   -0.48    0.78
   3  -5   6    0.90    0.59
   5   6  -3    0.76    0.36
  -5   6  -5    3.28    1.72
  -5  -6   5    5.73    1.32
   5   6  -5    6.17    1.42
  -6   0   6   27.23   13.42
  -6   0   6   17.77    4.00
  -2   6  -6    0.24    0.38
   2  -6   6    0.29    0.34
  -6   6  -4    1.69    0.40
  -4   6  -6    0.65    0.74
  -4  -6   6    2.31    0.70
   6  -6   4    1.75    0.42
   4  -6   6    0.31    0.63
   4  -6   6    2.16    0.71
   4   6  -6    2.45    0.70
  -6   6  -6    0.89    0.44
  -6  -6   6    2.81    0.78
   6   6  -6    3.37    0.89
   7  -1   0   10.81    2.39
  -7   0   1   13.53    2.99
   7   0  -1   12.80    2.83
   7  -2  -1    0.69    0.38
  -7  -2   1    0.34    0.32
  -1  -2   7    0.32    0.57
  -7   2   1    0.47    0.34
   7  -2   1    0.42    0.24
   7  -3   0    7.75    1.72
  -7   0   3    4.77    1.14
   0  -3   7    4.27    1.16
   7   0  -3    5.46    1.26
   0   3  -7    3.37    1.00
   7  -3  -2    0.47    0.73
  -7   3  -2    0.59    0.20
  -7  -3   2    1.09    0.43
  -3  -2   7   -0.08    0.84
  -3  -2   7    0.14    0.74
   7  -2  -3    1.09    1.08
  -7  -2   3    1.29    0.53
  -2  -3   7    0.67    0.96
  -7   3   2   -0.11    0.71
   7   3  -2    0.92    0.41
   3   2  -7    1.12    1.06
   3   2  -7    0.86    0.71
   7   2  -3    0.60    0.42
   7  -4  -1   -0.39    0.65
  -7   4  -1    0.35    0.25
  -1   7  -4    1.55    0.42
  -1  -7   4    1.71    0.50
  -4  -1   7   -0.08    0.90
  -4  -1   7    0.07    0.69
   7  -1  -4    0.87    1.01
   7  -1  -4    0.73    0.62
  -1   4  -7    0.33    0.79
  -7  -1   4   -0.07    0.45
  -1  -4   7   -0.16    0.84
  -1  -4   7    0.56    0.68
   7  -4   1    0.42    0.25
   1  -7   4    2.14    0.56
   1   7  -4    0.85    0.34
   4   1  -7    0.30    0.63
   4   1  -7    0.35    0.90
  -7   1   4    1.19    0.70
  -7   1   4    1.03    1.10
   1  -4   7    0.94    0.91
   7   1  -4    0.72    0.42
   1   4  -7    0.90    1.17
  -3   7  -4   48.71   10.67
  -7  -4   3   74.96   16.43
  -3  -7   4   49.87   10.94
  -4  -3   7   70.95   15.58
  -7  -3   4   90.56   19.84
  -3  -4   7   51.58   25.33
  -3  -4   7   64.40   14.12
   3  -7   4   59.34   13.00
   7   4  -3   79.02   17.32
   3   7  -4   50.07   10.98
   4   3  -7   73.66   16.16
  -7   3   4   55.82   12.25
   3   4  -7   65.45   14.35
  -5   0   7    1.22    1.11
  -5   0   7    0.22    0.71
   0  -7   5    1.31    0.42
   0   7  -5    1.42    0.48
   5   0  -7    0.11    0.99
   5   0  -7    0.17    0.69
   0  -5   7    0.52    0.57
   0   5  -7    0.92    0.57
  -7   5  -2   25.33   12.44
  -2   7  -5   28.00    6.14
  -7  -5   2   24.87    5.47
  -2  -7   5   31.52    6.93
  -5  -2   7   27.75   13.66
  -5  -2   7   30.42    6.72
   7  -2  -5   41.13   20.20
   7  -2  -5   26.87    5.94
  -2   5  -7   24.78   12.19
  -2   5  -7   27.83    6.14
  -7  -2   5   24.09    5.30
  -2  -5   7   17.98    8.88
  -2  -5   7   24.95    5.50
   2  -7   5   29.10    6.39
   7   5  -2   20.56    4.52
   5   2  -7   36.92   18.15
   5   2  -7   32.20    7.10
  -7   2   5   26.33   12.95
  -7   2   5   28.70    6.35
   2  -5   7   23.72   11.66
   2  -5   7   23.90    5.29
   2   5  -7   24.82    5.47
  -4   7  -5    1.30    0.39
  -7  -5   4    1.10    0.45
  -4  -7   5    3.00    0.76
  -5  -4   7    0.63    0.57
  -5   7  -4    1.83    0.44
  -7  -4   5    0.43    0.47
  -4  -5   7    0.52    0.44
   4  -7   5    0.73    0.32
   7   5  -4    0.94    0.43
   5   4  -7    0.31    0.46
   7   4  -5    1.17    0.54
   4   5  -7    0.24    0.46
  -1  -7   6    2.35    0.68
  -1   6  -7    1.58    0.54
  -7  -1   6    3.04    0.93
  -1  -6   7    1.34    0.52
  -6   1   7    0.85    0.70
   1   7  -6    2.14    0.65
  -7  -6   3    0.73    0.45
  -6  -3   7   -0.22    0.52
  -3   6  -7   -0.08    0.88
  -3   6  -7    0.87    0.59
  -7  -3   6    0.89    0.47
  -6  -7   3    0.12    0.33
   3  -7   6    0.75    0.37
   7   6  -3    0.85    0.37
   6   3  -7    0.87    1.11
   6   3  -7   -0.16    0.46
   3  -6   7    0.52    0.56
   7   3  -6    0.38    0.46
   6   7  -3    0.66    0.35
  -5   7  -6   24.04    5.28
  -7  -6   5   26.05    5.73
  -5  -7   6   26.81    5.90
  -6   7  -5   19.55    4.29
  -7  -5   6   21.68    4.79
  -6  -7   5   23.63    5.20
  -5  -6   7   20.77    4.58
   5   7  -6   24.84    5.46
   6  -7   5   20.31    4.45
   7   5  -6   26.46    5.83
   6   7  -5   21.78    4.79
  -7   0   7   13.01    6.46
  -7   0   7    6.61    1.86
  -7  -2   7   -0.03    0.65
  -7   2   7    0.46    0.76
   7   2  -7    0.11    0.99
   7   2  -7    0.68    0.53
  -7   7  -4    3.29    0.73
  -4   7  -7    4.79    1.13
  -7  -4   7    4.12    1.02
  -7  -7   4    6.27    1.43
  -4  -7   7    4.26    1.07
   7  -7   4    3.86    0.85
   7   4  -7    3.95    0.99
   7   7  -4    5.11    1.17
   4   7  -7    4.83    1.16
  -6   7  -7    5.00    2.54
  -7  -7   6    7.64    1.74
  -6  -7   7   10.88    2.45
   7   6  -7    6.22    1.49
   7   7  -6    7.78    1.76
   6   7  -7   10.19    2.30
  -8   0   0  360.93   79.05
   8   0   0  346.71   75.95
   8  -1  -1    2.20    0.61
  -8  -1   1    1.77    0.51
  -8   1   1    2.04    0.58
   8  -1   1    1.59    0.43
   8  -2   0   29.25    6.42
   8  -2  -2    1.94    1.22
  -8  -2   2    2.59    0.68
  -2  -2   8    1.18    0.82
  -8   2   2    0.99    0.98
   8   2  -2    2.53    0.65
   8  -3  -1    0.07    0.33
  -8   3  -1    0.54    0.28
  -8  -3   1    0.29    0.36
  -3  -1   8   -0.16    0.68
   8  -1  -3   -0.11    0.38
  -8  -1   3    0.09    0.40
  -1  -3   8   -0.13    0.82
  -1  -3   8    0.35    0.70
   8  -3   1    0.57    0.27
   8   3  -1    0.43    0.33
   3   1  -8   -0.21    0.60
  -8   1   3   -0.02    0.38
   8  -3  -3    9.83    4.90
   8  -3  -3    8.39    1.97
  -8  -3   3   10.75    2.41
  -3  -3   8   11.36    5.67
  -3  -3   8    7.71    2.12
  -8   3   3    9.14    4.57
   3   3  -8   12.53    6.24
   0  -8   4    2.20    0.58
   0   8  -4    0.81    0.34
  -8   0   4    0.92    0.46
   0  -4   8    1.11    1.04
   8   0  -4    1.05    0.47
   8  -4  -2    2.61    1.44
  -8   4  -2    1.63    0.39
  -2  -8   4    1.35    0.46
  -4  -2   8    2.16    1.41
  -4  -2   8    1.09    1.17
  -2   4  -8    0.39    0.68
  -2  -4   8    1.23    1.07
  -2  -4   8    0.63    1.09
   8  -4   2    1.48    0.36
   2  -8   4    1.14    0.36
   4   2  -8    2.12    1.48
   4   2  -8    0.82    0.79
   2   4  -8    2.34    1.62
   2   4  -8    1.34    0.77
  -8  -4   4  436.67   95.63
  -4  -8   4  405.58   88.83
  -4  -4   8  528.17  115.64
   8   4  -4  412.52   90.34
   4   8  -4  428.07   93.76
   4   4  -8  464.01  101.62
  -8   5  -1   -0.04    0.54
   8  -1  -5    0.08    0.68
   8  -1  -5   -0.41    0.99
  -1   5  -8    0.20    0.64
  -1   5  -8    0.19    0.89
  -8  -1   5    0.40    0.44
  -1  -5   8    0.92    0.96
   8  -5   1   -0.46    0.50
   1  -8   5    0.61    0.35
  -8   1   5    0.36    1.00
  -8   1   5    0.12    0.68
   1  -5   8    1.15    0.94
   1  -5   8    0.47    0.69
  -8   5  -3   28.92    6.34
  -3   8  -5   36.82    8.07
  -8  -5   3   27.60    6.07
  -5  -3   8   29.80   14.66
   3  -8   5   44.07    9.66
   8   5  -3   27.89    6.13
   3   8  -5   38.84    8.52
   3  -5   8   22.88    5.06
   3   5  -8   24.64    5.44
  -5   8  -5  175.61   38.46
  -8  -5   5  206.81   45.30
  -5  -8   5  187.41   41.07
  -5  -5   8  177.38   38.86
   8   5  -5  201.74   44.19
   5   8  -5  185.21   40.57
  -6   0   8    0.74    1.00
  -6   0   8    0.54    1.23
   0  -8   6    2.08    0.57
   0   8  -6    2.36    0.60
   6   0  -8    1.61    1.25
   6   0  -8    1.00    0.79
  -8   0   6   -0.03    0.91
  -8   0   6    1.33    0.83
   0  -6   8    0.96    0.53
   0   6  -8    0.82    0.49
  -2  -8   6    2.93    0.74
  -6  -2   8    1.74    1.35
  -6  -2   8    2.30    1.23
   8  -2  -6    1.93    1.32
  -2   6  -8    2.23    0.77
  -8  -2   6    2.87    0.78
  -2  -6   8    1.82    0.65
   2  -8   6    3.19    0.79
   6   2  -8    2.87    1.79
   6   2  -8    2.80    1.03
  -8   2   6    1.38    1.10
  -8   2   6    0.76    1.02
   2  -6   8    2.55    0.90
   2   6  -8    1.66    0.57
  -4   8  -6    9.13    2.03
  -6  -4   8    2.79    1.63
  -6  -4   8    5.18    1.28
  -4   6  -8    4.05    2.18
  -4   6  -8    3.91    1.05
  -6  -8   4    4.25    1.02
  -4  -6   8    6.23    1.45
   6   4  -8    4.78    1.18
   4  -6   8    2.78    1.03
   6   8  -4    5.54    1.28
   4   6  -8    5.57    1.32
  -6   8  -6   26.50    5.81
  -6  -8   6   29.06    6.39
   6  -8   6   24.71    5.42
   8   6  -6   27.76    6.11
   6   8  -6   30.15    6.62
  -1  -8   7    2.02    0.60
  -1   7  -8    0.86    0.40
  -1  -7   8    1.45    0.50
   1  -7   8    1.50    0.60
   8   1  -7    0.90    0.71
  -8  -7   3    1.32    0.47
  -3  -8   7    0.57    0.44
  -7  -3   8    0.39    0.52
  -3   7  -8    0.95    0.95
  -8  -3   7    0.14    0.48
   3  -8   7   -0.37    0.33
   8   7  -3    1.57    0.49
   3   8  -7    0.77    0.48
   3  -7   8   -0.66    0.69
  -5   8  -7   11.96    2.64
  -8  -7   5   12.83    2.84
  -7  -5   8   12.38    2.76
  -7   8  -5   11.66    2.56
  -8  -5   7   12.69    2.82
  -7  -8   5   11.37    2.52
  -5  -7   8   10.24    2.29
   8   7  -5   13.70    3.04
   5   8  -7   12.30    2.74
   7   5  -8   11.87    2.67
   7  -8   5   13.26    2.91
   5  -7   8   10.35    5.12
   7   8  -5   11.39    2.53
  -7   8  -7   26.82   13.17
  -8  -7   7   34.90    7.68
  -7  -8   7   35.30    7.75
   7  -8   7   30.25   14.85
   7   8  -7   32.94    7.24
  -8   0   8   86.74   42.56
  -8   0   8   93.95   20.65
   0  -8   8   52.75   11.58
   8   0  -8   91.35   44.84
   8   0  -8   76.18   16.74
  -2   8  -8    0.23    0.34
  -8  -2   8    0.16    0.90
  -2  -8   8    1.24    0.44
  -8   2   8    0.80    0.95
   8   2  -8    0.62    0.64
  -8  -8   4    0.01    0.34
   4  -8   8    1.10    0.50
   8   8  -4    0.73    0.37
   4   8  -8    1.82    0.64
  -8   8  -6    3.12    1.62
  -6   8  -8    2.66    1.54
  -8  -6   8    3.66    0.91
  -8  -8   6    4.20    1.01
  -6  -8   8    6.35    1.48
   8  -8   6    4.03    2.01
   8   6  -8    4.36    1.06
   8   8  -6    4.33    1.03
   6   8  -8    7.53    1.73
  -8  -8   8  197.99   43.37
   8   8  -8  201.08   44.05
  -9  -1   0  185.10   40.55
  -9   1   0  218.28   47.81
   9  -1   0  225.66   49.41
   9   1   0  195.02   42.71
  -9   0   1  220.81   48.36
   9  -2  -1    0.81    0.34
  -9   2  -1    1.00    0.34
  -9  -2   1    1.07    0.38
   9  -1  -2    0.46    0.32
  -9  -1   2    2.24    0.62
   9  -2   1    0.77    0.28
   9   2  -1    0.55    0.36
  -9   1   2    0.73    0.37
   9   1  -2    1.61    0.48
  -9   3   0    4.32    0.98
   9  -3   0    5.33    1.20
   9   0  -3    4.06    0.95
   9  -3  -2    3.37    0.92
  -9   3  -2    2.81    0.64
  -9  -3   2    3.12    0.77
  -3  -2   9    1.32    1.21
   9  -2  -3    3.08    0.79
  -9  -2   3    3.88    0.96
  -2  -3   9    4.10    2.22
  -2  -3   9    1.70    1.28
   9  -3   2    2.76    0.64
   9   3  -2    2.27    0.60
   3   2  -9    2.77    1.01
  -9   2   3    3.92    0.98
   9   2  -3    3.38    0.82
   2   3  -9    4.65    2.48
   2   3  -9    2.79    0.94
   9  -4  -1    0.57    0.79
   9  -4  -1    0.41    0.52
  -9   4  -1    0.60    0.23
  -4  -1   9    0.20    0.90
  -1   4  -9    0.62    0.62
  -9   4   1   -0.02    0.75
  -9   4   1    0.43    0.46
   9  -4   1    0.10    0.22
   4   1  -9    0.04    0.62
  -9   1   4   -0.04    0.44
   1  -4   9   -0.51    0.64
   9   1  -4    0.13    0.34
   9  -4  -3   25.70    5.69
  -9  -4   3   27.54    6.05
  -4  -3   9   29.71   14.61
  -4  -3   9   31.21    6.97
   9  -3  -4   42.50   20.87
  -9  -3   4   30.13    6.63
  -3  -4   9   32.89   16.17
  -3  -4   9   27.64    6.21
  -9   4   3   31.12   15.29
   4   3  -9   30.48   15.00
   4   3  -9   41.51    9.18
  -9   3   4   38.34   18.83
  -9   3   4   41.26    9.10
   3   4  -9   40.56   19.93
   3   4  -9   37.17    8.21
  -9   5   0    1.91    1.15
  -5   0   9    0.13    1.11
   9  -5   0    3.70    1.92
   0  -9   5    1.21    0.37
   5   0  -9    0.97    0.75
   0  -5   9    2.37    1.46
   0  -5   9    0.36    1.09
   9   0  -5    2.50    1.52
   9   0  -5    1.64    0.53
   0   5  -9    1.62    1.28
   9  -5  -2    0.53    0.48
  -9   5  -2    0.38    0.18
  -9  -5   2    0.64    0.35
  -2  -9   5    1.39    0.42
  -5  -2   9   -0.50    0.96
  -5  -2   9   -0.24    1.28
  -2  -5   9    0.81    1.00
  -2  -5   9    0.09    0.95
   9  -5   2    0.51    0.22
   9   5  -2    0.53    0.35
   5   2  -9   -0.14    0.85
   5   2  -9   -1.27    1.30
  -9   2   5    1.36    1.17
  -9   2   5    1.59    1.03
   2   5  -9   -1.65    1.38
   2   5  -9   -0.25    0.75
  -4   9  -5   82.58   18.09
  -9  -5   4   99.39   21.77
  -4  -9   5   66.96   14.67
  -5  -4   9   98.12   21.54
   9  -4  -5   71.97   15.79
  -9  -4   5  107.84   23.64
  -5  -9   4   63.59   13.94
  -4  -5   9   82.63   18.12
   9   5  -4   84.50   18.52
   4   9  -5   51.11   11.21
   5   4  -9   96.26   21.12
  -9   4   5   65.68   14.43
   9   4  -5  105.16   23.04
   4   5  -9   69.56   34.15
   4   5  -9   84.04   18.43
  -9   6  -1    0.66    0.61
  -1   9  -6    0.14    0.25
  -1  -9   6    0.97    0.40
   9  -1  -6    1.01    1.09
   9  -1  -6    1.14    0.75
  -1   6  -9    1.66    0.80
  -9  -1   6    0.18    0.88
  -9  -1   6    0.45    0.51
  -1  -6   9    0.12    0.83
   9  -6   1    1.17    0.75
   1  -9   6    0.80    0.34
  -9   1   6    1.07    1.03
  -9   1   6    0.29    0.90
  -9   6  -3    2.69    0.60
  -3   9  -6    3.78    0.88
  -3  -9   6    3.81    0.91
  -6  -3   9    3.87    2.19
  -6  -3   9    2.52    1.16
   9  -3  -6    2.34    1.45
  -3   6  -9    1.65    1.15
  -3   6  -9    2.39    0.82
  -3  -6   9    2.07    0.70
   9  -6   3    3.62    0.81
   3  -9   6    3.89    0.91
   9   6  -3    2.43    0.65
   3   9  -6    2.82    0.70
   6   3  -9    3.20    1.98
   6   3  -9    3.45    1.17
   3  -6   9    1.80    0.99
   3  -6   9    3.21    1.69
   9   3  -6    1.94    0.63
   3   6  -9    0.20    1.19
   3   6  -9    1.94    0.62
  -5   9  -6   70.53   15.46
  -5  -9   6   80.83   17.72
  -6  -5   9   81.46   17.86
  -6   9  -5   61.52   13.47
  -9  -5   6   99.95   21.91
  -6  -9   5   51.78   11.36
   9   6  -5   64.03   14.03
   5   9  -6   63.96   14.02
   6   5  -9   77.61   17.02
   6  -9   5   59.49   13.03
   9   5  -6   92.89   20.36
  -7   0   9    5.31    2.78
  -7   0   9    4.62    1.62
   0   9  -7    8.94    2.00
   7   0  -9    5.85    3.07
   7   0  -9    4.17    1.22
  -9   0   7    4.68    2.47
  -9   0   7    5.70    1.65
  -2   9  -7    2.13    0.57
  -2  -9   7    1.67    0.53
  -7  -2   9    2.15    1.43
  -7  -2   9    1.45    1.15
  -2   7  -9    1.47    1.19
  -9  -2   7    1.41    0.60
  -2  -7   9    1.14    0.56
   2  -9   7    1.98    0.56
   2   9  -7    1.42    0.48
   7   2  -9    1.77    1.46
   7   2  -9    1.24    0.89
  -9   2   7    0.67    1.04
  -9   2   7    0.16    0.82
   2  -7   9    0.47    0.71
   2  -7   9    1.46    0.94
   9   2  -7    0.36    0.43
   2   7  -9    1.85    0.65
  -9  -7   4    0.76    0.38
  -4  -9   7    1.85    0.56
  -7  -9   4    1.02    0.43
  -4  -7   9    0.13    0.41
   9   7  -4    0.62    0.33
   4   9  -7    2.00    0.56
   7   4  -9    0.65    0.56
   4  -7   9   -0.07    0.79
   9   4  -7    0.95    0.52
   7   9  -4    0.41    0.35
   4   7  -9    0.36    0.43
  -6   9  -7   22.26    4.89
  -9  -7   6   24.10    5.30
  -6  -9   7   21.51    4.74
  -7  -6   9   15.37    3.41
  -7   9  -6   23.31    5.11
  -9  -6   7   26.18    5.77
  -7  -9   6   19.88    4.38
   6  -9   7   18.34    4.03
   7   6  -9   17.75    3.93
   7  -9   6   27.85    6.10
   9   6  -7   27.44    6.04
   8  -1  -9    0.18    1.10
   8  -1  -9   -0.18    0.83
  -1  -9   8    3.42    0.89
  -1   8  -9    0.86    0.40
  -1  -8   9    1.40    0.50
  -8   1   9    1.90    1.30
  -8   1   9   -0.87    1.18
   1  -9   8    1.60    0.51
  -9   1   8   -0.34    0.92
  -9   1   8    0.70    1.16
   1  -8   9    0.39    0.75
   1  -8   9    1.02    0.54
  -3  -9   8    0.68    0.46
  -8  -3   9    0.10    0.66
  -3   8  -9   -0.13    0.42
  -9  -3   8   -0.12    0.49
   3  -9   8   -0.46    0.34
   3   9  -8    0.45    0.43
   8   3  -9    1.02    0.58
  -9   3   8    0.09    1.08
   9   3  -8    0.52    0.43
  -9   8  -5    2.56    0.57
  -9  -8   5    1.91    0.55
  -5  -9   8    2.52    0.76
  -5   8  -9    1.31    1.10
  -8  -9   5    1.54    0.47
  -5  -8   9    2.99    0.76
   9  -8   5    3.71    1.84
   9   8  -5    2.59    0.68
   8   5  -9    2.20    0.67
   8  -9   5    1.73    0.40
   5  -8   9    3.95    2.04
   9   5  -8    3.34    0.90
   8   9  -5    1.47    0.44
   5   8  -9    2.69    0.72
  -7   9  -8   16.97    8.37
  -9  -8   7   23.16    5.10
  -7  -9   8   20.20    4.45
  -8  -7   9   20.37    4.49
  -8   9  -7   24.99    5.49
  -9  -7   8   25.09    5.53
  -7  -8   9   15.83    3.50
   7  -9   8   23.59   11.60
   9   8  -7   23.32    5.13
   7   9  -8   22.75    5.01
   8   7  -9   21.68    4.78
   8  -9   7   22.05   10.83
   9   7  -8   27.08    5.96
   8   9  -7   21.56    4.74
  -9   0   9  512.95  251.57
  -9   0   9  377.03   82.59
   0  -9   9  327.53   71.73
   9   0  -9  579.32  284.20
   9   0  -9  508.87  111.45
  -2   9  -9    3.02    0.73
  -9  -2   9    4.18    2.29
  -2  -9   9    3.90    0.93
  -9   2   9    2.85    1.18
   9   2  -9    5.13    1.32
  -4   9  -9    0.92    0.36
  -9  -4   9    0.37    0.50
  -9  -9   4    0.45    0.34
   9   4  -9    0.32    0.43
   9   9  -4    0.61    0.34
  -9   9  -6    1.66    0.39
  -6   9  -9    4.10    2.24
  -9  -9   6    1.52    0.52
  -6  -9   9    2.26    0.66
   6  -9   9    3.16    1.73
   9   6  -9    1.62    0.63
   6   9  -9    3.29    0.86
  -8   9  -9  125.34   61.50
  -8   9  -9   89.43   19.65
  -9  -8   9   90.26   19.79
  -9  -9   8   98.13   21.50
  -8  -9   9  113.66   24.92
   9   8  -9  101.81   22.31
   9   9  -8   90.56   19.84
   8   9  -9  108.86   23.86
 -10   0   0  585.82  128.32
  10   0   0  545.92  119.61
 -10   1   1    2.54    0.66
  10  -1   1    2.16    0.54
  10  -2   0   43.96    9.64
 -10   0   2   56.64   12.41
  10   0  -2   53.26   11.68
  10  -2  -2    2.84    0.71
 -10  -2   2    2.85    0.71
 -10   2   2    1.59    0.46
  10   2  -2    3.14    0.76
   2   2 -10    2.06    1.10
  10  -3  -1    0.01    0.33
 -10   3  -1    0.42    0.23
 -10  -3   1    0.10    0.29
  10  -1  -3   -0.09    0.37
 -10  -1   3    0.16    0.40
  -1  -3  10   -0.77    0.99
  10  -3   1    0.31    0.25
  10   3  -1    0.13    0.29
 -10   1   3    0.20    0.34
  10   1  -3    0.20    0.38
   1   3 -10    0.26    0.71
  -3  -3  10   13.88    6.88
  -3  -3  10    6.45    1.89
 -10   3   3   11.91    5.93
 -10   3   3   11.52    2.62
   3   3 -10   15.06    7.47
   3   3 -10    8.92    2.14
  10  -4   0    1.66    0.48
 -10   0   4    1.84    0.56
   0  -4  10    0.18    0.88
  10   0  -4    1.89    0.57
  10  -4  -2   -0.02    0.74
  10  -4  -2    0.34    0.58
 -10   4  -2    1.04    0.28
  -4  -2  10    2.18    1.40
  -4  -2  10    0.33    1.21
  10  -2  -4    0.84    0.55
 -10  -2   4    2.10    0.62
  -2  -4  10    1.75    1.32
  10  -4   2    1.20    0.33
   4   2 -10    0.82    0.86
   4   2 -10    1.95    1.49
  10   2  -4    1.60    0.56
   2   4 -10    0.64    0.76
 -10  -4   4  163.93   35.91
  -4  -4  10  192.15   42.12
 -10   4   4  181.02   39.65
   4   4 -10  244.52  119.94
   4   4 -10  237.90   52.12
  10  -5  -1    0.21    0.73
 -10   5  -1    0.19    0.21
  -1  10  -5   -0.05    0.23
  -1 -10   5   -0.07    0.30
  10  -1  -5    0.23    0.45
  -1   5 -10   -0.01    0.99
  -1   5 -10   -0.13    0.72
 -10  -1   5   -0.01    0.38
  -1  -5  10   -0.26    0.92
  -1  -5  10    0.43    1.14
 -10   5   1    0.94    0.86
 -10   5   1    0.37    0.66
  10  -5   1   -0.06    0.24
   1 -10   5    0.31    0.27
 -10   1   5    0.50    0.62
   1  -5  10   -0.38    1.11
  10   1  -5   -0.04    0.38
   1   5 -10    0.82    0.81
  10  -5  -3    2.74    1.53
 -10   5  -3    2.70    0.61
 -10  -5   3    4.51    1.05
  -3 -10   5    2.87    0.73
  -5  -3  10    2.03    1.42
  -5  -3  10    2.16    1.28
  10  -3  -5    2.99    1.73
  -3  -5  10   -0.55    0.98
  -3  -5  10    3.90    1.39
  10  -5   3    2.99    0.67
  10   5  -3    2.04    0.56
   3  10  -5    3.50    0.84
   5   3 -10    2.83    1.89
   5   3 -10    2.44    1.17
 -10   3   5    4.67    2.47
 -10   3   5    3.41    1.26
   3   5 -10    1.05    1.30
   3   5 -10    3.84    1.12
 -10  -5   5  342.08   74.91
  -5 -10   5  331.28   72.56
  -5  -5  10  436.00   95.50
  10   5  -5  328.96   72.05
   5  10  -5  346.38   75.87
   5   5 -10  371.73   81.42
 -10   6   0    2.19    1.27
 -10   6   0    1.41    0.68
  -6   0  10    0.91    0.97
   0 -10   6    3.47    0.82
   0  10  -6    3.01    0.72
   6   0 -10   -0.06    0.72
 -10   0   6    1.43    0.60
   0  -6  10    1.36    1.11
  10   0  -6    1.73    0.57
 -10   6  -2    0.48    0.22
  -2  10  -6    0.13    0.24
  -2 -10   6    0.03    0.32
  -6  -2  10    1.48    1.26
  -6  -2  10    0.06    1.23
  -2   6 -10    0.30    0.90
 -10  -2   6    0.48    0.44
  10  -6   2    0.51    0.23
   2 -10   6    0.07    0.30
   2  10  -6    0.17    0.33
   6   2 -10    0.72    1.29
   6   2 -10    0.55    0.91
 -10   2   6   -0.35    1.01
 -10   2   6    0.53    0.93
   2  -6  10   -0.13    0.69
   2  -6  10    0.19    0.86
   2   6 -10    2.05    0.86
  -4  10  -6   17.14    3.77
  -4 -10   6   16.90    3.73
  10  -4  -6   10.10    2.32
   4 -10   6   20.44    4.49
  10   6  -4   16.15    3.56
   4  10  -6   16.07    3.55
   6   4 -10   11.82    2.77
  -6  10  -6   12.68    2.79
 -10  -6   6   15.31    3.39
  -6 -10   6   12.12    2.69
  -6  -6  10   13.32    2.98
   6 -10   6   13.21    2.90
  10   6  -6   14.50    3.21
   6  10  -6   11.59    2.57
   6   6 -10   13.14    2.94
   7  -1 -10   -0.48    0.74
  10  -1  -7   -0.08    1.10
  10  -1  -7    0.55    0.76
  -1   7 -10   -0.49    1.04
  -1   7 -10    1.46    0.70
  -1  -7  10    0.61    0.66
  -7   1  10    0.92    1.13
   1 -10   7    2.10    0.55
 -10   1   7    0.07    0.89
 -10   1   7    1.22    1.01
   1  -7  10    1.67    1.10
   1  -7  10    0.74    1.00
   1   7 -10    0.74    0.52
  -3  10  -7    0.54    0.28
 -10  -7   3    0.53    0.38
  -3 -10   7    0.65    0.35
  -7  -3  10   -0.32    1.03
  -7  -3  10   -0.71    1.13
  10  -3  -7    0.36    0.96
  -3   7 -10    0.25    0.71
 -10  -3   7    0.85    0.44
  -3  -7  10   -0.27    0.51
  -3  -7  10    0.73    0.89
   3 -10   7   -0.16    0.26
  10   7  -3   -0.02    0.30
   3  10  -7    0.54    0.32
   7   3 -10    0.12    0.76
   7   3 -10   -2.92    1.97
 -10   3   7    0.49    0.87
 -10   3   7   -0.70    1.09
   3  -7  10    0.36    0.83
  10   3  -7    0.29    0.40
   3   7 -10    0.20    0.45
  -5  10  -7    6.92    1.54
 -10  -7   5    6.21    1.42
  -5 -10   7    6.70    1.52
  -7  -5  10    6.27    1.49
  -7 -10   5    5.60    1.29
  10   7  -5    4.31    1.01
   5  10  -7    7.37    1.66
   7   5 -10    6.24    3.39
   7   5 -10    7.95    1.82
   5  -7  10    2.08    1.04
   7  10  -5    4.85    1.13
   5   7 -10    4.76    1.17
  -7  10  -7    6.49    1.44
 -10  -7   7    6.83    1.58
  -7 -10   7    7.71    1.74
  -7  -7  10    5.46    1.28
  10   7  -7    6.33    1.44
   7  10  -7    7.58    1.70
   7   7 -10    5.18    1.23
  -8   0  10    3.73    2.10
  -8   0  10    0.64    1.25
   0 -10   8    3.46    0.85
   8   0 -10    1.85    1.47
   8   0 -10    1.78    0.95
 -10   0   8    4.46    2.41
 -10   0   8    3.87    1.46
  -2  10  -8    2.48    0.63
  -2 -10   8    2.58    0.71
  -8  -2  10    2.90    1.75
  -8  -2  10    2.06    1.31
  -2   8 -10    1.44    0.65
  -2  -8  10    2.27    0.66
   2 -10   8    3.31    0.81
   2  10  -8    1.98    0.55
   8   2 -10    3.21    2.13
   8   2 -10    2.72    1.05
 -10   2   8    1.65    1.22
 -10   2   8    0.77    1.14
   2  -8  10    1.37    1.12
  10   2  -8    1.63    1.40
  10   2  -8    2.17    0.65
  -4 -10   8    0.11    0.35
  -8  -4  10    0.90    1.05
  -8  -4  10    0.73    0.68
  -4   8 -10   -0.76    1.02
 -10  -4   8   -0.21    0.40
  -4  -8  10    0.72    0.42
  10   8  -4    0.68    0.33
   4  10  -8    0.69    0.35
   8   4 -10    0.45    0.52
   4  -8  10   -0.13    0.71
  10   4  -8    0.31    0.41
   4   8 -10    0.55    0.45
  -6  10  -8    0.72    0.30
 -10  -8   6    0.61    0.34
  -6 -10   8    1.85    0.53
  -8  -6  10    1.02    0.50
  -8  10  -6    1.02    0.26
 -10  -6   8    0.38    0.34
  -8 -10   6    1.06    0.38
  10   8  -6    0.98    0.36
   6  10  -8    1.93    0.53
   8   6 -10    0.77    0.46
   8 -10   6    0.77    0.21
   8  10  -6    0.72    0.33
  -8  10  -8    3.54    0.82
  -8 -10   8    3.88    0.91
  -8  -8  10    5.06    1.19
   8   8 -10    4.25    1.02
   9  -1 -10    3.61    2.13
   9  -1 -10    3.62    1.34
  -9  -1  10    1.65    1.41
  10  -1  -9   -0.23    1.43
  -1   9 -10    4.09    0.97
 -10  -1   9    6.58    1.90
 -10  -1   9    5.24    2.77
  -1  -9  10    4.65    1.09
  -9   1  10    1.49    1.59
  -9   1  10    5.04    2.68
   1 -10   9    5.81    1.32
 -10   1   9    3.00    1.77
 -10   1   9    5.09    1.81
   1  -9  10    5.55    1.32
  10   1  -9    7.76    4.03
  -3 -10   9   -0.12    0.39
  -9  -3  10    0.01    0.96
  -3   9 -10    0.54    0.44
 -10  -3   9   -0.39    0.91
 -10  -3   9    0.53    0.52
  -3  -9  10    0.41    0.41
   3 -10   9    0.44    0.35
   3  10  -9   -0.52    0.40
   9   3 -10    1.19    0.75
 -10   3   9   -1.63    1.30
   3  -9  10    0.61    0.54
  10   3  -9   -0.13    1.54
  10   3  -9   -0.50    0.45
  -5  10  -9    1.34    0.43
 -10  -9   5    0.96    0.36
  -9  -5  10    1.74    0.64
  -5   9 -10    2.72    1.78
 -10  -5   9    1.20    0.48
  -9 -10   5    0.90    0.35
  -5  -9  10    1.28    0.45
  10   9  -5    0.87    0.32
   9   5 -10    1.36    0.56
   5  -9  10    2.23    1.40
  10   5  -9    0.98    0.50
   9  10  -5    0.78    0.34
   5   9 -10    1.92    0.56
  -7  10  -9    1.89    0.57
 -10  -9   7    2.16    0.58
  -9  10  -7    2.06    0.48
  -7   9 -10    2.80    1.66
  -9 -10   7    2.91    0.73
  10   9  -7    2.18    0.58
   7  10  -9    1.32    0.55
   9   7 -10    1.82    0.66
  10   7  -9    1.80    0.59
   9  10  -7    2.43    0.63
   7   9 -10    1.54    0.56
  -9  10  -9  123.03   60.34
 -10  -9   9   96.64   21.18
  -9 -10   9   85.56   18.75
   9 -10   9  110.03   53.97
   9  10  -9   94.28   20.66
   9   9 -10   94.21   20.65
 -10   0  10   91.94   45.12
 -10   0  10   91.57   20.21
  10   0 -10  105.15   51.60
  10   0 -10  123.03   27.03
  -2  10 -10    5.30    1.21
  -2 -10  10    6.51    1.47
   2 -10  10    6.85    1.55
   2  10 -10    7.30    1.65
  -4  10 -10    0.48    0.30
 -10  -4  10    0.48    0.51
  -4 -10  10    0.22    0.32
   4 -10  10    0.12    0.41
  10   4 -10    0.71    0.48
 -10  10  -6    0.25    0.10
  -6  10 -10    0.55    1.27
 -10  -6  10   -0.11    0.42
 -10 -10   6    0.79    0.34
  -6 -10  10    1.49    0.56
  10 -10   6   -0.05    0.10
   6 -10  10    0.59    0.87
  10   6 -10   -0.29    0.43
  10  10  -6    0.65    0.31
   6  10 -10   -0.46    0.47
 -10  10  -8    9.81    4.89
  -8  10 -10   11.07    5.55
  -8 -10  10   16.76    3.71
  10   8 -10   10.22    2.29
   8  10 -10   16.98    3.76
 -10 -10  10   44.63    9.80
  10  10 -10   45.61   10.01
 -11  -1   0   23.40    5.14
  11  -1   0   29.36    6.44
  11   1   0   25.46    5.59
 -11   0   1   31.68    6.96
  11   0  -1   31.35    6.88
 -11   2  -1    0.80    0.27
 -11  -2   1    0.32    0.28
 -11  -1   2    0.68    0.33
  11  -2   1    1.02    0.32
  11   2  -1    0.23    0.31
  11   1  -2    0.96    0.39
  11  -3   0   33.05    7.25
  11  -3  -2    0.76    0.35
 -11   3  -2    0.71    0.24
 -11  -3   2    0.53    0.32
  -3  -2  11    1.07    1.12
  11  -2  -3    0.67    0.37
 -11  -2   3    1.34    0.47
  -2  -3  11    0.55    0.93
  11  -3   2    0.88    0.27
  11   3  -2    0.36    0.31
   3   2 -11   -0.23    0.78
 -11   2   3    0.92    0.43
  11   2  -3    0.76    0.36
   2   3 -11    0.78    0.73
  11  -4  -1    0.22    0.28
 -11   4  -1   -0.24    0.23
  11  -4   1   -0.04    0.25
   4   1 -11    0.37    1.08
 -11   1   4    0.22    0.40
   1   4 -11   -0.51    0.81
  11  -4  -3   50.45   24.77
  11  -4  -3   49.05   10.78
 -11  -4   3   27.76    6.10
  -4  -3  11   41.16   20.22
  -4  -3  11   29.75    6.65
  11  -3  -4   42.37    9.32
  11  -3  -4   50.66   24.87
 -11  -3   4   31.66    6.96
  -3  -4  11   28.75    6.45
   4   3 -11   39.61   19.49
 -11   3   4   44.54   21.87
 -11   3   4   43.10    9.48
   3   4 -11   40.96    9.04
 -11   5   0    3.70    0.87
  11  -5   0    3.83    0.90
   0  -5  11    4.27    2.27
   0  -5  11    0.78    1.13
  11  -5  -2    4.42    2.33
  11  -5  -2    4.91    1.26
 -11   5  -2    2.92    0.67
 -11  -5   2    1.74    0.50
  -5  -2  11    4.40    2.39
  -5  -2  11    2.54    1.36
  -2   5 -11    0.57    0.78
 -11  -2   5    2.45    0.68
  -2  -5  11    3.18    1.86
  -2  -5  11    1.30    1.24
 -11   5   2    5.00    2.59
 -11   5   2    3.89    1.14
  11  -5   2    2.78    0.65
   5   2 -11    4.02    2.30
   5   2 -11    1.54    0.92
   2   5 -11    0.52    1.32
   2   5 -11    4.07    1.26
  11  -5  -4    0.73    0.86
  11  -5  -4    1.08    0.72
 -11  -5   4    1.16    0.45
  -4 -11   5    0.69    0.34
  -4  -5  11    1.72    1.33
  -4  -5  11    1.48    1.25
  11   5  -4    2.47    0.65
   5   4 -11    1.33    0.96
 -11   4   5    0.38    1.00
   4   5 -11   -1.08    1.48
   4   5 -11    0.69    0.87
  11  -6  -1   -0.03    0.68
  -1  11  -6    0.45    0.30
  11  -1  -6    0.50    0.54
  -1   6 -11   -0.16    1.07
  -1  -6  11    0.09    0.93
 -11   6   1    0.59    0.68
  11  -6   1    0.21    0.31
   6   1 -11    2.58    1.79
   6   1 -11    0.44    0.90
 -11   1   6   -0.03    0.60
   1  -6  11   -0.17    0.81
  11  -6  -3   -0.16    0.53
 -11   6  -3    0.56    0.19
  -3  11  -6    0.26    0.24
  -6  -3  11    0.97    1.15
  -6  -3  11    0.33    1.36
  11  -3  -6    0.57    1.04
  11  -3  -6    0.71    0.82
  -3   6 -11   -0.09    0.61
 -11  -3   6    0.22    0.33
  -3  -6  11    0.39    1.04
  -3  -6  11    0.88    1.08
 -11   6   3    0.00    0.80
  11  -6   3    0.29    0.16
   3 -11   6    0.41    0.28
   6   3 -11    1.52    1.06
   6   3 -11   -0.47    1.44
 -11   3   6    1.52    1.18
 -11   3   6    0.55    1.14
   3  -6  11   -0.03    0.95
   3   6 -11   -0.54    1.29
  -5  11  -6   26.35    5.78
 -11  -6   5   26.75    5.88
  -6  -5  11   39.44    8.73
  11  -5  -6   20.46    4.59
 -11  -5   6   28.96    6.37
  -6 -11   5   26.61    5.85
  -5  -6  11   33.53    7.41
  11   6  -5   28.62    6.28
   6   5 -11   36.51    8.06
   6  11  -5   20.40    4.49
   5   6 -11   27.37    6.04
 -11   7   0   -0.33    0.57
  -7   0  11   -0.71    1.00
  11  -7   0   -0.01    0.57
   0 -11   7    0.62    0.31
   0  11  -7    0.67    0.34
 -11   0   7    0.59    0.67
   0  -7  11    2.23    1.40
   0  -7  11    0.66    1.16
 -11   7  -2    0.57    0.64
 -11   7  -2    0.34    0.51
  -2  11  -7    0.02    0.24
  -2 -11   7    0.10    0.31
  -7  -2  11   -1.47    1.32
  -7  -2  11    0.94    1.50
  -2   7 -11   -3.20    1.94
  -2   7 -11    0.61    0.87
  -2  -7  11   -0.01    0.88
   2 -11   7    0.51    0.27
   7   2 -11   -2.29    1.17
   7   2 -11   -1.70    1.65
 -11   2   7   -0.96    1.06
 -11   2   7    0.09    1.15
   2  -7  11   -0.47    1.05
  11   2  -7    0.01    0.40
   2   7 -11    0.16    0.62
 -11   7  -4    4.31    0.95
  -4  11  -7    4.63    1.04
 -11  -7   4    6.93    1.56
  -7  -4  11    3.64    2.12
  -7  -4  11    3.48    1.47
 -11  -4   7    4.00    0.96
  11  -7   4    3.99    0.88
   4 -11   7    4.94    1.11
  11   7  -4    7.36    1.65
  11   4  -7    3.91    0.96
  -6  11  -7    0.41    0.19
  -7  -6  11    0.15    1.02
  -7  -6  11    0.34    0.56
  -7  11  -6    0.16    0.14
 -11  -6   7    0.02    0.39
  -7 -11   6    0.50    0.28
  -6  -7  11    0.05    0.50
   7   6 -11    4.59    2.86
   7   6 -11    0.57    0.50
   7 -11   6    0.24    0.15
  11   6  -7    0.13    0.38
   6   7 -11   -0.03    0.46
   8  -1 -11    0.06    0.97
  -1  11  -8    2.04    0.52
  -1 -11   8    2.46    0.62
  -1   8 -11    0.67    1.21
 -11  -1   8    2.17    0.78
  -1  -8  11    1.33    0.65
  -8   1  11   -0.70    1.25
   1 -11   8    2.25    0.57
   8   1 -11    0.20    1.18
   1  -8  11    1.69    1.24
  11   1  -8    1.49    0.60
 -11   8  -3   -0.22    0.47
 -11   8  -3    0.69    0.46
  -3  11  -8    0.52    0.26
 -11  -8   3    0.52    0.33
  -8  -3  11   -0.80    1.20
  -8  -3  11    0.58    1.64
  11  -3  -8   -0.21    1.12
  11  -3  -8    0.68    1.13
  -3   8 -11   -0.44    1.18
  -3  -8  11   -0.04    0.48
  11  -8   3    0.51    0.49
  11  -8   3    0.08    0.32
   3 -11   8   -0.25    0.32
   8   3 -11    1.68    1.77
   8   3 -11   -0.18    1.08
 -11   3   8   -0.03    1.04
 -11   3   8    1.65    1.55
   3  -8  11    1.87    1.23
  11   3  -8   -0.43    0.40
   3   8 -11    0.28    0.43
  -5  11  -8    2.24    0.56
 -11  -8   5    1.66    0.47
  -5 -11   8    2.24    0.62
  -5   8 -11    0.36    1.12
  -5   8 -11    0.70    1.05
 -11  -5   8    1.73    0.53
  -8 -11   5    4.77    1.10
  11   8  -5    1.63    0.46
   5  11  -8    1.74    0.48
   5  -8  11    1.81    1.41
  11   5  -8    1.59    0.51
   8  11  -5    2.40    0.62
   5   8 -11    1.33    0.53
  -7  11  -8    1.16    0.35
 -11  -8   7    1.47    0.46
  -7 -11   8    0.18    0.30
  -8  -7  11    1.36    0.49
  -8  11  -7    0.43    0.19
 -11  -7   8    0.92    0.44
  -7  -8  11    1.63    0.55
  11   8  -7    0.78    0.37
   7  11  -8    0.15    0.29
   8   7 -11    1.33    0.57
   8 -11   7    0.56    0.19
  11   7  -8    1.65    0.55
   8  11  -7    0.51    0.31
   7   8 -11    1.09    0.53
  -9   0  11    0.41    1.07
  -9   0  11   -1.35    1.82
   0 -11   9    0.53    0.36
   0  11  -9    0.07    0.35
 -11   0   9    0.40    1.12
 -11   0   9    0.71    1.55
   0  -9  11    0.37    0.50
  11   0  -9   -1.38    1.59
  11   0  -9   -0.09    1.10
   9  -2 -11    0.77    1.25
  -2  11  -9    2.09    0.55
  -9  -2  11    3.17    1.94
  -9  -2  11    1.65    1.71
  -2   9 -11    1.28    0.59
 -11  -2   9    1.02    0.57
  -9   2  11    0.44    1.73
   9   2 -11    4.83    2.85
   9   2 -11    2.99    1.41
 -11   2   9    2.17    1.70
   2  -9  11    2.61    1.07
 -11  -9   4    0.57    0.31
  -4 -11   9    0.55    0.34
  -9  -4  11    1.62    0.91
  11  -4  -9    1.37    1.14
  -4   9 -11   -0.83    1.38
  -4   9 -11    0.85    0.96
 -11  -4   9    0.90    0.42
  -4  -9  11    1.23    0.51
   4 -11   9    1.07    0.36
  11   9  -4    0.60    0.31
   4  11  -9    0.92    0.38
   9   4 -11    0.63    0.65
 -11   4   9   -0.68    1.63
  11   4  -9    0.51    0.45
   4   9 -11    1.23    0.52
  -6  11  -9    3.66    0.85
  -6 -11   9    3.12    0.78
  -9  -6  11    2.31    0.68
 -11  -6   9    2.24    0.60
  -9 -11   6    1.33    0.40
   6  11  -9    2.72    0.68
   9 -11   6    3.01    0.67
   6  -9  11    1.80    1.16
  11   6  -9    2.18    0.60
 -11  -9   8    5.55    1.27
  -8 -11   9    6.25    1.42
  -9  11  -8    5.63    1.25
 -11  -8   9    6.84    1.57
  -9 -11   8    5.72    1.30
  -8  -9  11    6.25    1.44
  11   9  -8    6.57    1.49
   8  11  -9    6.66    1.50
   9   8 -11    4.48    1.14
  11   8  -9    6.53    1.51
   9  11  -8    6.77    1.53
   8   9 -11    6.89    1.58
  10  -1 -11    5.32    3.00
  10  -1 -11    1.91    1.36
 -10  -1  11    0.73    1.20
  11  -1 -10    1.85    1.54
  11  -1 -10    1.23    1.66
 -11  -1  10    2.95    1.50
 -11  -1  10    4.29    2.40
  -1 -10  11    0.45    0.38
 -10   1  11    1.47    1.38
 -10   1  11    0.86    1.84
   1 -11  10    0.77    0.33
 -11   1  10    1.99    1.72
 -11   1  10    1.20    1.26
   1 -10  11    1.59    0.58
  11   1 -10    3.19    1.20
  11   1 -10    6.08    3.37
   1  10 -11    0.65    0.43
  -3 -11  10    6.88    1.57
 -10  -3  11    5.89    3.14
 -10  -3  11    6.46    1.83
  -3 -10  11    5.29    1.25
   3 -11  10    4.13    0.97
   3  11 -10    6.44    1.48
  10   3 -11    5.50    1.46
 -11   3  10    2.58    1.49
  11   3 -10    4.28    1.08
  -5  11 -10    0.73    0.33
 -11 -10   5    1.25    0.45
  -5 -11  10    3.56    0.90
 -10  -5  11    1.03    0.55
  -5  10 -11    1.65    1.52
 -11  -5  10    0.96    0.45
 -10 -11   5    0.99    0.37
  -5 -10  11    1.26    0.45
  11  10  -5    0.95    0.36
   5  11 -10    0.77    0.45
  10   5 -11    1.44    0.59
   5 -10  11    1.94    1.29
  11   5 -10    0.77    0.46
  10  11  -5    0.63    0.34
   5  10 -11    2.23    0.63
 -11  10  -7    2.07    1.16
 -11 -10   7    2.13    0.57
  -7 -11  10    2.45    0.71
 -10  -7  11    1.19    0.49
 -10  11  -7    3.67    0.82
  -7  10 -11   -0.57    1.18
 -11  -7  10    1.63    0.52
  11  10  -7    1.54    0.45
  10   7 -11    1.43    0.55
  10 -11   7    3.19    0.72
  11   7 -10    1.33    0.50
  10  11  -7    2.19    0.57
   7  10 -11    1.61    0.54
  -9  11 -10    3.94    2.24
 -11 -10   9    7.12    1.61
 -10  11  -9    3.12    1.78
 -11  -9  10    7.05    1.62
 -10 -11   9    6.20    1.41
   9 -11  10    4.04    2.11
  11  10  -9    6.35    1.44
   9  11 -10    5.50    1.27
  10 -11   9    3.26    1.73
  11   9 -10    6.82    1.57
  10  11  -9    5.89    1.35
   9  10 -11    6.53    1.54
 -11   0  11   11.79    5.92
 -11   0  11    7.97    2.77
   0 -11  11    6.61    1.51
  11   0 -11   12.85    6.54
  11   0 -11   14.36    3.51
  11  -2 -11   -0.77    1.54
  11  -2 -11    0.38    1.31
  -2  11 -11   -0.13    0.30
 -11  -2  11    0.64    1.25
  -2 -11  11   -0.23    0.33
 -11   2  11   -0.07    1.22
 -11   2  11   -0.72    1.51
   2 -11  11   -0.03    0.32
   2  11 -11    0.01    0.32
  -4  11 -11   20.31    4.47
 -11  -4  11   17.41    3.88
   4 -11  11   17.66    8.72
   4 -11  11   26.49    5.83
  11   4 -11   23.26   11.59
  11   4 -11   20.84    4.61
   4  11 -11   20.98    4.63
  -6  11 -11   -0.08    0.44
 -11  -6  11   -0.01    0.40
 -11 -11   6    0.13    0.25
  11   6 -11   -0.20    0.48
  11  11  -6    0.26    0.31
   6  11 -11   -0.24    0.43
 -11  11  -8    1.04    0.92
 -11  -8  11    1.41    0.49
 -11 -11   8    2.65    0.66
  -8 -11  11    2.57    0.72
  11 -11   8    1.30    0.82
   8 -11  11    0.46    0.88
  11   8 -11    2.43    0.70
  11  11  -8    2.59    0.64
   8  11 -11    2.81    0.76
 -10  11 -11    1.37    1.19
 -11 -10  11    1.01    0.49
 -11 -11  10    1.65    0.50
 -10 -11  11    1.80    0.59
  11  10 -11    2.24    0.70
  11  11 -10    1.65    0.53
  10  11 -11    1.86    0.62
 -12   0   0    6.30    1.41
  12   0   0    8.23    1.83
  12  -1  -1    1.00    0.36
 -12   1   1    0.69    0.31
  12  -1   1    0.42    0.25
  12   1  -1    0.26    0.31
 -12   2   0   12.03    2.65
  12  -2   0   14.82    3.26
  12   0  -2   15.18    3.35
  12  -2  -2    0.75    0.33
 -12  -2   2    0.78    0.36
  12   2  -2    0.30    0.30
  12  -3  -1    1.20    0.36
 -12   3  -1    1.35    0.38
 -12  -3   1    1.34    0.41
  12  -1  -3    1.26    0.41
 -12  -1   3    1.40    0.49
  12  -3   1    1.68    0.43
  12   3  -1    1.81    0.51
  12  -3  -3   18.93    9.34
 -12  -3   3   15.63    3.45
  12   3  -3   14.12    3.12
 -12   4   0   25.30    5.55
  12  -4   0   31.75    6.96
  12   0  -4   27.26    5.99
  12  -4  -2   39.24    8.61
 -12   4  -2   40.14    8.80
 -12  -4   2   25.85    5.68
  12  -2  -4   39.58    8.69
 -12  -2   4   50.59   11.09
  -2  -4  12   38.28    8.54
 -12   4   2   39.72    8.72
  12  -4   2   36.98    8.10
   4   2 -12   34.89    7.71
 -12   2   4   51.32   25.20
 -12   2   4   38.29    8.41
  12   2  -4   47.66   10.45
   2   4 -12   48.44   23.81
   2   4 -12   41.00    9.05
  12  -4  -4    3.49    1.94
  -4  -4  12   -0.49    1.44
 -12   4   4    0.38    1.15
   4   4 -12   -0.32    1.38
   4   4 -12    1.43    1.16
  12  -5  -1    6.00    1.37
 -12   5  -1    3.35    0.77
  -5  -1  12    3.19    1.50
  12  -1  -5    4.35    1.04
  -1  -5  12    8.73    4.41
  -1  -5  12    2.55    1.56
  12  -5   1    3.75    0.85
   5   1 -12    1.78    1.04
 -12   1   5    4.31    1.05
  12   1  -5    3.74    0.89
   1   5 -12    3.33    2.07
   1   5 -12    4.24    1.35
  12  -5  -3   -1.34    1.10
  12  -5  -3    0.21    0.81
 -12   5  -3    0.69    0.21
 -12  -5   3    0.99    0.37
  -5  -3  12    0.47    1.11
  12  -3  -5    0.01    0.78
  12  -3  -5   -0.95    1.16
 -12  -3   5    0.22    0.41
  -3  -5  12    9.40    2.65
  -3  -5  12    3.46    2.04
  12  -5   3    0.58    0.20
  12   5  -3    0.92    0.35
 -12   3   5   -0.40    1.01
 -12   3   5    0.25    0.91
   3   5 -12    3.11    2.15
   3   5 -12    0.73    1.18
  12  -5  -5    1.00    1.08
  12  -5  -5    0.88    1.08
 -12  -5   5    0.31    0.32
  -5  -5  12    1.45    1.31
  -5  -5  12    2.11    1.70
 -12   5   5    1.41    1.19
 -12   5   5   -0.31    1.35
  12   5  -5    0.02    0.30
   5   5 -12   -0.33    1.59
   5   5 -12    0.56    1.21
   0 -12   6    6.63    1.49
   0  12  -6    6.23    1.40
 -12   0   6    9.52    2.15
   0  -6  12   15.15    7.51
  12   0  -6    8.14    1.84
  12  -6  -2    0.03    0.73
 -12   6  -2    0.18    0.16
  -2  12  -6    0.22    0.22
 -12  -6   2    0.14    0.27
  -2 -12   6    0.55    0.31
  -6  -2  12   -0.05    1.10
  -6  -2  12   -0.54    1.68
  -2  -6  12   -0.25    1.04
  12  -6   2    0.10    0.18
   2 -12   6    0.41    0.23
   2  12  -6    0.13    0.27
   6   2 -12   -0.75    1.50
   6   2 -12    0.86    1.18
 -12   2   6    1.41    1.25
 -12   2   6    0.97    0.88
   2  -6  12   -0.77    1.19
 -12  -6   4    1.47    0.48
  -4 -12   6    1.18    0.39
 -12  -4   6    1.99    0.59
  -4  -6  12    1.51    1.41
  -4  -6  12    4.79    1.69
  12   6  -4    1.32    0.41
   4  12  -6    2.27    0.59
   6   4 -12    4.17    1.79
  12   4  -6    3.39    0.85
   4   6 -12    1.54    1.83
   4   6 -12    2.72    1.28
 -12  -6   6    4.23    0.99
  -6 -12   6    3.76    0.89
  -6  -6  12    4.73    1.51
  12   6  -6    4.55    1.05
   6  12  -6    3.35    0.81
   6   6 -12    2.62    0.93
  12  -7  -1    2.37    1.33
  12  -7  -1    1.40    0.94
 -12   7  -1    3.67    1.93
 -12   7  -1    7.37    1.81
  -1  12  -7    3.89    0.88
  -1 -12   7    4.41    1.01
  -7  -1  12    5.36    2.85
  -7  -1  12    0.78    1.83
  12  -1  -7    4.98    1.36
  -1   7 -12    1.19    1.44
 -12  -1   7    3.96    0.97
  -1  -7  12    4.57    1.84
  -1  -7  12    5.67    3.03
 -12   7   1    6.07    3.09
  12  -7   1    3.13    1.61
  12  -7   1    5.59    1.44
   1 -12   7    5.12    1.15
   7   1 -12    2.16    1.81
   7   1 -12    1.32    1.32
   1  -7  12    3.37    1.63
   1   7 -12    4.07    2.40
   1   7 -12    5.29    1.58
 -12   7  -3    0.39    0.19
  -3  12  -7    0.32    0.20
 -12  -7   3    0.21    0.30
  -3 -12   7    0.81    0.33
  -7  -3  12    1.68    1.42
  -7  -3  12    1.64    2.04
  12  -3  -7    0.97    1.31
  12  -3  -7    1.67    1.21
  -3   7 -12   -0.21    1.09
  12  -7   3    0.17    0.17
   3 -12   7    0.75    0.27
  12   7  -3    0.89    0.34
   3  12  -7    1.34    0.39
   7   3 -12    1.60    1.50
   7   3 -12    2.52    2.05
 -12   3   7   -0.06    1.74
 -12   3   7    0.23    1.12
  12   3  -7    0.32    0.36
   3   7 -12    0.52    0.82
  -5  12  -7    8.03    1.77
 -12  -7   5    9.49    2.11
  -5 -12   7    8.15    1.82
  12  -5  -7    5.39    1.61
 -12  -5   7   12.07    2.69
  -5  -7  12    8.64    2.00
   5  12  -7    8.59    1.91
   7   5 -12    9.31    2.28
  12   5  -7   12.17    2.71
  -7  12  -7    0.20    0.15
 -12  -7   7    1.09    0.43
  -7 -12   7    0.71    0.32
  -7  -7  12    0.55    1.34
  -7  -7  12    0.05    0.49
   7 -12   7    0.71    0.23
  12   7  -7    0.71    0.37
   7  12  -7    0.69    0.32
   7   7 -12   -0.40    0.46
   0 -12   8    0.89    0.32
   0  12  -8    0.55    0.28
 -12   0   8    0.16    0.69
   0  -8  12    0.95    1.14
   0  -8  12    0.66    1.23
 -12   8  -2    0.47    0.71
  -2  12  -8    1.31    0.36
  -2 -12   8    1.13    0.37
  -8  -2  12    2.42    1.75
  -8  -2  12    2.26    2.02
  -2   8 -12   -1.06    1.46
 -12  -2   8    0.56    0.47
  -2  -8  12    0.44    0.78
  12  -8   2    0.71    0.55
  12  -8   2    1.55    0.73
   2 -12   8    1.42    0.40
   2  12  -8    1.93    0.50
   8   2 -12   -0.07    1.48
   8   2 -12   -1.48    1.83
 -12   2   8    2.42    1.60
 -12   2   8    1.41    1.57
   2  -8  12    2.15    1.40
   2  -8  12    0.89    1.54
  12   2  -8    0.40    0.41
   2   8 -12    0.96    0.62
 -12   8  -4    2.50    0.57
  -4  12  -8    3.45    0.80
  -4 -12   8    3.80    0.89
  -8  -4  12    3.14    2.00
  12  -4  -8    1.63    1.51
  -4   8 -12    2.07    1.59
  -4   8 -12    1.61    1.17
  -4  -8  12    1.49    0.62
  12  -8   4    3.34    0.74
   4 -12   8    4.16    0.95
  12   8  -4    2.17    0.58
   4  12  -8    3.50    0.83
   8   4 -12    0.28    1.85
   4  -8  12    3.59    1.95
  12   4  -8    1.91    0.58
   4   8 -12   -0.23    1.75
  -6 -12   8    1.80    0.51
  -6   8 -12   -0.48    0.92
 -12  -6   8    3.24    0.83
  -8 -12   6    1.15    0.40
  -6  -8  12    0.95    0.55
  12   8  -6    2.59    0.65
   6  12  -8    1.17    0.40
   8   6 -12    0.74    0.52
   8  12  -6    0.85    0.36
  -8  12  -8    1.45    0.36
 -12  -8   8    2.00    0.57
  -8 -12   8    1.31    0.41
  -8  -8  12    1.48    0.54
   8 -12   8    1.46    0.38
  12   8  -8    2.37    0.63
   8  12  -8    1.34    0.47
   8   8 -12    1.49    0.56
   9  -1 -12   -0.18    1.06
  -1  12  -9    2.30    0.57
  -1 -12   9    1.00    0.36
  -1   9 -12    0.59    0.69
 -12  -1   9    0.00    0.91
  -9   1  12    1.50    1.54
   1 -12   9    2.03    0.53
   9   1 -12    0.72    1.68
   9   1 -12    0.51    1.28
  12   1  -9    0.36    0.59
  -3 -12   9    3.33    0.79
  -9  -3  12    2.38    1.72
  -9  -3  12    2.19    1.88
  12  -3  -9    4.13    2.44
  12  -3  -9    4.75    1.72
  -3   9 -12    1.51    1.07
 -12  -3   9    1.14    0.49
  -3  -9  12    1.16    0.57
   3 -12   9    2.08    0.55
   3  12  -9    1.85    0.51
   9   3 -12    2.09    1.32
   9   3 -12    0.11    1.86
 -12   3   9    7.29    3.78
 -12   3   9   -0.63    1.70
   3   9 -12    0.67    0.43
  -5  12  -9    7.61    1.69
 -12  -9   5    6.85    1.53
  -5 -12   9    8.08    1.82
  -9  -5  12    3.49    2.07
  -9  -5  12    7.33    1.77
  -5  -9  12    5.40    1.30
   5 -12   9    7.60    1.70
  12   9  -5    6.69    1.50
   9   5 -12    5.65    1.38
   5  -9  12    7.54    3.82
  12   5  -9    6.32    1.46
   5   9 -12    4.38    1.09
 -12  -9   7    5.35    1.22
  -9  -7  12    5.85    1.37
  -9  12  -7    4.08    0.91
  -9 -12   7    4.55    1.04
  -7  -9  12    8.87    2.01
   7 -12   9    6.34    1.42
  12   9  -7    5.53    1.26
   7  12  -9    7.38    1.65
   9 -12   7    5.00    1.11
  12   7  -9    7.83    1.78
   9  12  -7    6.27    1.41
   7   9 -12    7.80    1.79
  -9  12  -9    1.01    0.30
  -9 -12   9    0.78    0.35
  12   9  -9    0.68    0.37
   9  12  -9    1.01    0.37
 -10   0  12    1.50    1.42
 -10   0  12   -1.55    1.78
   0 -12  10    0.58    0.37
 -12   0  10   -0.53    1.28
 -12   0  10    0.64    1.51
   0 -10  12    0.52    0.48
   0 -10  12    0.52    1.02
  12   0 -10    2.58    1.99
  12   0 -10    0.85    1.15
  10  -2 -12    0.57    1.09
  -2  12 -10    2.12    0.57
  -2 -12  10    2.93    0.74
  -2  10 -12    1.07    0.48
 -12  -2  10    0.73    1.09
 -12  -2  10    1.62    0.75
 -10   2  12    0.71    1.50
  10   2 -12    1.77    2.05
  10   2 -12    3.09    1.49
   2 -10  12    2.77    0.87
  12   2 -10    1.42    0.61
   2  10 -12    1.19    0.49
 -12 -10   4   29.67    6.51
 -10  -4  12   52.27   11.53
  -4  10 -12   31.53   15.54
 -12  -4  10   30.56    6.72
  -4 -10  12   30.65    6.74
   4 -12  10   41.51    9.10
   4  12 -10   41.62    9.13
  10   4 -12   41.32    9.11
   4 -10  12   37.07   18.22
   4  10 -12   29.26    6.44
  -6  12 -10    3.65    0.86
 -12 -10   6    1.70    0.48
  -6 -12  10    2.49    0.65
 -10  -6  12    1.45    0.60
  -6  10 -12    8.50    4.40
  -6  10 -12    0.72    1.67
 -10 -12   6    1.25    0.39
  12  10  -6    1.17    0.39
   6  12 -10    2.06    0.57
  10   6 -12    0.60    0.54
   6 -10  12    2.53    1.54
   6 -10  12    4.69    1.99
  12   6 -10    1.14    0.50
  10  12  -6    1.21    0.39
  -8 -12  10    0.74    0.38
 -10  -8  12    0.48    0.43
 -10  12  -8    1.04    0.29
 -10 -12   8    0.45    0.30
  -8 -10  12    1.02    0.44
  12  10  -8    0.91    0.35
   8  12 -10    1.44    0.46
  10   8 -12    0.49    0.55
  12   8 -10    1.04    0.54
   8  10 -12    0.88    0.48
 -10  12 -10    0.13    0.43
 -12 -10  10    0.19    0.44
 -10 -12  10    0.55    0.35
  10 -12  10   -0.86    0.82
  10  12 -10    0.64    0.35
  11  -1 -12    0.31    1.68
  11  -1 -12    0.99    1.44
  -1  12 -11    0.28    0.41
 -11  -1  12    2.56    1.98
 -11  -1  12    0.79    1.30
  12  -1 -11   -2.18    1.95
  12  -1 -11    0.41    1.57
 -12  -1  11    1.10    1.33
  -1 -11  12    0.88    0.45
 -11   1  12   -1.26    1.92
 -11   1  12    0.64    1.22
   1 -12  11    0.76    0.35
 -12   1  11   -0.92    1.84
 -12   1  11   -0.05    1.17
   1 -11  12    0.60    0.44
  12   1 -11    3.04    2.32
  12   1 -11    1.64    1.10
   1  11 -12    0.74    0.40
  11  -3 -12   -1.15    1.35
  -3 -12  11    0.57    0.42
  -3  11 -12   -0.01    0.54
 -12  -3  11    0.67    0.58
  -3 -11  12   -0.11    0.41
 -11   3  12   -0.05    1.73
   3 -12  11   -0.45    0.35
   3  12 -11    0.67    0.42
  11   3 -12    0.12    0.87
  -5  12 -11   24.61    5.42
 -12 -11   5   27.86    6.12
  -5 -12  11   34.74    7.63
 -11  -5  12   22.83   11.29
 -11  -5  12   30.52    6.73
  -5  11 -12   23.22    5.17
 -11 -12   5   24.62    5.41
  -5 -11  12   26.56    5.84
  12  11  -5   25.85    5.68
   5  12 -11   37.30    8.19
  11   5 -12   26.08   13.03
  11   5 -12   25.75    5.68
   5 -11  12   27.38   13.49
   5  11 -12   30.43    6.69
 -12  11  -7    0.48    0.16
  -7  12 -11    1.15    0.43
 -12 -11   7    0.23    0.31
  -7 -12  11   -0.07    0.39
 -11  -7  12    0.26    0.41
 -11  12  -7    0.38    0.13
 -11 -12   7    0.78    0.32
  12 -11   7    0.08    0.37
  12  11  -7    0.62    0.32
   7  12 -11    0.33    0.43
  11   7 -12   -0.01    0.54
  11 -12   7    0.53    0.15
   7 -11  12   -0.38    0.94
  12   7 -11    0.55    0.48
  11  12  -7    0.92    0.35
  -9  12 -11   -1.06    1.37
 -12 -11   9    1.90    0.55
 -11  -9  12    1.14    0.47
 -11  12  -9    0.69    0.31
  -9  11 -12    0.02    1.06
 -11 -12   9    1.33    0.42
   9 -12  11    0.87    0.93
  11   9 -12    1.32    0.57
  11 -12   9    1.27    0.95
  11  12  -9    1.70    0.51
 -12 -11  11    0.25    0.38
 -11 -11  12    0.52    0.48
  11 -12  11    0.81    0.88
  11  12 -11    0.48    0.39
  11  11 -12   -0.46    0.53
 -12   0  12   20.40   10.10
   0 -12  12   10.08    2.26
  12   0 -12   18.63    9.36
  12   0 -12   10.43    2.90
  12  -2 -12   -2.04    1.91
  12  -2 -12   -0.23    1.74
  -2  12 -12    0.50    0.50
 -12  -2  12    0.91    1.32
 -12  -2  12    0.34    1.31
  -2 -12  12   -0.01    0.31
 -12   2  12    0.08    1.14
 -12   2  12    0.74    1.83
   2 -12  12   -0.05    0.36
  12   2 -12    1.83    2.07
   2  12 -12   -0.47    0.47
   4 -12  12    0.52    0.45
   4  12 -12    0.86    0.42
 -12 -12   6    1.67    0.48
   6 -12  12    1.39    0.64
  12   6 -12    2.59    0.84
  12  12  -6    2.24    0.58
   6  12 -12    4.00    1.00
 -12  12  -8    1.22    0.32
  -8  12 -12    0.11    1.32
 -12 -12   8    1.10    0.38
  -8 -12  12    1.05    0.51
  12   8 -12    0.56    0.54
   8  12 -12    2.35    0.71
 -12 -10  12    0.29    0.39
 -12 -12  10    0.60    0.33
 -10 -12  12    0.84    0.48
  10 -12  12   -0.94    1.02
  12  12 -10    0.78    0.38
  10  12 -12    0.98    0.53
 -12  12 -12   -1.05    1.39
 -12 -12  12    0.90    0.47
  12  12 -12    1.01    0.54
 -13  -1   0    0.85    0.30
  13   1   0    1.07    0.35
 -13   0   1    0.89    0.33
  13   0  -1    0.75    0.31
  13  -2  -1    0.45    0.31
 -13   2  -1    0.31    0.20
 -13  -2   1   -0.14    0.25
  13  -1  -2    1.58    0.48
  13  -2   1    0.33    0.22
  13   2  -1    0.30    0.29
 -13   1   2    0.68    0.35
  13   1  -2    0.44    0.32
 -13   3   0   17.51    3.85
  13  -3   0   19.44    4.28
 -13   0   3   19.46    4.29
  13   0  -3   22.50    4.95
  13  -3  -2   49.28   10.81
 -13  -3   2   61.70   13.53
  13  -2  -3   49.76   10.91
 -13  -2   3   71.23   15.61
  13  -3   2   54.75   11.99
  13   3  -2   54.06   11.85
 -13   2   3   50.71   11.12
  13   2  -3   60.74   13.32
  13  -4  -1  198.99   43.59
 -13   4  -1  255.43   55.94
 -13  -4   1  215.08   47.11
  13  -1  -4  230.18   50.42
  13  -4   1  233.49   51.14
  13   4  -1  190.17   41.65
 -13   1   4  221.48   48.51
  13   1  -4  266.12   58.29
   1   4 -13  159.63   35.01
  13  -4  -3    1.24    0.56
  13  -3  -4    0.74    0.42
 -13  -3   4    3.64    0.88
  -3  -4  13    0.26    1.04
  -3  -4  13   -0.01    1.78
   4   3 -13    1.28    1.34
 -13   3   4    0.85    0.50
   3   4 -13   -0.24    1.49
   3   4 -13    0.51    1.26
  13  -5   0  597.84  130.97
  13   0  -5  585.60  128.21
  13  -5  -2    0.87    0.63
 -13   5  -2    1.76    0.42
 -13  -5   2    0.92    0.33
  -5  -2  13    5.25    1.96
  -2  -5  13    0.92    1.19
  -2  -5  13    1.88    1.96
  13  -5   2    1.12    0.30
   5   2 -13   -0.15    1.17
 -13   2   5    0.44    0.48
   2   5 -13    1.13    1.54
   2   5 -13    0.27    1.25
  13  -5  -4    0.48    1.09
  13  -5  -4    1.51    1.10
 -13  -5   4    0.73    0.33
  -5  -4  13    0.45    1.28
  -5  -4  13   -0.91    1.97
  13  -4  -5    1.72    1.37
 -13  -4   5    0.33    0.33
  -4  -5  13   -1.02    1.27
  -4  -5  13   -0.80    2.04
  13   5  -4    0.41    0.30
   5   4 -13    0.37    1.70
   5   4 -13    1.59    1.60
  13   4  -5    0.14    0.33
   4   5 -13    1.19    1.81
   4   5 -13    6.03    2.01
  13  -6  -1   69.92   15.35
  13  -1  -6   38.75   19.06
  13  -1  -6   41.79    9.18
 -13  -1   6   35.28    7.75
 -13   6   1   51.82   25.44
  13  -6   1   34.81    7.63
   6   1 -13   29.13    6.54
  13   1  -6   34.26    7.54
   1   6 -13   41.84    9.36
  13  -6  -3    2.36    1.45
 -13   6  -3    1.94    0.45
  -3 -13   6    1.32    0.40
  13  -3  -6    2.61    1.84
  13  -3  -6    2.53    1.17
 -13  -3   6    3.22    0.83
  -3  -6  13   -0.87    1.23
  13  -6   3    1.81    0.42
 -13   3   6    5.21    2.80
 -13   3   6    2.14    1.38
   3   6 -13    1.16    1.79
  13  -6  -5   -0.60    1.03
 -13  -6   5    0.48    0.30
  -5 -13   6    0.61    0.30
  -6  -5  13    1.55    1.45
  -6  -5  13   -0.15    1.68
  13  -5  -6    0.08    1.14
  -5  -6  13    1.48    1.53
  -5  -6  13    1.05    1.51
  13   6  -5    0.53    0.29
   5  13  -6    0.27    0.25
   6   5 -13    1.52    2.13
   6   5 -13    0.43    1.31
 -13   5   6    0.73    1.40
 -13   5   6    1.44    1.25
  13   5  -6    0.80    0.36
   5   6 -13   -0.84    1.89
   5   6 -13   -0.10    1.05
 -13   7   0    2.22    1.43
  -7   0  13    0.38    1.85
  13  -7   0    0.90    0.74
  13  -7   0    2.13    1.04
   0  13  -7    3.08    0.73
   7   0 -13    0.28    1.22
 -13   0   7    0.51    0.45
 -13   0   7    0.06    0.95
   0  -7  13   -0.39    1.89
   0  -7  13    1.31    1.30
  13   0  -7    0.37    0.43
   0   7 -13   -2.62    2.05
   0   7 -13    1.38    1.29
  13  -7  -2   21.10   10.40
  13  -7  -2   14.48    3.35
  -2  13  -7   20.23    4.44
  -7  -2  13   19.11    9.46
  -7  -2  13   14.76    3.91
  13  -2  -7   30.24    6.71
  13  -2  -7   16.07    8.01
  -2   7 -13   10.13    5.18
 -13  -2   7   14.85    3.29
  -2  -7  13   16.13    3.97
 -13   7   2   28.17   13.86
 -13   7   2   13.48    3.19
   2 -13   7   18.31    4.03
   2  13  -7   17.28    3.80
   7   2 -13   18.14    4.27
   7   2 -13   12.31    6.29
 -13   2   7   21.57   10.66
 -13   2   7   33.45    7.43
   2  -7  13   17.39    4.14
   2   7 -13   14.30    7.24
   2   7 -13   21.02    4.82
 -13   7  -4    6.76    1.49
  -4  13  -7    8.57    1.89
  13  -4  -7    7.76    4.06
 -13  -4   7    5.10    1.18
  -4  -7  13    5.54    3.00
  13  -7   4    6.18    1.36
   4 -13   7    8.15    1.80
  13   7  -4   10.22    2.26
  -6  13  -7   10.30    2.27
  -7  -6  13   15.30    3.58
  13  -6  -7    5.06    1.54
  -7 -13   6   12.37    2.74
  -6  -7  13   11.88    2.75
  13   7  -6   10.15    2.25
   7   6 -13   11.56    2.72
   7  13  -6    9.87    2.19
   6   7 -13    9.64    2.22
  13  -8  -1    0.11    0.67
 -13   8  -1   -0.72    0.84
  -1  13  -8    0.50    0.29
  -8  -1  13    0.25    1.20
  -8  -1  13    0.02    1.87
 -13  -1   8    0.35    0.43
  -1  -8  13   -0.37    1.42
  -1  -8  13   -1.65    1.40
 -13   8   1    0.19    0.89
  13  -8   1    0.33    0.69
  13  -8   1    0.91    0.70
   8   1 -13   -1.91    1.93
   8   1 -13   -0.58    1.44
   1  -8  13    2.42    1.57
   1  -8  13   -0.21    1.43
   1   8 -13   -1.88    1.88
   1   8 -13   -0.53    0.90
 -13   8  -3   13.63    3.00
 -13  -8   3   16.03    3.53
  -8  -3  13    9.72    4.97
  -8  -3  13   16.76    4.30
  13  -3  -8    5.34    2.99
  13  -3  -8   16.78    3.97
  -3   8 -13    8.86    4.57
 -13  -3   8   17.14    3.79
  -3  -8  13   22.52    5.09
   3 -13   8   17.10    3.76
  13   8  -3   12.15    2.68
   3  13  -8   18.88    4.15
   8   3 -13   11.94    3.12
   8   3 -13    4.92    3.21
 -13   3   8   13.79    3.51
 -13   3   8   14.17    7.07
   3  -8  13   13.92    3.47
   3  -8  13   10.42    5.22
  13   3  -8   15.59    3.45
   3   8 -13   16.11    3.65
 -13  -8   5   35.15    7.71
  -5 -13   8   41.43    9.09
  -8  -5  13   45.94   22.60
   5 -13   8   41.57    9.11
  13   8  -5   37.09    8.14
   5  13  -8   41.14    9.02
  13   5  -8   43.88    9.63
  -7  13  -8    4.70    1.05
 -13  -8   7    5.76    1.32
  -7 -13   8    5.05    1.15
  -8  -7  13    3.59    0.98
 -13  -7   8    6.96    1.58
  -8 -13   7    2.78    0.69
  -7  -8  13    5.41    1.33
   7 -13   8    5.13    1.14
   7  13  -8    6.04    1.37
   8   7 -13   -0.23    2.11
   8   7 -13    3.45    0.96
   8 -13   7    5.13    1.14
   7   8 -13    4.34    1.09
   9   0 -13    0.42    1.74
   9   0 -13   -0.99    1.43
   0  -9  13   -2.29    1.56
 -13   9  -2    1.09    0.67
  -2 -13   9    0.93    0.33
  -9  -2  13    2.04    1.64
  -9  -2  13   -0.32    1.97
  13  -2  -9   -0.29    1.58
  -2   9 -13    1.12    1.10
 -13  -2   9    0.20    0.46
  -2  -9  13    0.01    0.66
  13  -9   2    0.11    0.63
  13  -9   2    1.21    0.85
   2 -13   9    1.71    0.45
   2  13  -9    1.34    0.40
   9   2 -13    0.52    1.99
   9   2 -13    1.47    1.59
 -13   2   9    1.30    1.42
 -13   2   9    1.68    1.61
  13   2  -9    0.45    0.42
   2   9 -13    0.43    0.50
  -4  13  -9   50.99   11.18
 -13  -9   4   42.39    9.30
  -4 -13   9   57.29   12.56
  -9  -4  13   66.77   32.80
  13  -4  -9   44.04    9.85
  13  -4  -9   57.44   28.22
  -4   9 -13   42.54    9.51
 -13  -4   9   51.49   11.30
  -4  -9  13   51.17   11.25
  -4  -9  13   40.66   20.00
  13  -9   4   48.02   10.52
   4 -13   9   55.06   12.06
  13   9  -4   50.85   11.15
   4  13  -9   56.19   12.31
   9   4 -13   84.35   41.46
   9   4 -13   81.90   18.01
 -13   4   9   93.41   45.84
 -13   4   9   32.65    7.41
  13   4  -9   55.51   12.18
   4   9 -13   40.82   20.16
   4   9 -13   47.12   10.35
  -6  13  -9   34.97    7.67
  -6 -13   9   36.47    8.00
  -9  -6  13   36.21    7.98
  -9 -13   6   32.64    7.16
  -6  -9  13   32.72    7.20
  13   9  -6   33.13    7.28
   6  13  -9   35.96    7.89
  13   6  -9   26.23    5.78
   9  13  -6   29.26    6.43
  -8  13  -9    1.48    0.40
 -13  -9   8    1.42    0.43
  -8 -13   9    1.16    0.41
  -9  13  -8    0.80    0.22
 -13  -8   9    1.58    0.51
  -9 -13   8    0.68    0.32
  -8  -9  13    1.27    0.52
   8 -13   9    1.24    0.35
  13   9  -8    0.68    0.33
   8  13  -9    0.65    0.32
   9 -13   8    0.94    0.25
  13   8  -9    1.39    0.52
   9  13  -8    1.14    0.40
   8   9 -13    0.25    0.59
  -1  13 -10    0.37    0.33
  -1 -13  10    0.64    0.31
 -13  -1  10    0.03    0.71
 -10   1  13    1.31    1.51
  10   1 -13    0.70    1.92
  10   1 -13   -1.47    1.54
   1 -10  13    1.15    0.96
  13   1 -10    0.52    0.73
   1  10 -13   -0.26    0.42
  -3  13 -10   15.61    3.44
  -3 -13  10   15.58    3.44
 -10  -3  13   10.32    5.27
 -10  -3  13   13.98    3.59
  -3  10 -13    9.03    4.72
  -3  10 -13    9.32    2.47
 -13  -3  10   10.16    2.30
  -3 -10  13   13.49    3.02
   3 -13  10   14.03    3.10
   3  13 -10   14.49    3.19
  10   3 -13   15.62    3.73
  10   3 -13    6.89    4.00
 -13   3  10   12.16    6.09
   3 -10  13   17.87    4.22
   3 -10  13   11.32    5.66
  13   3 -10   10.02    2.25
   3  10 -13    9.79    2.21
  -5  13 -10  134.27   29.40
  -5 -13  10  116.08   25.43
 -10  -5  13  143.98   31.57
  -5  10 -13  108.14   53.08
  -5  10 -13   98.91   21.77
 -13  -5  10  113.33   24.85
  -5 -10  13   91.80   20.12
  13  10  -5   89.02   19.50
   5  13 -10  115.31   25.27
  10   5 -13  125.34   27.48
   5 -10  13  131.96   64.73
   5 -10  13  102.98   22.67
  13   5 -10  115.97   25.42
   5  10 -13  103.96   22.79
 -13 -10   7    1.94    0.51
  -7 -13  10    3.00    0.73
 -10  -7  13    1.02    0.57
  -7  10 -13    2.50    1.93
  -7  10 -13   -0.52    1.45
 -10 -13   7    1.27    0.39
  -7 -10  13    2.44    0.72
   7 -13  10    1.67    0.44
  13  10  -7    1.56    0.46
  10   7 -13    1.69    0.75
  10 -13   7    2.05    0.47
  13   7 -10    1.61    0.54
   7  10 -13    2.38    0.77
  -9  13 -10    0.64    0.28
 -13 -10   9    0.45    0.31
 -10  -9  13   -0.10    0.45
 -10  13  -9    0.65    0.27
 -13  -9  10    0.96    0.44
 -10 -13   9    0.25    0.31
   9 -13  10    0.63    0.30
  13  10  -9    0.21    0.33
  10   9 -13    0.44    0.61
  10 -13   9    0.60    0.26
  13   9 -10    0.42    0.43
  10  13  -9    0.61    0.33
   0 -13  11    0.21    0.34
 -13   0  11   -1.32    1.38
 -13   0  11   -0.70    1.42
   0 -11  13   -0.24    0.50
  13   0 -11   -0.98    1.78
  13   0 -11   -0.69    1.48
  11  -2 -13    0.70    1.24
  -2 -13  11    5.10    1.18
  13  -2 -11   -0.75    1.80
 -13  -2  11    2.01    1.06
 -11   2  13    0.23    1.39
   2  13 -11    5.10    1.18
  11   2 -13   -0.07    2.00
  11   2 -13    4.89    1.84
   2 -11  13    3.64    1.01
  13   2 -11    3.04    0.92
   2  11 -13    2.79    0.87
  -4 -13  11    3.72    0.92
 -11  -4  13    2.93    1.24
  -4  11 -13   -0.06    1.06
 -13  -4  11    1.88    0.64
  -4 -11  13    2.99    0.79
   4 -13  11    1.62    0.46
  11   4 -13    2.46    1.02
 -13   4  11   -0.65    1.42
   4 -11  13    2.11    1.46
  13   4 -11    1.75    0.61
   4  11 -13    2.77    0.77
 -13 -11   6    5.74    1.29
 -11  -6  13    7.37    3.84
 -11  -6  13    6.91    1.63
  -6  11 -13    1.87    1.70
 -13  -6  11    7.40    1.69
 -11 -13   6    8.53    1.90
  13  11  -6    5.03    1.15
   6  13 -11    7.88    1.76
  11   6 -13    6.58    1.61
   6 -11  13    2.40    1.56
  13   6 -11    8.61    1.99
  11  13  -6    7.77    1.74
  -8  13 -11    0.74    0.35
 -13 -11   8    1.12    0.37
  -8 -13  11    2.10    0.58
 -11  -8  13    0.92    0.50
 -11  13  -8    0.91    0.24
  -8  11 -13    2.21    1.66
 -11 -13   8    1.36    0.42
  -8 -11  13    1.79    0.59
  13  11  -8    1.14    0.38
   8  13 -11    2.43    0.64
  11   8 -13    0.83    0.69
  11 -13   8    0.99    0.25
  11  13  -8    0.66    0.34
   8  11 -13    1.21    0.55
 -13 -11  10    0.92    0.39
 -10 -13  11    0.92    0.41
 -11 -10  13    0.84    0.47
 -10  11 -13   -0.78    1.41
 -13 -10  11    1.23    0.50
 -10 -11  13    0.01    0.42
  10 -13  11   -0.11    0.61
  13  11 -10    1.00    0.42
  10  13 -11    0.71    0.39
  11  10 -13    0.27    0.53
  13  10 -11    1.08    0.54
  11  13 -10    0.28    0.32
  12  -1 -13    1.18    1.80
  12  -1 -13   -1.55    1.82
  -1  13 -12    1.61    0.58
 -12  -1  13    0.08    1.33
 -12  -1  13    0.60    1.82
  13  -1 -12   -1.13    1.70
  13  -1 -12    0.75    1.84
 -13  -1  12    5.12    2.81
 -13  -1  12    3.18    1.73
  -1 -12  13    2.17    0.63
 -12   1  13   -1.28    1.92
 -12   1  13    3.02    1.94
   1 -13  12    2.43    0.65
 -13   1  12   -0.87    1.31
 -13   1  12   -0.25    1.94
  13   1 -12    2.29    2.19
  13   1 -12   -0.19    1.56
   1  12 -13    2.07    0.76
  12  -3 -13    0.32    1.35
  13  -3 -12    2.59    2.35
  13  -3 -12   -0.02    1.47
  -3  12 -13    0.23    1.50
  -3  12 -13   -0.35    0.59
 -13  -3  12    1.93    0.79
  -3 -12  13    1.00    0.49
 -12   3  13    1.84    1.60
   3 -13  12    0.58    0.38
   3  13 -12    1.13    0.49
   3 -12  13    0.45    0.48
  13   3 -12    1.24    0.66
  -5  13 -12   -0.09    0.46
 -13 -12   5    0.21    0.26
  -5 -13  12    0.47    0.43
  -5  12 -13   -0.29    0.64
 -13  -5  12    0.15    0.49
  -5 -12  13    0.42    0.41
  13  12  -5    0.30    0.27
   5  13 -12    0.17    0.42
  12   5 -13   -0.41    0.67
   5 -12  13   -1.55    0.92
  13   5 -12    0.36    0.59
   5  12 -13    0.05    0.57
 -13  12  -7    4.75    1.04
  -7  13 -12    3.34    0.83
 -13 -12   7    5.48    1.25
  -7 -13  12    7.31    1.67
  -7  12 -13    3.28    2.19
  -7  12 -13    2.86    1.73
 -13  -7  12    4.17    1.04
 -12 -13   7    3.57    0.83
  -7 -12  13    4.61    1.12
  13 -12   7    5.07    1.12
  13  12  -7    5.23    1.19
   7  13 -12    7.72    1.76
  12   7 -13    3.87    1.09
   7 -12  13    4.33    2.47
  13   7 -12    4.92    1.27
 -13 -12   9    3.37    0.80
  -9 -13  12    3.01    0.79
  -9  12 -13   16.06    4.18
 -13  -9  12    2.36    0.68
 -12 -13   9    3.02    0.73
  -9 -12  13    2.31    0.67
   9 -13  12    2.45    1.64
  13  12  -9    3.81    0.90
  12   9 -13    2.34    0.79
  12  13  -9    2.83    0.71
 -11  13 -12    2.87    2.12
 -13 -12  11    1.61    0.51
 -12 -11  13    1.56    0.54
 -12  13 -11    4.20    2.46
 -13 -11  12    2.56    0.72
 -12 -13  11    2.21    0.61
  11 -13  12    3.41    1.99
  13  12 -11    1.74    0.56
  11  13 -12    2.28    0.68
  12 -13  11    0.44    0.98
  13  11 -12    2.17    0.71
  12  13 -11    1.59    0.51
  11  12 -13    3.04    0.88
 -13   0  13  120.60   59.17
 -13   0  13  120.94   26.69
   0 -13  13   82.90   18.18
  13   0 -13  117.96   57.89
  13  -2 -13   -0.09    1.87
  13  -2 -13    1.24    2.19
  -2  13 -13    1.59    0.68
 -13  -2  13    1.83    1.63
 -13  -2  13    0.09    1.46
  -2 -13  13    1.13    0.46
 -13   2  13   -1.18    1.38
 -13   2  13    0.24    2.03
   2 -13  13    0.52    0.44
  13   2 -13   -1.19    1.93
   2  13 -13    1.31    0.59
  13  -4 -13    0.92    2.03
 -13  -4  13   -0.80    1.36
 -13  -4  13   -0.14    0.70
 -13   4  13    1.13    2.23
   4  13 -13    0.70    0.57
  -6  13 -13   -0.09    0.64
 -13  -6  13    0.43    0.54
 -13 -13   6   -0.11    0.30
  13  13  -6    0.14    0.30
 -13  13  -8   21.16    4.64
 -13  -8  13   14.44    3.22
 -13 -13   8   16.81    3.71
  -8 -13  13   19.63    4.35
  13 -13   8   24.01    5.27
  13   8 -13   22.10    4.91
  13  13  -8   18.38    4.05
   8  13 -13   28.62    6.31
 -13  13 -10    5.77    3.06
 -10  13 -13    5.33    3.09
 -13 -10  13    8.98    2.03
 -13 -13  10    9.38    2.09
 -10 -13  13   11.69    2.62
  13 -13  10    8.12    4.07
  10 -13  13    8.90    4.53
  13  13 -10   10.91    2.43
  10  13 -13   12.58    2.82
 -13 -12  13    0.57    0.49
 -13 -13  12    0.71    0.45
 -12 -13  13    0.01    0.45
  13  12 -13    0.89    0.57
  13  13 -12    0.85    0.46
  12  13 -13   -0.39    0.47
 -14   0   0    1.22    0.37
  14   0   0    1.90    0.47
  14  -1  -1    0.25    0.23
  14  -1   1    0.16    0.19
  14   1  -1    0.31    0.24
 -14  -2   0    0.44    0.23
  14  -2   0    1.50    0.40
  14   2   0    0.82    0.30
 -14   0   2    1.49    0.43
  14   0  -2    1.12    0.36
 -14   2  -2   34.19    7.50
 -14  -2   2   43.61    9.56
  14   2  -2   39.50    8.66
 -14   3  -1   60.88   13.34
 -14  -3   1   50.42   11.06
 -14  -1   3   76.83   16.83
  14  -3   1   58.25   12.77
  14   3  -1   53.03   11.62
  14   1  -3   69.90   15.32
 -14  -3   3    1.41    0.42
  -3  -3  14   -0.38    1.65
   3   3 -14    0.07    1.22
 -14   0   4  727.15  159.30
 -14  -4   2    0.65    0.26
  -2  -4  14   -0.50    1.55
 -14   4   2   -0.46    0.32
  14  -4   2    0.52    0.20
   4   2 -14   -1.89    1.58
   2   4 -14   -0.62    1.19
  14  -4  -4    0.03    0.59
 -14  -4   4   -0.23    0.29
  -4  -4  14    2.82    1.88
  -4  -4  14   -0.31    1.96
   4   4 -14    0.07    1.65
   4   4 -14    1.30    1.46
  14  -5  -1  176.94   38.76
  14  -1  -5  155.33   34.03
 -14  -1   5  136.59   29.93
  -1  -5  14  115.86   25.47
 -14   5   1  189.95   41.59
  14  -5   1  180.13   39.44
 -14   5  -3    0.37    0.16
 -14  -5   3    0.42    0.27
  -5  -3  14   -1.15    1.97
  14  -3  -5    1.04    0.55
 -14  -3   5    1.17    0.42
  -3  -5  14    2.15    1.61
  -3  -5  14    0.08    1.92
 -14   5   3    0.74    0.82
   5   3 -14   -1.69    1.91
   5   3 -14    0.51    1.47
 -14   3   5    1.07    0.68
   3   5 -14    1.50    1.84
   3   5 -14   -0.12    1.48
  14  -5  -5    2.87    1.81
  14  -5  -5    0.71    1.15
 -14  -5   5    0.87    0.39
  -5  -5  14    2.21    1.68
  -5  -5  14    1.89    2.14
   5   5 -14    0.35    1.97
   5   5 -14    1.24    1.53
 -14   6   0   11.42    2.53
  14  -6   0   10.62    2.34
  14   0  -6    9.13    2.05
  14  -6  -2   42.22   20.73
  14  -6  -2   55.15   12.13
 -14   6  -2   32.98    7.23
 -14  -6   2   25.16    5.53
  14  -2  -6   34.00    7.47
 -14  -2   6   29.29    6.44
 -14   6   2   54.66   26.83
  14  -6   2   32.28    7.08
 -14   2   6   39.68    8.72
   2   6 -14   42.13    9.37
  14  -6  -4    0.79    0.99
  14  -6  -4   -0.74    1.12
 -14  -6   4    0.23    0.30
  -6  -4  14    1.91    1.54
  -6  -4  14    3.41    2.39
  14  -4  -6    3.12    2.07
 -14  -4   6    1.50    0.50
  -4  -6  14    0.79    2.21
  -4  -6  14    0.39    1.37
 -14   6   4    0.24    1.13
  14   6  -4    0.56    0.30
   6   4 -14    0.39    2.00
   6   4 -14    2.26    1.71
  14   4  -6    0.71    0.37
   4   6 -14   -1.20    1.91
  14  -6  -6    3.21    1.95
  14  -6  -6    1.57    1.17
 -14  -6   6    3.26    0.79
  -6  -6  14    3.88    2.34
  -6  -6  14    3.67    2.01
 -14   6   6    2.12    1.55
  14   6  -6    3.18    0.76
   6   6 -14    3.18    2.66
   6   6 -14    3.96    1.47
  14  -7  -1    1.06    0.87
  14  -7  -1    2.46    1.08
 -14   7  -1    0.50    0.30
  -1  14  -7    0.19    0.21
  -1 -14   7    0.46    0.27
  -7  -1  14   -0.83    1.46
  -1   7 -14   -0.95    1.26
 -14  -1   7    0.53    0.37
  -1  -7  14   -1.43    1.32
  -1  -7  14    1.55    1.98
 -14   7   1    3.44    2.07
  14  -7   1    0.05    0.23
   1 -14   7    0.79    0.29
   7   1 -14    0.71    1.13
 -14   1   7    0.34    0.48
   1  -7  14    1.22    1.25
   1  -7  14    1.56    1.65
   1   7 -14    1.89    1.90
   1   7 -14    1.31    1.46
  14  -7  -3   26.32    5.90
 -14   7  -3   29.32    6.43
 -14  -7   3   20.48    4.51
  -3 -14   7   24.12    5.30
  14  -3  -7   49.10   24.14
 -14  -3   7   23.72    5.22
  -3  -7  14   37.84    8.56
 -14   7   3   53.62   26.33
 -14   7   3   25.40    5.73
  14  -7   3   24.04    5.27
   3 -14   7   21.11    4.63
  14   7  -3   20.84    4.58
   3  14  -7   23.85    5.24
 -14   3   7   42.59   20.94
   3  -7  14   14.38    3.58
  14   3  -7   21.97    4.85
   3   7 -14   41.18   20.32
   3   7 -14   41.76    9.29
 -14  -7   5    3.31    0.79
  -5 -14   7    3.94    0.91
  -7  -5  14    1.33    1.54
  -7  -5  14    3.10    2.05
 -14  -5   7    5.81    1.34
  -5  -7  14    3.99    2.44
  -5  -7  14    2.78    1.61
 -14   7   5    0.47    1.20
   5  14  -7    4.82    1.10
   7   5 -14   -1.13    2.30
   7   5 -14    2.25    1.51
 -14   5   7    6.24    3.28
 -14   5   7    8.65    2.52
   5   7 -14    3.88    2.80
 -14  -7   7    7.79    1.74
  -7 -14   7    7.08    1.59
  -7  -7  14    9.18    2.32
  14   7  -7    7.64    1.71
   7  14  -7    8.33    1.86
   7   7 -14    5.65    1.46
 -14   8   0   -0.27    0.86
  -8   0  14   -1.12    1.52
  14  -8   0   -0.38    0.68
  14  -8   0    0.72    0.79
   0 -14   8    0.55    0.26
   8   0 -14    0.08    1.21
   0  -8  14   -0.91    1.24
   0  -8  14    0.01    1.76
   0   8 -14   -1.31    1.81
  14  -8  -2   -0.49    0.93
  -2  14  -8    1.43    0.37
  -2 -14   8    2.30    0.57
  -8  -2  14    2.63    1.76
  -8  -2  14    0.75    2.10
  14  -2  -8    2.75    1.99
  14  -2  -8    0.54    0.95
  -2   8 -14    2.50    1.97
 -14  -2   8    1.09    0.42
  -2  -8  14    2.71    1.77
  -2  -8  14    3.60    2.21
 -14   8   2   -0.03    0.89
  14  -8   2    0.65    0.30
   2 -14   8    1.81    0.45
   2  14  -8    2.00    0.50
   8   2 -14   -0.50    1.40
   8   2 -14    2.53    2.22
 -14   2   8    1.28    1.13
 -14   2   8    0.98    1.33
   2  -8  14    1.58    1.64
   2  -8  14    1.23    1.17
  14   2  -8    0.91    0.44
   2   8 -14   -6.66    3.72
   2   8 -14    1.15    1.14
 -14   8  -4  133.72   29.29
  -4  14  -8   92.87   20.34
  -4 -14   8   93.95   20.58
  -8  -4  14  149.49   73.38
  14  -4  -8  153.24   75.21
  14  -4  -8  179.47   39.37
 -14  -4   8  124.79   27.35
  14  -8   4  109.10   23.89
   4 -14   8   99.57   21.82
   4  14  -8   94.79   20.77
  14   4  -8  135.49   29.68
   4   8 -14  153.35   33.61
 -14  -8   6   13.78    3.04
  -6 -14   8   13.59    3.00
 -14  -6   8   15.19    3.36
  -6  -8  14    4.53    2.55
  -6  -8  14   12.08    2.77
  14   8  -6   13.89    3.06
   6  14  -8   13.26    2.93
   8   6 -14   12.35    2.89
  14   6  -8   14.51    3.22
 -14  -8   8    0.68    0.35
  -8 -14   8    0.30    0.27
  -8  -8  14   -0.59    1.36
  -8  -8  14    0.54    0.57
   8 -14   8    0.49    0.17
  14   8  -8    0.60    0.35
   8  14  -8    0.42    0.28
   8   8 -14    0.63    2.24
   8   8 -14   -0.09    0.72
   9  -1 -14   -0.44    1.29
 -14   9  -1    0.30    0.78
  -1  14  -9    0.87    0.30
  -1 -14   9    0.03    0.23
  -9  -1  14    0.33    1.26
  -9  -1  14   -0.33    2.01
  -1  -9  14   -0.74    1.23
  -1  -9  14    1.14    1.34
  -9   1  14   -1.76    1.78
  14  -9   1    0.12    0.74
  14  -9   1    0.05    0.80
   1 -14   9    0.60    0.26
   9   1 -14   -2.07    2.15
   9   1 -14   -0.66    1.58
 -14   1   9    0.71    1.23
 -14   1   9    0.61    0.91
   1  -9  14    0.63    1.24
  14   1  -9   -0.05    1.51
  14   1  -9    0.03    0.42
   1   9 -14    0.66    1.76
  -3  14  -9   19.14    4.20
  -3 -14   9   17.40    3.83
  -9  -3  14   14.62    7.33
  -9  -3  14   19.06    4.78
  14  -3  -9   15.14    7.56
  14  -3  -9   18.68    4.51
  -3   9 -14   13.44    3.42
 -14  -3   9   15.27    3.38
  -3  -9  14   22.21    4.98
   3 -14   9   18.95    4.16
   9   3 -14   14.40    7.43
   9   3 -14   31.73    7.22
 -14   3   9   20.11    9.96
 -14   3   9   22.09    5.23
   3  -9  14   13.21    3.48
  14   3  -9   16.69    3.70
 -14   9  -5   35.17    7.71
  -5  14  -9   38.92    8.53
 -14  -9   5   28.88    6.34
  -5 -14   9   32.90    7.22
  -9  -5  14   32.44   16.00
  -9  -5  14   61.50   13.60
  14  -5  -9   23.05   11.47
 -14  -5   9   36.85    8.09
  14  -9   5   31.72    6.95
   5 -14   9   34.23    7.51
  14   9  -5   28.02    6.15
  14   5  -9   36.23    7.96
   5   9 -14   27.99    6.17
  -7  14  -9    1.30    0.34
 -14  -9   7    1.06    0.38
 -14  -7   9    0.62    0.41
  -9 -14   7    0.80    0.34
  -7  -9  14    0.23    0.55
   7 -14   9    1.43    0.38
  14   9  -7    0.71    0.33
   9   7 -14    0.00    0.83
  14   7  -9    1.33    0.51
   9  14  -7    0.75    0.34
   7   9 -14    0.78    0.69
  -9  14  -9    0.47    0.21
 -14  -9   9    0.50    0.32
   9 -14   9    0.52    0.20
  14   9  -9    0.51    0.36
   9  14  -9    0.60    0.38
   9   9 -14    1.18    0.72
 -10   0  14   -0.55    1.24
 -10   0  14   -0.23    1.93
   0 -14  10    0.45    0.25
  10   0 -14    3.80    2.70
  10   0 -14   -0.75    1.44
   0 -10  14    0.49    1.17
  14   0 -10    0.08    1.09
   0  10 -14   -0.54    1.04
  -2  14 -10    0.95    0.31
 -10  -2  14    3.44    2.15
 -10  -2  14    1.57    1.99
  -2  10 -14    1.74    1.87
  -2  10 -14   -0.36    1.58
 -14  -2  10    0.99    1.23
 -14  -2  10    1.12    0.53
  -2 -10  14    0.44    0.56
   2 -14  10    1.04    0.33
  10   2 -14   -1.78    2.25
  10   2 -14   -0.58    1.67
 -14   2  10    1.05    1.65
 -14   2  10    0.47    1.31
   2 -10  14    2.62    1.66
   2 -10  14    1.31    1.62
  14   2 -10    1.10    0.55
 -14  10  -4    5.40    2.73
  -4  14 -10   10.00    2.21
 -14 -10   4    6.81    1.53
 -10  -4  14    9.08    4.71
 -10  -4  14    7.79    2.47
  14  -4 -10    1.43    1.71
  -4  10 -14    6.41    2.30
  -4  10 -14    7.68    4.13
 -14  -4  10    6.27    1.45
  -4 -10  14    5.79    1.40
  -4 -10  14    1.89    1.54
   4 -14  10   10.63    2.35
  14  10  -4    6.35    1.43
   4  14 -10    8.68    1.93
  10   4 -14    2.25    2.54
  10   4 -14    5.17    2.17
 -14   4  10    1.13    1.61
 -14   4  10    6.93    3.64
   4 -10  14    7.32    3.74
   4 -10  14    6.69    2.22
  14   4 -10    5.21    1.25
   4  10 -14    4.91    1.20
  -6  14 -10    3.22    0.76
 -14 -10   6    2.83    0.69
  -6 -14  10    3.11    0.75
 -10  -6  14    1.06    0.85
  -6  10 -14    1.51    1.72
  -6  10 -14    1.28    1.73
 -14  -6  10    2.50    0.67
 -10 -14   6    1.33    0.40
  -6 -10  14    3.11    0.85
  14  10  -6    2.12    0.55
   6  14 -10    2.23    0.57
  10   6 -14    1.12    0.80
   6 -10  14    0.42    1.80
  14   6 -10    2.40    0.69
  -8  14 -10    0.38    0.25
 -14 -10   8   -0.16    0.27
  -8 -14  10    0.37    0.31
 -10  -8  14   -0.17    0.53
 -10  14  -8    0.11    0.14
  -8  10 -14   -0.42    1.68
 -14  -8  10   -0.20    0.94
 -14  -8  10   -0.46    0.40
 -10 -14   8   -0.27    0.27
  -8 -10  14    0.11    0.48
   8 -14  10    0.16    0.29
  14  10  -8    0.05    0.29
   8  14 -10    0.16    0.29
  10   8 -14    0.24    0.69
  10 -14   8    0.26    0.14
  14   8 -10    0.47    0.46
  10  14  -8    0.03    0.28
   8  10 -14    0.10    0.62
 -10 -14  10    0.08    0.32
 -10 -10  14    0.57    0.50
  10 -14  10    0.78    0.30
  14  10 -10    0.35    0.36
  10  14 -10    0.62    0.34
  10  10 -14    1.65    0.75
 -11  -1  14   -0.32    1.95
  14  -1 -11   -1.02    1.68
  -1 -11  14   -0.11    0.52
   1 -14  11    0.44    0.31
   1  14 -11    0.58    0.33
  11   1 -14   -0.95    2.08
  11   1 -14   -0.35    1.63
   1 -11  14    0.20    0.68
  14   1 -11   -0.42    0.98
   1  11 -14   -0.46    1.59
   1  11 -14   -0.63    0.67
  -3  14 -11    1.44    0.44
  -3 -14  11    1.59    0.46
 -11  -3  14    0.04    1.36
 -11  -3  14   -0.20    1.74
  -3  11 -14    1.65    1.93
 -14  -3  11    0.87    1.29
 -14  -3  11    0.19    0.49
  -3 -11  14    0.55    0.53
   3 -14  11    1.03    0.39
   3  14 -11    2.18    0.58
  11   3 -14    2.14    2.40
  11   3 -14    0.53    1.90
 -14   3  11   -1.20    1.31
 -14   3  11   -0.61    1.76
   3 -11  14    1.93    1.48
  14   3 -11    0.70    0.55
  -5  14 -11    2.11    0.58
 -14 -11   5    2.78    0.68
  -5 -14  11    2.40    0.63
 -11  -5  14    0.76    1.14
  14  -5 -11    0.81    1.51
  -5  11 -14    0.92    1.99
 -14  -5  11    1.03    0.47
  -5 -11  14    1.37    0.55
  14 -11   5    0.42    0.38
  14  11  -5    4.04    0.95
   5  14 -11    3.29    0.79
  11   5 -14    1.14    1.21
 -14   5  11    0.31    1.77
   5 -11  14    0.63    1.16
  14   5 -11    0.71    0.53
   5  11 -14    1.51    0.69
 -14 -11   7    0.91    0.33
  -7 -14  11    1.31    0.42
 -11  -7  14    0.46    0.58
 -14  -7  11    1.17    0.46
 -11 -14   7    0.54    0.29
  -7 -11  14    1.43    0.61
  14  11  -7    1.00    0.36
   7  14 -11    0.74    0.34
  11   7 -14    0.26    0.75
   7 -11  14    1.33    1.20
  14   7 -11    0.98    0.52
  11  14  -7    1.30    0.43
   7  11 -14    1.58    0.70
  -9  14 -11    0.32    0.29
  -9 -14  11    0.57    0.32
 -11  -9  14   -0.31    0.48
 -11  14  -9    0.47    0.18
  -9  11 -14    1.26    1.62
 -14  -9  11    0.32    0.43
   9 -14  11    0.66    0.34
  14  11  -9   -0.26    0.30
  11   9 -14    0.55    0.72
  11 -14   9    0.33    0.20
  14   9 -11    0.63    0.52
  11  14  -9    0.29    0.34
   9  11 -14    0.13    0.66
 -11 -14  11    0.48    0.38
 -11 -11  14   -0.16    0.45
  14  11 -11    1.15    0.53
  11  11 -14    0.70    0.57
   0 -14  12    1.11    0.46
 -14   0  12   -1.80    1.52
 -14   0  12    3.59    1.86
   0 -12  14    0.28    0.53
  14   0 -12    0.45    1.70
  14   0 -12   -0.85    1.90
  -2 -14  12    1.30    0.48
  14  -2 -12    0.82    1.74
  14  -2 -12    0.17    2.15
  -2  12 -14    0.36    0.71
 -14  -2  12    1.09    1.09
 -12   2  14   -1.02    1.75
   2  14 -12    1.39    0.49
  12   2 -14   -3.43    2.89
  12   2 -14    0.20    2.12
  14   2 -12    0.07    1.04
   2  12 -14    0.00    0.63
  -4 -14  12    0.52    0.37
  -4  12 -14   -0.14    1.06
 -14  -4  12   -0.31    0.54
  -4 -12  14    0.40    0.45
   4 -14  12    0.19    0.31
   4  14 -12   -0.16    0.43
  12   4 -14    1.60    2.07
  12   4 -14    0.38    1.58
 -14   4  12   -0.30    1.79
  14   4 -12   -0.24    0.58
   4  12 -14   -0.24    0.69
 -12  -6  14   -0.04    0.63
  -6  12 -14   -0.45    1.66
  -6  12 -14    1.37    1.93
 -14  -6  12    0.99    0.49
 -12 -14   6    0.40    0.28
  -6 -12  14    0.10    0.49
   6 -14  12    0.25    0.38
  14  12  -6    0.55    0.32
  12   6 -14   -0.58    2.44
  12   6 -14    0.00    0.74
  14   6 -12    0.75    0.65
  12  14  -6    0.26    0.31
  -8  14 -12    1.87    0.54
  -8 -14  12    1.22    0.49
 -12  14  -8    1.73    0.40
  -8  12 -14   -1.00    2.08
 -14  -8  12    1.28    0.50
  -8 -12  14    0.96    0.49
   8  14 -12    1.74    0.53
  12   8 -14    1.43    0.76
  12 -14   8    1.92    0.44
  14   8 -12    1.92    0.66
   8  12 -14    0.46    0.51
 -10  14 -12   -0.07    0.44
 -14 -12  10    0.69    0.32
 -10 -14  12    1.35    0.48
 -12 -14  10    0.96    0.37
 -10 -12  14    2.46    0.70
  10  14 -12    2.14    0.61
  12  10 -14    0.37    0.60
  14  10 -12    1.51    0.62
  12  14 -10    0.51    0.37
 -12  14 -12   -1.08    1.58
 -14 -12  12    0.45    0.41
 -12 -14  12    0.48    0.39
  12 -14  12    1.35    1.29
  12  14 -12   -0.07    0.39
  13  -1 -14    5.65    3.63
  13  -1 -14    0.11    2.77
  -1  14 -13   -0.62    0.53
 -13  -1  14   -3.38    2.24
 -13  -1  14    3.23    2.73
  14  -1 -13   -4.29    2.89
  14  -1 -13   -3.32    2.86
 -14  -1  13   -1.41    1.60
 -14  -1  13    1.32    2.18
  -1 -13  14    0.62    0.50
 -13   1  14    0.50    1.40
 -13   1  14    1.42    2.88
   1 -14  13    0.41    0.38
   1  14 -13    1.59    0.61
  13   1 -14   -5.06    3.20
 -14   1  13    5.23    3.04
 -14   1  13   -3.08    2.07
  14   1 -13    2.38    2.25
  14   1 -13    0.46    2.12
   1  13 -14    0.65    0.64
  13  -3 -14   -0.04    1.87
 -13  -3  14   -1.41    1.70
 -13  -3  14    0.06    1.63
  14  -3 -13    0.99    2.14
  14  -3 -13    0.75    2.63
  -3  13 -14   -1.17    0.71
 -14  -3  13    0.15    1.11
  -3 -13  14    0.07    0.47
 -13   3  14    0.13    1.89
   3 -14  13    0.49    0.42
   3  14 -13    0.39    0.47
   3 -13  14    0.48    1.37
   3 -13  14    0.32    0.54
  14   3 -13    0.57    0.85
  -5  14 -13    0.88    0.54
  -5 -14  13    0.28    0.43
 -13  -5  14    3.58    1.02
 -14  -5  13   -0.09    0.53
  -5 -13  14   -0.38    0.42
   5 -14  13   -0.14    0.44
   5  14 -13    0.19    0.43
   5 -13  14    0.56    0.69
  14   5 -13   -0.72    0.67
   5  13 -14   -0.09    0.57
 -14 -13   7   -0.38    0.27
  -7 -14  13    1.28    0.53
 -13  -7  14   -0.14    0.50
  -7  13 -14   -4.41    2.87
  -7  13 -14   -1.03    1.38
 -14  -7  13    0.39    0.45
 -13 -14   7    0.13    0.28
  -7 -13  14    0.49    0.43
   7  14 -13    1.66    0.58
   7 -13  14    1.55    1.49
  14   7 -13    0.70    0.65
  13  14  -7    0.40    0.32
 -14  13  -9   12.02    5.97
 -14 -13   9   15.60    3.44
  -9 -14  13   17.79    3.94
 -13  -9  14   15.37    3.43
 -13  14  -9   19.56    4.29
  -9  13 -14    7.30    4.04
 -14  -9  13   14.81    3.29
  -9 -13  14   11.98    2.69
  14  13  -9   12.29    2.73
   9  14 -13   18.96    4.20
  13   9 -14   20.42    4.56
  13 -14   9   18.71    4.11
  14   9 -13   19.61    4.35
  13  14  -9   13.90    3.07
 -14  13 -11    1.26    1.28
 -11  14 -13    1.17    1.76
 -14 -13  11    1.00    0.42
 -11 -14  13    0.33    0.45
 -13 -11  14    0.72    0.42
 -13  14 -11   -0.13    1.28
 -11  13 -14    0.51    1.52
  11 -14  13   -1.34    1.40
  14  13 -11    2.58    0.68
  13 -14  11    1.19    1.10
  14  11 -13    0.99    0.58
  13  14 -11    0.93    0.41
  11  13 -14    0.78    0.58
 -13  14 -13   -0.32    1.36
 -13  14 -13    0.83    2.93
 -14 -13  13   -0.20    0.38
 -13 -13  14    0.40    0.46
  13  14 -13   -0.30    0.38
  13  13 -14   -0.57    0.54
 -14   0  14  123.36   60.58
 -14   0  14   62.67   14.17
   0 -14  14   53.36   11.72
  14   0 -14   81.23   39.93
  14   0 -14   63.08   14.25
  14  -2 -14   -2.15    2.57
  14  -2 -14   -0.70    2.78
  -2  14 -14    0.48    0.61
 -14  -2  14    3.24    2.31
 -14  -2  14    1.22    2.04
  -2 -14  14   -0.19    0.39
 -14   2  14   -1.60    1.75
 -14   2  14    0.80    2.33
   2 -14  14    0.70    0.45
  14   2 -14   -0.93    2.37
  14   2 -14   -0.29    1.84
   2  14 -14   -0.23    0.55
  14  -4 -14    1.95    1.94
 -14  -4  14   -0.06    0.79
  -4 -14  14    0.22    0.45
 -14   4  14   -0.57    2.18
  14   4 -14   -1.11    2.61
  14   4 -14    0.56    0.92
  -6  14 -14    0.25    0.62
 -14  -6  14    0.44    0.56
 -14 -14   6    0.46    0.30
  -6 -14  14    0.27    0.41
  14   6 -14    0.35    0.76
  14  14  -6   -0.21    0.27
  14 -14   8    9.94    2.18
  14   8 -14    7.14    1.73
   8  14 -14   14.85    3.31
 -10  14 -14    2.48    2.35
 -14 -14  10    5.71    1.30
 -10 -14  14   -2.56    1.85
 -10 -14  14    4.58    1.14
  14 -14  10    1.60    1.11
  10 -14  14    1.34    1.47
  14  10 -14    3.70    0.98
  14  14 -10    6.15    1.42
  10  14 -14    4.71    1.17
 -14  14 -12    1.03    1.19
 -14  14 -12    2.52    2.63
 -14 -14  12    0.23    0.32
 -12 -14  14    0.61    0.47
  12 -14  14   -1.64    1.32
  14  12 -14    0.68    0.59
  14  14 -12    0.28    0.35
  12  14 -14    0.44    0.47
 -14  14 -14    0.37    1.47
 -14 -14  14   -0.59    0.45
  14  14 -14   -0.20    0.50
 -15  -1   0    0.31    0.22
  15   1   0   -0.03    0.20
 -15   0   1   -0.18    0.23
  15   0   1   -0.02    0.19
  15   0  -1    0.01    0.22
  15  -2  -1    2.14    0.55
 -15   2  -1    1.11    0.31
 -15  -2   1    0.87    0.30
  15  -1  -2    1.96    0.54
 -15  -1   2    1.64    0.46
  15  -2   1    0.59    0.22
  15   2  -1    0.81    0.29
 -15   1   2    1.32    0.41
  15   1  -2    1.25    0.36
 -15   3   0    5.84    1.31
  15  -3   0    4.74    1.07
 -15   0   3    6.12    1.39
  15   0  -3    4.77    1.10
  15  -3  -2    0.35    0.25
 -15  -3   2    0.40    0.27
  15  -2  -3    0.21    0.24
 -15  -2   3   -0.27    0.30
  15  -3   2    0.32    0.19
  15   3  -2    0.09    0.24
  15  -4  -1    5.95    1.33
 -15   4  -1   10.78    2.37
 -15  -4   1    6.02    1.35
  15  -1  -4    7.84    1.75
 -15   4   1    6.06    1.36
  15  -4   1    9.72    2.14
  15  -4  -3   -0.24    0.32
 -15   4  -3    0.14    0.14
  -4  -3  15    0.54    1.52
  15  -3  -4   -0.29    0.31
 -15  -3   4   -0.21    0.28
  -3  -4  15   -0.23    1.46
 -15   4   3    0.20    0.33
   4   3 -15   -0.79    1.19
 -15   3   4    0.09    0.37
  15   3  -4    0.15    0.27
   3   4 -15   -0.35    1.14
 -15   5   0    3.27    0.76
  15  -5   0    3.04    0.70
  15   0  -5    1.77    0.50
   0   5 -15    0.06    1.30
  15  -5  -2   17.74    3.91
 -15   5  -2   18.29    4.01
 -15  -5   2   12.92    2.85
  15  -2  -5   17.65    3.89
 -15  -2   5   21.28    4.68
 -15   5   2   15.78    7.83
  15  -5   2   17.88    3.92
 -15   2   5   19.12    4.21
  15   2  -5   21.59    4.75
 -15  -5   4    0.22    0.27
  -5  -4  15   -0.02    1.32
  -5  -4  15    0.10    2.13
 -15  -4   5   -0.21    0.32
  -4  -5  15    0.68    1.28
  -4  -5  15    0.45    1.96
 -15   5   4    0.56    0.94
  15   5  -4    0.08    0.27
   5   4 -15    1.92    2.12
   5   4 -15   -0.12    1.54
 -15   6  -1    0.51    0.23
  15  -1  -6    2.00    0.59
  -1   6 -15   -1.61    1.13
  -1  -6  15    0.40    2.09
 -15   6   1    0.35    0.34
  15  -6   1    0.22    0.19
   6   1 -15    0.07    1.56
 -15   1   6    0.36    0.39
   1  -6  15   -0.11    1.53
  15   1  -6    0.39    0.34
   1   6 -15   -2.00    1.86
   1   6 -15   -0.14    1.35
  15  -6  -3    5.42    2.81
  15  -6  -3    3.23    1.27
 -15   6  -3    3.55    0.79
 -15  -6   3    2.35    0.59
  -6  -3  15    5.77    3.12
  -6  -3  15    0.09    2.17
  15  -3  -6    3.10    1.08
 -15  -3   6    3.68    0.90
 -15   6   3    7.77    3.98
  15  -6   3    3.54    0.79
   6   3 -15    1.88    2.30
   6   3 -15    2.15    1.67
   3   6 -15    1.18    1.49
  15  -6  -5   -1.62    1.29
  15  -6  -5   -0.82    1.18
 -15  -6   5    0.10    0.26
  -6  -5  15   -1.02    1.43
  -6  -5  15   -0.25    2.37
  15  -5  -6   -1.02    1.48
  15  -5  -6   -0.39    1.04
 -15  -5   6    0.13    0.30
  -5  -6  15   -2.09    1.75
  -5  -6  15   -1.12    2.11
  15   6  -5    0.55    0.29
   6   5 -15   -1.00    1.69
   6   5 -15   -1.27    2.30
 -15   5   6   -0.98    1.53
 -15   5   6   -0.60    1.31
  15   5  -6    0.20    0.30
   5   6 -15   -0.29    2.07
 -15   0   7    0.64    0.41
   0  -7  15    1.96    1.52
   0  -7  15   -1.47    2.02
   0   7 -15   -2.09    1.87
   0   7 -15    0.26    1.37
  15  -7  -2    1.17    1.03
  15  -7  -2    2.11    1.21
 -15   7  -2    0.13    0.18
  15  -2  -7   -0.01    0.58
  -2  -7  15    0.66    1.22
  -2  -7  15    1.10    2.18
 -15   7   2   -1.76    1.46
  15  -7   2    0.54    0.22
 -15   2   7    0.17    0.69
   2  -7  15    0.46    1.48
   2   7 -15    0.73    1.94
   2   7 -15    2.32    1.67
 -15   7  -4   14.67    3.22
 -15  -7   4   16.23    3.57
  -4 -15   7   14.65    3.23
  -7  -4  15   15.14    7.55
  -7  -4  15   17.32    4.55
 -15  -4   7   16.90    3.74
 -15   7   4   29.43   14.50
 -15   7   4   12.03    3.01
  15  -7   4   12.28    2.69
  15   7  -4   17.57    3.87
   4  15  -7   13.25    2.93
   7   4 -15   20.05    4.82
   7   4 -15    9.18    5.07
  15   4  -7   18.91    4.17
   4   7 -15   21.71    4.99
 -15  -7   6    0.51    0.29
  -6 -15   7    0.37    0.27
  -7  -6  15   -1.19    1.47
  -7  -6  15    2.08    1.83
  15  -6  -7   -2.70    1.79
  15  -6  -7    1.03    1.50
 -15  -6   7    1.70    0.52
  -6  -7  15    0.83    1.44
  -6  -7  15    0.08    1.42
  15   7  -6    0.28    0.27
   6  15  -7   -0.10    0.24
   7   6 -15   -1.56    2.39
   7   6 -15   -1.63    1.99
 -15   6   7   -1.94    1.49
 -15   6   7   -0.84    1.56
  15   6  -7    1.67    0.49
   6   7 -15    2.85    2.69
  15  -8  -1    1.37    0.98
  15  -8  -1    0.73    0.90
  -1  15  -8    0.01    0.21
  -8  -1  15   -0.65    1.47
  15  -1  -8   -0.02    0.51
 -15  -1   8   -0.28    0.39
  -1  -8  15   -0.67    1.30
  -1  -8  15    0.35    1.95
 -15   8   1   -0.14    0.93
   1 -15   8    0.05    0.25
   1  15  -8    0.40    0.26
 -15   1   8   -0.37    0.56
   1  -8  15    0.62    1.06
   1   8 -15   -0.96    1.79
  15  -8  -3    0.37    1.00
  15  -8  -3   -0.11    1.10
  -3  15  -8    1.95    0.48
 -15  -8   3    0.95    0.34
  15  -3  -8    3.02    1.93
  15  -3  -8    1.68    1.44
  -3  -8  15    1.65    1.52
  -3  -8  15    1.15    1.76
 -15   8   3   -0.19    1.10
  15  -8   3    0.75    0.25
   3 -15   8    1.42    0.39
  15   8  -3    1.19    0.37
   3  15  -8    0.80    0.33
   8   3 -15    0.02    1.71
 -15   3   8    4.02    2.30
  15   3  -8    0.85    0.41
   3   8 -15   -1.81    2.31
   3   8 -15    0.57    1.23
 -15   8  -5   14.78    3.24
  -5  15  -8   16.15    3.55
 -15  -8   5   14.24    3.14
  -8  -5  15   19.14    4.68
   5 -15   8   15.67    3.44
  15   8  -5   13.24    2.92
   5  15  -8   14.61    3.22
   8   5 -15   21.82   10.98
   8   5 -15   23.70    5.63
 -15   5   8   42.75   21.02
 -15   5   8   19.84    4.70
  15   5  -8   21.13    4.66
   5   8 -15   18.75    4.27
  -7  15  -8    0.90    0.26
  -8  -7  15    1.70    1.28
  15  -7  -8   -0.24    1.39
  -8 -15   7    1.12    0.38
  -7  -8  15    1.60    0.97
   7 -15   8    1.29    0.33
  15   8  -7    0.72    0.31
   7  15  -8    0.79    0.37
   8   7 -15   -0.88    1.54
 -15   7   8    1.31    1.83
  15   7  -8    1.18    0.47
   8  15  -7    1.07    0.37
   7   8 -15    0.63    0.92
 -15   9   0    0.26    0.95
 -15   9   0   -0.68    1.10
  -9   0  15   -0.92    1.43
  15  -9   0    0.89    0.96
  15  -9   0    0.34    1.00
   0 -15   9    0.16    0.24
   9   0 -15    0.92    1.32
 -15   0   9    0.44    0.52
   0  -9  15   -1.79    1.51
   0   9 -15    0.09    1.68
  15  -9  -2    0.69    0.78
 -15   9  -2    2.17    1.36
  -2  15  -9    1.63    0.42
  -2 -15   9    2.32    0.57
  -9  -2  15    5.87    3.17
  -9  -2  15    1.84    1.98
  15  -2  -9    0.60    1.38
  15  -2  -9    1.55    1.41
  -2  -9  15    3.04    1.96
  -2  -9  15    1.99    1.45
 -15   9   2    0.46    1.03
  15  -9   2    1.31    0.63
   2 -15   9    1.65    0.45
   2  15  -9    2.25    0.56
 -15   2   9    1.64    1.51
 -15   2   9    2.10    1.31
   2  -9  15   -0.01    1.72
   2   9 -15    3.50    2.70
 -15   9  -4    4.21    0.94
  -4  15  -9    3.15    0.72
 -15  -9   4    2.31    0.58
  -4 -15   9    3.21    0.76
  -9  -4  15    4.61    2.67
  15  -4  -9    2.42    1.77
  15  -4  -9    1.07    1.69
  -4   9 -15    1.85    1.76
  -4  -9  15    5.63    1.69
   4 -15   9    3.40    0.79
  15   9  -4    2.02    0.54
   4  15  -9    3.26    0.77
   4  -9  15    1.09    1.84
  15   4  -9    3.12    0.81
   4   9 -15    1.07    0.84
  -6  15  -9    2.00    0.48
  -6 -15   9    1.96    0.52
  15  -6  -9    0.03    1.43
  -6   9 -15   -0.15    1.70
  -6  -9  15    2.13    0.84
  15   9  -6    2.04    0.52
   6  15  -9    1.55    0.44
   9   6 -15   -0.51    1.85
 -15   6   9   -0.01    1.63
  15   6  -9    2.73    0.80
  -8  15  -9    0.57    0.21
 -15  -9   8    0.90    0.34
  -8 -15   9    0.22    0.28
 -15  -8   9    0.97    0.43
  -8  -9  15    2.40    1.80
  -8  -9  15    0.18    0.63
   8 -15   9    0.58    0.22
   8  15  -9    0.37    0.28
   9   8 -15    0.35    0.85
   9 -15   8    0.38    0.17
   8   9 -15   -0.02    0.79
  10  -1 -15   -0.25    1.41
  -1  15 -10    0.86    0.30
  -1 -15  10    0.10    0.23
 -10  -1  15    0.68    1.39
 -10  -1  15   -0.19    2.10
 -15  -1  10    0.20    0.49
  -1 -10  15   -0.72    1.35
 -10   1  15    0.96    1.52
  15 -10   1    0.36    0.71
   1 -15  10    0.35    0.23
   1  15 -10    0.29    0.27
  10   1 -15   -0.01    2.08
  10   1 -15    0.20    2.03
 -15   1  10    0.79    1.40
 -15   1  10   -0.54    1.10
   1 -10  15    0.26    1.22
   1 -10  15    0.52    1.78
   1  10 -15    0.03    1.28
 -15  10  -3    0.87    0.92
  -3  15 -10    0.68    0.26
  -3 -15  10    0.55    0.28
 -10  -3  15    0.16    1.51
 -10  -3  15   -1.69    2.32
  15  -3 -10   -1.70    1.70
  15  -3 -10    1.11    1.98
  -3  10 -15    0.66    1.75
  -3  10 -15    1.57    2.11
  -3 -10  15    0.26    0.76
  15 -10   3    0.15    0.53
  15 -10   3    0.45    0.83
   3  15 -10    0.87    0.35
  10   3 -15   -1.86    2.28
  10   3 -15   -1.26    1.96
 -15   3  10    1.04    1.47
 -15   3  10    1.95    1.98
   3 -10  15    0.29    1.09
   3 -10  15    0.11    1.85
  15   3 -10    0.76    0.49
   3  10 -15    0.80    2.03
   3  10 -15    0.96    0.84
 -15  10  -5    1.27    0.33
  -5  15 -10    1.08    0.32
  -5 -15  10    0.64    0.31
 -10  -5  15   -0.44    1.53
 -10  -5  15    0.40    1.72
  15  -5 -10   -0.86    1.59
  15  -5 -10    0.27    1.97
  -5  10 -15    1.66    2.12
  -5 -10  15    0.16    0.59
  15 -10   5    2.32    0.53
   5 -15  10    1.41    0.39
  15  10  -5    0.68    0.31
   5  15 -10    0.86    0.34
  10   5 -15    0.28    2.04
   5 -10  15   -0.53    2.14
   5 -10  15    1.19    1.20
  15   5 -10    0.85    0.48
   5  10 -15   -0.31    2.33
   5  10 -15   -0.18    0.69
  -7  15 -10    0.66    0.27
 -15 -10   7    0.13    0.25
  -7 -15  10    0.84    0.33
 -10  -7  15    0.76    1.55
 -10  -7  15   -0.12    0.70
  -7  10 -15    0.13    1.86
 -10 -15   7   -0.05    0.30
  -7 -10  15    0.51    0.62
   7 -15  10    0.28    0.20
   7  15 -10    0.98    0.35
   7 -10  15   -1.77    2.04
  10  15  -7    0.30    0.31
   7  10 -15    0.44    0.72
  -9  15 -10    0.40    0.20
 -15 -10   9    0.20    0.32
  -9 -15  10    0.31    0.31
 -10  -9  15   -0.60    0.62
 -10  15  -9    0.34    0.18
 -15  -9  10   -0.23    0.35
 -10 -15   9    0.45    0.32
   9 -15  10    0.46    0.24
  15  10  -9    0.99    0.38
   9  15 -10    0.05    0.32
  10 -15   9    0.45    0.18
  10  15  -9   -0.12    0.29
   9  10 -15   -0.20    0.68
 -11   0  15    0.11    1.38
 -11   0  15    1.67    2.34
   0 -15  11    0.14    0.26
  11   0 -15    0.83    2.57
  11   0 -15   -2.59    2.40
 -15   0  11   -0.37    1.36
   0 -11  15    1.70    1.22
   0  11 -15   -0.19    0.94
  11  -2 -15   -2.81    2.16
  -2  15 -11    0.13    0.25
  -2 -15  11    0.64    0.29
 -11  -2  15   -0.11    1.45
 -11  -2  15    1.41    2.63
  -2  11 -15   -0.42    1.97
 -11   2  15    0.60    2.17
   2 -15  11    0.90    0.32
   2  15 -11    0.39    0.30
  11   2 -15   -1.99    2.20
  11   2 -15    0.46    2.70
 -15   2  11   -1.76    2.34
 -15   2  11   -1.42    1.56
   2 -11  15   -1.71    1.50
   2 -11  15   -0.91    1.67
  15   2 -11    0.41    0.58
   2  11 -15   -0.16    0.79
 -15  11  -4   -0.84    0.83
  -4  15 -11    0.58    0.27
  -4 -15  11    0.87    0.35
 -11  -4  15   -0.51    1.52
 -11  -4  15    0.03    2.23
  15  -4 -11    0.12    1.87
  15  -4 -11    0.49    2.65
  -4  11 -15    1.49    2.10
  -4 -11  15    0.32    0.59
  15 -11   4    0.68    0.79
  15 -11   4    1.30    0.82
  11   4 -15    1.55    2.49
  11   4 -15    0.17    2.12
 -15   4  11    2.95    2.01
 -15   4  11    0.64    2.39
   4 -11  15    0.65    1.25
  15   4 -11    0.03    0.51
   4  11 -15   -0.17    0.80
  -6  15 -11    0.18    0.29
 -15 -11   6    0.35    0.27
 -11  -6  15   -0.38    1.02
  15  -6 -11   -0.60    1.89
  15 -11   6    0.35    0.10
  15  11  -6    0.25    0.28
   6  15 -11    0.12    0.28
  11   6 -15   -0.42    1.01
 -15   6  11    0.15    2.20
   6 -11  15   -0.02    1.14
  15   6 -11    0.24    0.46
  -8  15 -11    0.55    0.29
 -15 -11   8    0.51    0.32
 -11  -8  15    0.76    0.65
 -15  -8  11    0.42    0.36
  -8 -11  15    1.05    0.57
   8 -15  11    0.48    0.34
  15  11  -8    0.47    0.32
   8  15 -11    0.18    0.30
  11   8 -15    0.22    0.79
  11 -15   8    0.05    0.14
   8  11 -15    0.19    0.69
 -15 -11  10    0.64    0.34
 -10 -15  11   -0.01    0.30
 -11 -10  15    0.24    0.50
 -11  15 -10    0.36    0.22
 -15 -10  11   -0.15    0.38
 -11 -15  10    0.55    0.31
 -10 -11  15   -0.02    0.50
  10 -15  11    0.33    0.27
  15  11 -10    0.57    0.38
  10  15 -11    0.75    0.36
  11  10 -15    0.45    0.69
  11 -15  10    0.54    0.26
  15  10 -11   -0.08    0.44
  10  11 -15    0.67    0.67
  12  -1 -15    0.21    2.43
  12  -1 -15   -0.34    2.65
  -1  15 -12   -0.04    0.36
  -1 -15  12   -0.05    0.38
 -12  -1  15   -0.04    1.49
 -12  -1  15   -0.57    2.71
  -1 -12  15   -1.01    1.65
  -1 -12  15   -0.01    0.61
   1 -15  12    0.78    0.38
  12   1 -15   -0.88    2.12
  12   1 -15    0.88    3.06
   1 -12  15    0.08    0.73
  15   1 -12    0.75    1.83
  15   1 -12    0.19    1.31
   1  12 -15    0.22    0.75
  -3  15 -12    0.34    0.35
 -12  -3  15    1.40    1.62
 -12  -3  15    0.67    2.35
  -3  12 -15    0.84    1.32
  -3 -12  15   -0.05    0.48
   3 -15  12    0.40    0.36
   3  15 -12    0.03    0.32
  12   3 -15   -0.21    2.08
  12   3 -15   -0.26    2.46
 -15   3  12   -0.61    1.39
 -15   3  12    1.52    2.41
   3 -12  15    0.53    1.42
  15   3 -12    1.90    2.52
  15   3 -12    0.60    0.63
 -15 -12   5   -0.20    0.27
  -5 -15  12   -0.18    0.32
 -12  -5  15    0.37    1.23
  -5  12 -15   -0.45    1.94
  -5  12 -15   -0.69    2.06
  -5 -12  15    0.27    0.48
  15  12  -5    0.05    0.27
   5  15 -12    0.36    0.33
  12   5 -15   -0.51    1.64
 -15   5  12    0.11    1.98
  15   5 -12    0.10    0.52
   5  12 -15   -0.16    0.74
 -15 -12   7    0.84    0.34
  -7 -15  12    0.90    0.40
 -12  -7  15    0.72    1.90
 -12  -7  15   -0.62    0.59
  -7  12 -15    1.21    2.20
  -7  12 -15   -1.79    2.44
 -12 -15   7    0.62    0.32
  -7 -12  15    0.22    0.50
  15  12  -7    0.57    0.32
   7  15 -12    0.43    0.32
  12   7 -15   -0.40    0.77
  12   7 -15    0.80    3.01
   7 -12  15    2.49    2.62
  15   7 -12    0.16    0.49
  12  15  -7    0.47    0.34
   7  12 -15   -0.14    0.59
  -9  15 -12    2.61    0.67
 -15 -12   9    4.76    1.10
  -9 -15  12    3.10    0.77
 -12  15  -9    3.08    0.69
  -9  12 -15   -1.14    2.56
 -15  -9  12    2.59    0.70
 -12 -15   9    2.86    0.71
   9 -15  12    3.48    0.85
  15  12  -9    4.59    1.07
   9  15 -12    4.13    0.98
  12   9 -15    2.55    0.95
  12 -15   9    2.42    0.55
  12  15  -9    4.06    0.96
   9  12 -15    2.80    0.94
 -15 -12  11    0.81    0.40
 -11 -15  12    0.46    0.34
 -12  15 -11    0.22    0.25
 -15 -11  12    0.82    0.45
 -12 -15  11   -0.02    0.34
 -11 -12  15   -0.57    0.45
  15  12 -11    0.55    0.40
  11  15 -12    0.89    0.46
  12  11 -15   -0.59    0.60
  15  11 -12    0.32    0.47
  12  15 -11    0.07    0.34
  11  12 -15   -0.89    0.56
  13   0 -15   -1.52    2.75
 -15   0  13    1.66    1.91
   0 -13  15    0.54    0.61
  15   0 -13    3.11    2.54
  15   0 -13    2.79    2.41
  -2 -15  13   -0.25    0.42
  15  -2 -13    2.50    2.37
  15  -2 -13   -1.73    2.65
  -2  13 -15   -0.34    0.80
  -2 -13  15    0.44    0.50
   2  15 -13    0.99    0.46
  13   2 -15   -2.50    2.73
  15   2 -13   -0.87    1.25
   2  13 -15   -0.05    0.69
  -4  15 -13    0.25    0.43
  -4 -15  13    0.01    0.39
  -4  13 -15    0.32    0.84
 -15  -4  13   -2.15    1.99
 -15  -4  13    0.15    0.54
  -4 -13  15    0.81    0.50
   4 -15  13    0.58    0.34
   4  15 -13    0.17    0.38
  13   4 -15   -0.90    1.93
   4 -13  15    1.83    1.13
  15   4 -13    0.07    0.63
   4  13 -15   -0.21    0.67
 -15 -13   6    0.40    0.28
  -6 -15  13    0.60    0.41
  -6  13 -15   -2.55    2.49
  -6 -13  15    0.75    0.58
   6 -15  13    0.54    0.41
  15  13  -6    0.03    0.31
  13   6 -15    0.03    0.89
   6 -13  15    0.19    1.40
   6 -13  15    1.32    1.95
  15   6 -13    0.23    0.60
  -8  15 -13    0.67    0.51
 -15 -13   8    0.73    0.32
 -13  -8  15    0.62    0.51
  -8  13 -15    1.61    2.19
 -13 -15   8    0.02    0.28
  -8 -13  15    0.06    0.46
  15  13  -8    0.19    0.33
   8  15 -13    1.01    0.43
   8 -13  15    2.90    1.98
  15   8 -13    0.23    0.52
   8  13 -15    1.20    0.60
 -10  15 -13    0.57    0.39
 -15 -13  10    0.51    0.32
 -10 -15  13    0.92    0.44
 -13 -10  15    2.48    0.75
 -13  15 -10    0.73    0.27
 -10  13 -15    0.24    1.54
 -13 -15  10    0.01    0.31
 -10 -13  15    0.90    0.46
  15  13 -10    0.96    0.43
  13  10 -15    4.02    1.15
  13 -15  10    0.86    0.30
 -12 -15  13    0.58    0.37
 -13 -12  15    0.24    0.45
 -13  15 -12    0.57    0.50
 -12  13 -15    2.81    2.40
 -15 -12  13    1.18    0.50
 -13 -15  12    0.35    0.30
  12 -15  13    0.51    1.06
  12  15 -13    0.45    0.38
  13 -15  12    0.41    0.99
  15  12 -13    0.88    0.50
  12  13 -15   -0.06    0.55
 -14  -1  15    3.32    2.47
 -14  -1  15   -0.59    2.80
  15  -1 -14   -1.02    2.42
  15  -1 -14    2.42    3.18
 -15  -1  14    1.07    1.97
 -15  -1  14    2.63    2.42
  -1 -14  15    1.42    0.61
 -14   1  15    3.91    2.57
 -14   1  15    0.12    2.98
   1 -15  14    0.41    0.40
   1  15 -14    0.93    0.53
  14   1 -15    1.85    2.59
 -15   1  14    0.33    1.86
 -15   1  14    4.65    3.17
  15   1 -14   -0.70    2.27
  15   1 -14    0.66    2.44
   1  14 -15    0.14    0.64
  14  -3 -15    0.09    2.22
 -14  -3  15   -0.23    1.99
 -14  -3  15    1.77    1.86
  15  -3 -14    5.32    3.64
  15  -3 -14    4.32    3.19
  -3  14 -15    0.20    0.71
 -15  -3  14    0.05    1.20
  -3 -14  15   -0.25    0.50
 -14   3  15   -1.00    2.14
   3 -15  14    0.84    0.46
  14   3 -15    1.12    2.51
 -15   3  14   -3.42    2.30
 -15   3  14   -3.10    2.79
   3 -14  15   -1.53    1.70
   3 -14  15    0.16    0.53
  15   3 -14    0.14    1.09
  -5  15 -14    0.35    0.53
  -5 -15  14   -0.48    0.47
 -14  -5  15    2.77    2.14
 -14  -5  15    0.58    0.78
  15  -5 -14   -0.46    2.55
 -15  -5  14   -0.15    0.57
 -15  -5  14    2.78    2.12
  -5 -14  15    0.04    0.42
   5 -15  14   -0.47    0.40
   5  15 -14   -0.22    0.46
  15   5 -14    0.51    0.77
   5  14 -15    0.48    0.58
  -7 -15  14    3.68    0.94
 -14  -7  15    1.39    0.62
  -7  14 -15    0.41    1.13
 -15  -7  14    1.25    0.55
 -14 -15   7    2.04    0.54
  -7 -14  15    1.81    0.58
  15  14  -7    0.96    0.40
   7  15 -14    2.72    0.75
  14   7 -15    1.11    0.82
   7 -14  15    0.78    1.50
  15   7 -14    1.85    0.80
  14  15  -7    1.44    0.47
 -15  14  -9    1.21    0.31
  -9 -15  14    2.04    0.65
 -14  -9  15    1.65    0.62
 -14  15  -9    1.60    0.37
  -9  14 -15   -1.16    2.05
 -14 -15   9    0.95    0.37
  15 -14   9    0.98    0.78
   9 -15  14    3.46    1.04
  15  14  -9    1.29    0.46
   9  15 -14    2.31    0.67
  14   9 -15    1.34    0.80
  14 -15   9    1.67    0.39
  15   9 -14    1.01    0.58
  14  15  -9    0.22    0.36
 -11  15 -14   -1.25    1.90
 -11 -15  14    0.74    0.41
 -14 -11  15    0.20    0.44
 -14  15 -11   -0.05    0.29
 -14 -15  11   -0.04    0.28
  11 -15  14    0.38    1.18
  15  14 -11    0.07    0.32
  14  11 -15    0.22    0.57
  14 -15  11   -1.67    1.22
  11 -14  15   -0.70    1.14
  15  11 -14    0.11    0.54
  14  15 -11    0.30    0.33
  11  14 -15    0.33    0.55
 -13  15 -14   -1.04    1.43
 -15 -14  13    0.17    0.37
 -14  15 -13    0.05    1.22
 -15 -13  14    0.90    0.53
 -14 -15  13    0.43    0.37
 -13 -14  15    0.17    0.50
  15  14 -13    0.66    0.43
  14 -15  13   -0.99    0.95
  15  13 -14   -0.63    0.52
  14  15 -13    0.10    0.36
  13  14 -15   -0.34    0.55
 -15   0  15   17.87    9.05
 -15   0  15    5.91    3.80
   0 -15  15    8.23    1.90
  15   0 -15    6.44    4.14
  15   0 -15    1.86    3.55
  15  -2 -15   -0.25    2.72
  15  -2 -15   -1.50    3.54
  -2  15 -15    0.09    0.63
 -15  -2  15    0.25    1.92
 -15  -2  15    0.35    2.44
  -2 -15  15    0.53    0.44
 -15   2  15    5.00    3.03
 -15   2  15   -0.38    2.99
   2 -15  15   -0.24    0.44
  15   2 -15    1.23    2.73
  15   2 -15    1.65    2.27
   2  15 -15   -0.45    0.54
  15  -4 -15   -0.18    2.34
 -15  -4  15   -0.14    1.23
  -4 -15  15   -0.17    0.39
 -15   4  15   -1.76    2.26
  15   4 -15   -0.45    1.09
  -6  15 -15    0.20    0.60
 -15  -6  15    3.58    2.73
 -15  -6  15    1.49    0.67
 -15 -15   6    0.71    0.35
   6 -15  15    0.84    0.56
  15   6 -15    0.93    0.80
  -8  15 -15    0.07    0.79
 -15  -8  15   -0.07    0.45
 -15 -15   8    0.20    0.26
  15   8 -15    0.50    0.68
   8  15 -15    0.90    0.52
 -15  15 -10    0.66    0.24
 -10  15 -15   -1.10    1.87
 -15 -15  10    0.99    0.36
 -10 -15  15    1.45    0.56
  10 -15  15    0.93    1.40
  15  10 -15    1.64    0.67
  10  15 -15    1.09    0.55
 -15  15 -12   -1.50    1.29
 -12  15 -15   -1.05    1.50
 -12 -15  15    0.86    0.53
  15 -15  12    0.98    0.89
  15  12 -15   -0.07    0.53
  15  15 -12    0.42    0.41
  12  15 -15    0.92    0.55
 -15 -14  15   -0.07    0.49
 -14 -15  15    0.14    0.47
  15  14 -15   -0.15    0.56
  15  15 -14    0.16    0.39
  14  15 -15   -0.15    0.47
  16   0   0   14.08    3.10
 -16  -1   1    0.05    0.26
  16  -1   1    0.21    0.20
  16   1  -1    0.52    0.25
 -16  -2   0    0.57    0.25
 -16   2   0    0.91    0.30
  16  -2   0    0.71    0.25
  16   2   0    0.37    0.22
 -16   0   2    0.45    0.26
  16   0  -2    0.29    0.25
  16  -2  -2   -0.19    0.31
 -16   2  -2   -0.10    0.16
 -16  -2   2   -0.07    0.24
  16  -2   2    0.11    0.16
  16  -3  -1    0.73    0.33
 -16   3  -1    0.80    0.25
 -16  -3   1    0.61    0.26
  16  -1  -3    1.20    0.43
 -16  -1   3    1.39    0.42
 -16   3   1    1.03    0.34
  16  -3   1    0.98    0.28
  16   3  -1    0.64    0.26
  16   1  -3    1.45    0.42
  16  -3  -3   -0.17    0.27
 -16  -3   3    0.67    0.30
  16   3  -3    1.15    0.36
 -16   4   0    0.20    0.24
  16  -4   0   -0.16    0.25
  16  -4  -2    1.66    0.45
 -16   4  -2    2.66    0.62
 -16  -4   2    1.54    0.41
  16  -2  -4    1.46    0.44
 -16  -2   4    3.02    0.74
 -16   4   2    3.11    0.73
  16  -4   2    2.48    0.57
 -16   2   4    2.87    0.71
  16   2  -4    3.30    0.78
   2   4 -16    0.60    1.45
  16  -4  -4    2.76    1.78
  16  -4  -4    0.29    0.39
 -16  -4   4    1.34    0.41
  -4  -4  16    0.86    1.72
  16  -5  -1    0.08    0.23
 -16   5  -1    0.09    0.22
  16  -1  -5    0.38    0.32
 -16  -1   5   -0.01    0.34
  -1  -5  16   -0.28    1.81
 -16   5   1   -0.27    0.23
  16  -5   1    0.36    0.25
 -16   1   5    0.22    0.31
   1   5 -16    0.57    1.30
 -16   5  -3    7.08    1.56
 -16  -5   3    8.28    1.84
  -5  -3  16    1.43    1.75
  16  -3  -5    8.48    1.91
  -3  -5  16    4.00    2.45
 -16   5   3    8.58    1.93
   5   3 -16    2.90    1.53
 -16   3   5    8.24    4.21
  16  -5  -5    1.39    1.22
  16  -5  -5   -0.37    0.94
  -5  -5  16   -0.68    1.37
  16   5  -5    0.43    0.28
 -16   6   0   -0.09    0.21
  16  -6   0    0.32    0.23
 -16   0   6   -0.24    0.33
   0  -6  16   -0.86    1.50
  16   0  -6    0.29    0.35
   0   6 -16   -0.36    1.47
  16  -6  -2    0.05    0.34
 -16   6  -2    0.36    0.21
 -16  -6   2    0.34    0.25
  -6  -2  16   -0.12    1.65
  16  -2  -6    0.00    0.37
  -2  -6  16   -0.97    1.29
  -2  -6  16   -1.31    2.03
 -16   6   2   -0.08    0.45
  16  -6   2    0.47    0.20
   6   2 -16   -1.26    1.38
 -16   2   6    0.19    0.39
   2   6 -16    0.76    2.03
   2   6 -16    0.58    1.40
  16  -6  -4   11.97    5.96
  16  -6  -4   12.18    2.93
 -16   6  -4    8.42    1.85
 -16  -6   4    8.29    1.84
  -6  -4  16    8.87    4.58
 -16  -4   6   12.82    2.85
  -4  -6  16    2.65    2.54
 -16   6   4   14.16    7.05
  16   6  -4    8.98    1.99
   6   4 -16    5.05    3.24
 -16   4   6   15.92    7.95
 -16   4   6   14.72    3.38
   4   6 -16    8.45    2.50
  16  -6  -6    0.59    1.12
  16  -6  -6   -0.81    1.51
 -16  -6   6    0.56    0.29
  -6  -6  16   -0.14    1.40
  -6  -6  16   -0.42    2.23
   6   6 -16    0.51    1.99
  16  -7  -1    0.63    0.47
 -16   7  -1    0.43    0.25
  -7  -1  16    0.47    1.74
  16  -1  -7   -0.31    0.40
 -16  -1   7    0.12    0.32
  -1  -7  16   -0.11    1.28
  -1  -7  16   -1.03    1.98
  16  -7   1    0.16    0.20
   7   1 -16   -0.29    1.76
 -16   1   7    0.32    0.42
   1  -7  16   -0.50    1.43
  16   1  -7    0.17    0.39
   1   7 -16   -2.12    2.04
   1   7 -16    1.58    1.80
  16  -7  -3    0.47    1.02
  16  -7  -3   -0.25    1.15
 -16   7  -3    0.17    0.16
 -16  -7   3    0.52    0.26
  -7  -3  16    0.91    1.41
  -7  -3  16   -0.98    2.16
  16  -3  -7   -0.54    0.92
  -3  -7  16   -0.21    1.28
  -3  -7  16   -2.54    2.17
 -16   7   3    0.63    1.22
 -16   7   3   -0.09    1.32
  16  -7   3    0.01    0.14
  16   7  -3    0.12    0.26
   7   3 -16   -1.98    2.33
   7   3 -16    1.89    2.25
   3   7 -16   -0.12    2.31
   3   7 -16   -0.64    1.58
  -7  -5  16    6.30    3.43
  -7  -5  16    2.17    2.65
  16  -5  -7    3.79    2.19
  16  -5  -7    1.92    1.74
 -16  -5   7    5.55    1.28
 -16   7   5    1.71    1.56
   7   5 -16    1.46    2.14
   7   5 -16    1.02    2.41
 -16   5   7    6.00    3.23
 -16   5   7    6.22    2.18
   5   7 -16    1.89    2.06
  16  -7  -7    2.85    2.00
  16  -7  -7   -0.49    1.85
 -16  -7   7    0.35    0.29
  -7  -7  16   -2.97    2.11
  -7  -7  16    0.03    1.81
  16   7  -7   -0.01    0.30
   7   7 -16    0.36    2.14
   7   7 -16   -0.58    2.25
   0 -16   8    0.70    0.27
   8   0 -16    0.74    2.15
 -16   0   8    0.21    0.43
   0  -8  16   -0.82    1.32
  16   0  -8    0.32    0.45
  16  -8  -2    0.47    0.85
  16  -8  -2   -0.16    1.03
  -2 -16   8    0.73    0.30
  -8  -2  16   -0.30    1.99
 -16  -2   8    0.54    0.37
  -2  -8  16    2.50    1.86
  -2  -8  16   -0.07    2.09
 -16   8   2   -0.81    1.14
  16  -8   2    0.14    0.19
   2 -16   8    0.78    0.27
   2  16  -8    0.42    0.26
   8   2 -16   -1.33    2.57
   8   2 -16    1.25    2.31
 -16   2   8    0.63    0.76
   2   8 -16   -2.38    2.38
   2   8 -16   -1.53    2.25
  16  -8  -4   -0.56    1.11
  16  -8  -4    0.20    1.32
 -16   8  -4    0.50    0.18
  -4 -16   8    0.34    0.27
  -8  -4  16   -0.47    1.39
  -8  -4  16   -1.79    2.64
  -4   8 -16   -0.10    1.76
  -4  -8  16    2.19    1.78
  -4  -8  16    1.22    2.09
 -16   8   4   -0.90    1.15
  16  -8   4    0.54    0.17
   4 -16   8    0.29    0.19
   4  16  -8    0.67    0.30
   8   4 -16   -2.71    2.43
   8   4 -16   -3.78    2.55
 -16   4   8    2.85    2.06
 -16   4   8    0.23    1.80
  16   4  -8   -0.37    0.40
   4   8 -16   -0.35    2.29
   4   8 -16    0.00    2.14
  16  -8  -6    0.59    1.38
 -16  -8   6    1.06    0.35
  -6 -16   8    1.35    0.40
  -8  -6  16    2.75    2.05
  -8  -6  16   -0.03    2.43
  16  -6  -8    0.59    1.46
  16  -6  -8    1.03    2.16
 -16  -6   8    1.09    0.45
  -6  -8  16    1.09    1.83
  -6  -8  16    1.21    1.63
 -16   8   6   -0.33    1.55
  16   8  -6    1.22    0.39
   6  16  -8    1.34    0.42
   8   6 -16    2.28    2.41
   8   6 -16   -2.14    2.91
 -16   6   8    0.54    1.36
 -16   6   8   -0.17    2.01
  16   6  -8    1.16    0.46
 -16  -8   8   10.91    2.42
  -8 -16   8   12.48    2.76
  -8  -8  16   11.63    2.98
  16   8  -8   10.37    2.30
   8  16  -8   10.59    2.35
   8   8 -16    5.62    1.81
  16  -9  -1    0.20    0.99
  16  -9  -1    0.35    1.12
 -16   9  -1   -1.64    1.25
  -1 -16   9    1.42    0.39
  16  -1  -9    0.47    0.77
  -1   9 -16    4.25    2.30
 -16  -1   9    0.39    0.45
  -1  -9  16    2.31    1.73
 -16   9   1   -0.25    1.26
  16  -9   1    0.68    0.89
  16  -9   1    1.06    0.93
   1 -16   9    0.97    0.30
 -16   1   9    1.05    0.83
   1  -9  16   -0.13    2.00
   1   9 -16   -2.05    2.18
  16  -9  -3    0.94    1.28
 -16   9  -3    0.63    0.29
  -3 -16   9    0.82    0.30
  16  -3  -9    2.28    1.76
  16  -3  -9    1.07    1.84
  -3   9 -16   -0.09    2.03
 -16  -3   9    1.31    0.48
  -3  -9  16   -0.24    1.40
  -3  -9  16    0.64    1.88
 -16   9   3   -1.19    1.17
  16  -9   3    0.45    0.21
   3 -16   9    0.65    0.23
   3  16  -9    0.71    0.29
   9   3 -16   -2.07    2.81
 -16   3   9    0.63    1.43
   3  -9  16    0.98    1.34
   3  -9  16   -1.98    2.22
  16   3  -9   -0.04    0.43
   3   9 -16   -0.83    2.40
   3   9 -16   -1.35    1.84
 -16   9  -5    0.96    0.24
 -16  -9   5    2.13    0.53
  -5 -16   9    0.66    0.29
  -9  -5  16    2.83    3.20
  -5   9 -16   -2.53    1.95
  -5  -9  16    0.48    1.42
  16  -9   5    1.01    0.25
   5 -16   9    0.69    0.23
  16   9  -5    1.83    0.48
   5  16  -9    0.45    0.26
   9   5 -16   -0.84    2.11
   9   5 -16    1.76    2.71
 -16   5   9    0.88    2.43
   5  -9  16    0.96    2.11
  16   5  -9    0.61    0.48
   5   9 -16   -0.10    1.54
 -16  -9   7    4.04    0.93
  -7 -16   9    2.80    0.67
  -9  -7  16    4.03    1.99
  16  -7  -9   -0.94    1.77
 -16  -7   9    4.73    1.12
  -9 -16   7    2.04    0.53
  -7  -9  16    1.65    0.95
   7 -16   9    2.25    0.53
  16   9  -7    3.27    0.78
   7  16  -9    2.49    0.61
   9   7 -16    2.66    1.98
 -16   7   9    1.51    2.03
  16   7  -9    5.13    1.21
  -9  16  -9    2.90    0.67
 -16  -9   9    4.06    0.96
  -9 -16   9    2.48    0.62
  -9  -9  16    1.37    0.78
   9 -16   9    2.12    0.50
  16   9  -9    3.81    0.91
   9  16  -9    2.10    0.55
   9   9 -16    4.00    3.59
   9   9 -16   -0.23    0.89
 -16  10   0    0.23    1.19
 -10   0  16    0.24    2.02
  16 -10   0    0.28    0.89
  16 -10   0   -0.24    1.12
   0 -16  10    0.63    0.29
  10   0 -16    0.87    2.10
 -16   0  10    2.05    0.84
   0 -10  16   -0.65    2.09
   0  10 -16   -1.51    2.15
   0  10 -16   -0.17    2.24
 -16  10  -2    0.57    1.01
 -10  -2  16    0.82    1.49
 -10  -2  16    1.44    2.67
  16  -2 -10    1.18    1.80
 -16  -2  10    0.07    0.47
  -2 -10  16   -0.64    1.44
  16 -10   2    0.34    0.69
  16 -10   2   -0.46    1.19
   2 -16  10    0.70    0.26
   2  16 -10    0.75    0.34
 -16   2  10   -3.13    2.09
 -16   2  10   -0.51    1.77
   2 -10  16   -0.11    1.20
   2 -10  16    0.59    2.47
  16   2 -10    0.14    0.51
 -16  10  -4    0.06    0.27
 -16 -10   4   -0.14    0.25
 -10  -4  16    0.86    1.55
  16  -4 -10    0.85    1.59
  16  -4 -10   -0.55    2.39
  -4  10 -16    2.70    2.48
 -16  -4  10   -0.02    0.40
  -4 -10  16   -0.03    1.17
   4 -16  10    0.13    0.20
  16  10  -4    0.16    0.26
   4  16 -10    0.16    0.28
 -16   4  10   -2.81    2.01
   4 -10  16   -1.55    1.43
   4 -10  16    3.01    2.64
  16   4 -10    0.28    0.49
   4  10 -16    0.09    1.07
  -6  16 -10    0.07    0.21
 -16 -10   6    0.45    0.29
 -10  -6  16    0.68    1.70
 -10  -6  16   -0.72    1.77
  16  10  -6    0.07    0.25
   6  16 -10    0.56    0.31
 -16   6  10    0.27    1.88
   6 -10  16    0.82    2.04
   6  10 -16    0.66    0.76
  -8  16 -10    1.15    0.31
 -16 -10   8    0.52    0.30
 -10  -8  16   -0.12    0.77
 -16  -8  10    0.99    0.45
 -10 -16   8    0.59    0.32
  -8 -10  16    4.75    3.12
  -8 -10  16    0.03    0.65
   8 -16  10    1.03    0.28
  16  10  -8    0.64    0.35
   8  16 -10    1.08    0.38
  16   8 -10    0.71    0.48
  10  16  -8    1.06    0.39
   8  10 -16    0.94    0.82
 -10  16 -10    1.34    0.34
 -16 -10  10    1.63    0.49
 -10 -10  16    1.13    0.62
  10 -16  10    1.30    0.34
  16  10 -10    1.46    0.50
  10  16 -10    0.92    0.38
  11  -1 -16    0.59    2.24
  -1  16 -11    0.53    0.28
  -1 -16  11    0.37    0.27
 -11  -1  16   -0.48    1.49
 -11  -1  16    1.10    2.75
 -16  -1  11   -0.53    1.36
 -16  -1  11    1.53    0.72
  -1 -11  16    0.62    1.37
 -11   1  16   -2.11    2.02
   1  16 -11    0.34    0.25
  11   1 -16    1.80    3.10
  11   1 -16    3.49    3.31
 -16   1  11   -0.22    1.60
 -16   1  11    1.69    1.76
   1 -11  16   -0.21    1.44
   1 -11  16    0.29    2.04
   1  11 -16    0.61    1.35
 -16  11  -3    0.70    0.95
 -16  11  -3    0.43    1.06
  -3 -16  11    0.57    0.29
 -11  -3  16    1.02    1.76
 -11  -3  16    0.24    2.94
  -3  11 -16   -2.34    2.46
 -16  -3  11    0.07    0.50
  -3 -11  16    0.38    0.78
  16 -11   3   -0.51    0.98
  16 -11   3    0.22    0.65
   3 -16  11    0.43    0.25
   3  16 -11    0.14    0.26
  11   3 -16   -0.20    2.27
  11   3 -16    0.36    3.00
 -16   3  11   -0.60    1.68
 -16   3  11    4.50    2.86
   3 -11  16   -0.94    1.47
 -16  11  -5    0.12    0.30
  -5  16 -11    0.18    0.23
 -16 -11   5    0.61    0.32
  -5 -16  11   -0.01    0.25
 -11  -5  16    1.47    1.94
 -11  -5  16    1.59    1.81
  16  -5 -11    0.44    1.88
  16  -5 -11   -2.67    2.66
  -5  11 -16    2.23    2.58
 -16  -5  11   -0.66    0.44
  -5 -11  16    0.87    1.95
  -5 -11  16    0.88    0.69
   5 -16  11    0.95    0.32
  16  11  -5    0.90    0.35
   5  16 -11    0.14    0.28
  11   5 -16    0.38    2.46
 -16   5  11   -0.84    2.34
 -16   5  11    1.90    1.75
   5 -11  16   -0.09    1.29
  16   5 -11   -0.16    0.51
   5  11 -16   -0.50    0.70
  -7  16 -11    0.17    0.21
 -16 -11   7    0.37    0.26
  -7 -16  11    0.12    0.27
 -11  -7  16    1.32    0.98
 -16  -7  11    0.09    0.38
 -11 -16   7    0.09    0.28
  -7 -11  16   -0.48    0.61
  16  11  -7    0.09    0.31
   7  16 -11   -0.23    0.29
  11   7 -16   -1.35    3.06
  11   7 -16   -0.22    0.92
  -9  16 -11    5.41    1.21
  -9 -16  11    4.83    1.12
 -11  -9  16    4.16    1.15
 -11  16  -9    3.85    0.86
 -16  -9  11    4.60    1.11
 -11 -16   9    3.63    0.86
   9 -16  11    4.84    1.10
  16  11  -9    4.74    1.10
   9  16 -11    5.40    1.24
  11   9 -16    5.55    1.53
  11 -16   9    3.33    0.75
  16   9 -11    5.98    1.42
  11  16  -9    4.00    0.94
   9  11 -16    3.29    1.02
 -11  16 -11    0.54    0.27
 -16 -11  11    0.27    0.42
 -11 -16  11    0.23    0.33
 -11 -11  16    0.27    0.54
  11 -16  11    0.04    0.27
  16  11 -11    0.01    0.40
  11  16 -11    0.23    0.34
  11  11 -16   -0.06    0.71
 -12   0  16   -0.85    1.66
 -12   0  16   -0.89    2.80
   0 -16  12    0.09    0.28
  12   0 -16    2.90    3.37
  12   0 -16    1.27    2.91
 -16   0  12   -1.08    1.69
 -16   0  12   -1.09    1.20
   0 -12  16    0.59    0.89
   0  12 -16   -0.11    0.86
  12  -2 -16    1.11    2.01
  -2  16 -12    0.24    0.28
  -2 -16  12    0.40    0.30
 -12  -2  16    0.75    1.81
 -12  -2  16   -0.69    2.91
  16  -2 -12   -1.27    2.16
 -16  -2  12   -0.08    0.53
 -12   2  16    1.70    2.13
   2  16 -12    0.05    0.28
  12   2 -16    1.85    2.61
  12   2 -16    1.16    3.11
 -16   2  12   -1.50    1.81
 -16   2  12    2.71    2.79
   2 -12  16    2.14    1.88
   2  12 -16   -0.58    0.78
  -4 -16  12    1.57    0.46
 -12  -4  16    2.63    2.24
 -12  -4  16    4.06    2.61
  -4  12 -16    3.93    2.65
 -16  -4  12    0.34    0.53
  -4 -12  16    0.73    0.63
   4 -16  12    1.12    0.40
   4  16 -12    0.90    0.34
  12   4 -16    5.29    3.74
  12   4 -16   -4.46    2.96
 -16   4  12    2.53    2.09
 -16   4  12    1.92    2.66
   4  12 -16    0.25    0.85
  -6  16 -12    0.75    0.34
  -6 -16  12    0.45    0.30
 -12  -6  16    0.91    1.26
  16  -6 -12   -0.88    2.09
  -6  12 -16   -3.40    2.74
  -6  12 -16   -0.88    2.79
 -16  -6  12   -0.17    0.42
  16 -12   6    0.10    0.19
   6 -16  12    0.42    0.35
  16  12  -6    0.32    0.28
  12   6 -16    1.23    1.40
 -16   6  12   -2.11    2.49
   6 -12  16    6.52    3.22
  16   6 -12    0.60    0.56
   6  12 -16    0.06    0.65
  -8  16 -12    0.09    0.29
 -12  -8  16   -1.03    1.81
 -12  -8  16   -0.56    0.62
  -8  12 -16    0.04    2.16
  -8  12 -16    0.26    2.70
 -16  -8  12   -0.01    0.36
 -12 -16   8   -0.14    0.27
  -8 -12  16   -0.38    0.51
  16  12  -8   -0.03    0.35
  12   8 -16   -0.34    0.82
  12  16  -8    0.04    0.33
   8  12 -16    1.01    0.71
 -12 -10  16    0.40    0.54
 -12  16 -10    0.02    0.15
 -10  12 -16    1.23    2.02
 -16 -10  12   -0.04    0.43
 -12 -16  10   -0.27    0.36
 -10 -12  16   -0.30    0.51
  10 -16  12    0.07    0.25
  16  12 -10    0.87    0.45
  10  16 -12    0.10    0.33
  12  10 -16   -0.18    0.70
  12 -16  10    0.25    0.17
  16  10 -12    0.06    0.48
  12  16 -10   -0.04    0.33
  10  12 -16    0.64    0.66
 -12  16 -12   -0.05    0.28
 -12 -16  12    0.17    0.31
  16  12 -12   -0.17    0.37
  12  16 -12    0.57    0.36
  12  12 -16   -0.05    0.62
  13  -1 -16   -2.85    3.11
  13  -1 -16   -2.72    2.95
  -1  16 -13    0.29    0.37
  -1 -16  13    0.97    0.41
 -13  -1  16   -0.29    3.02
 -13  -1  16   -1.78    1.92
 -16  -1  13    0.54    2.19
  -1 -13  16   -0.24    0.65
  -1 -13  16   -0.94    1.60
 -13   1  16    2.89    2.94
 -13   1  16   -1.82    1.93
   1 -16  13    0.56    0.39
  13   1 -16    1.63    2.53
  13   1 -16    0.89    3.43
 -16   1  13    2.08    2.26
  16   1 -13   -0.24    1.67
   1  13 -16   -0.06    0.74
  13  -3 -16   -1.64    2.47
  -3  16 -13    0.50    0.39
 -13  -3  16   -1.64    2.08
 -13  -3  16   -2.67    2.66
  -3  13 -16    1.53    1.34
  -3 -13  16    0.18    0.58
   3 -16  13    0.48    0.42
   3  16 -13    0.44    0.36
  13   3 -16   -1.14    2.64
  13   3 -16   -1.56    2.96
 -16   3  13   -0.91    2.85
   3 -13  16    1.87    1.47
  16   3 -13   -0.28    0.67
 -16 -13   5    0.04    0.26
  -5 -16  13    1.04    0.45
  -5  13 -16   -2.54    2.66
 -16  -5  13    0.83    0.51
  -5 -13  16    0.14    0.51
   5  16 -13    0.98    0.40
  13   5 -16   -0.31    1.90
 -16   5  13    3.20    2.58
   5 -13  16    2.11    1.86
   5  13 -16    3.20    1.04
 -16 -13   7    0.54    0.29
  -7 -16  13    0.89    0.40
  -7  13 -16    2.48    2.58
 -16  -7  13    0.22    0.47
 -13 -16   7    0.77    0.35
  -7 -13  16    1.35    0.59
   7  16 -13    0.86    0.38
  13   7 -16   -1.79    3.54
  13   7 -16    0.33    0.87
   7 -13  16   -3.18    2.77
   7 -13  16   -0.32    1.43
  16   7 -13    0.80    0.64
  13  16  -7    0.28    0.31
   7  13 -16    1.42    0.68
  -9  16 -13    0.27    0.33
 -16 -13   9    0.72    0.33
  -9 -16  13    0.28    0.37
 -13  -9  16   -0.14    0.45
 -13  16  -9    0.32    0.14
  -9  13 -16   -2.66    2.51
 -16  -9  13    0.39    0.36
 -13 -16   9    0.35    0.31
  -9 -13  16    1.64    0.65
   9 -16  13    0.75    0.38
   9  16 -13    0.11    0.32
  13 -16   9    0.46    0.17
  13  16  -9    0.50    0.33
   9  13 -16    1.39    0.72
 -11  16 -13    0.19    0.33
 -16 -13  11    0.66    0.33
 -11 -16  13    0.59    0.34
 -13 -11  16    0.28    0.53
 -13  16 -11    0.19    0.25
 -11  13 -16   -0.77    2.49
 -16 -11  13    0.01    0.42
 -13 -16  11    0.83    0.34
 -11 -13  16    0.63    0.48
  11  16 -13    0.30    0.33
  13  11 -16    0.79    0.76
  13 -16  11    0.73    0.29
  16  11 -13    1.55    0.60
  13  16 -11    0.25    0.32
  11  13 -16   -0.28    0.54
 -13  16 -13    0.50    0.49
 -13 -16  13    1.84    0.54
 -13 -13  16    0.86    0.55
  13  16 -13    1.32    0.50
  14   0 -16    0.73    3.30
   0 -14  16    0.24    0.60
  16   0 -14    2.07    2.66
  16   0 -14    0.67    2.65
  14  -2 -16   -1.02    2.78
  -2  16 -14    0.78    0.50
  -2 -16  14    0.88    0.48
  16  -2 -14    1.80    2.49
  16  -2 -14    1.12    3.41
  -2  14 -16    1.71    2.48
  -2 -14  16    0.76    0.53
   2  16 -14    1.86    0.59
   2 -14  16    0.31    0.61
  16   2 -14   -0.24    1.55
   2  14 -16   -0.60    0.66
  14  -4 -16   -0.55    2.97
  -4  16 -14    0.17    0.44
  -4 -16  14   -0.10    0.42
 -14  -4  16    0.40    2.02
  16  -4 -14   -1.93    2.96
  16  -4 -14   -3.12    3.22
  -4 -14  16    0.20    0.50
   4 -16  14    0.77    0.38
   4  16 -14   -0.02    0.40
   4 -14  16    1.01    0.81
  16   4 -14    0.78    0.70
   4  14 -16    0.53    0.69
 -16 -14   6    2.07    0.55
  -6 -16  14    3.47    0.88
 -14  -6  16    0.96    0.67
  -6  14 -16   -0.91    1.38
 -16  -6  14    1.39    0.57
  -6 -14  16    2.60    0.81
   6 -16  14    2.54    0.69
  16  14  -6    2.34    0.63
   6  16 -14    3.58    0.92
   6 -14  16    3.92    2.45
  -8  16 -14    0.02    0.47
 -16 -14   8    1.05    0.36
  -8 -16  14    0.42    0.45
 -14  -8  16    0.60    0.59
  -8  14 -16   -0.04    2.42
 -16  -8  14    0.12    0.43
 -14 -16   8    0.27    0.29
  -8 -14  16   -0.27    0.44
  16  14  -8    1.30    0.43
  14   8 -16    0.32    0.75
   8 -14  16    1.86    1.71
  16   8 -14    0.08    0.65
  14  16  -8    0.01    0.34
   8  14 -16    0.31    0.48
 -10  16 -14   -0.18    0.40
 -16 -14  10    0.11    0.28
 -14 -10  16   -0.27    0.51
 -14  16 -10    0.13    0.14
 -10  14 -16   -0.48    3.35
 -16 -10  14    0.20    0.41
 -14 -16  10    0.02    0.27
 -10 -14  16   -0.15    0.45
  16  14 -10    1.75    0.50
  10  16 -14   -0.35    0.34
  14  10 -16    0.05    0.71
  14 -16  10   -0.22    0.17
  10 -14  16    0.76    1.27
  14  16 -10    0.81    0.38
 -12  16 -14    0.51    0.59
 -16 -14  12    0.98    0.40
 -12 -16  14    0.07    0.35
 -14 -12  16   -0.26    0.51
 -16 -12  14    1.15    0.56
 -14 -16  12    0.09    0.30
  12 -16  14   -1.33    1.25
  16  14 -12    0.14    0.35
  12  16 -14    0.39    0.40
  14  12 -16   -0.41    0.62
  14 -16  12   -0.19    0.45
  16  12 -14    0.48    0.56
  14  16 -12    0.22    0.33
  12  14 -16    0.30    0.54
 -14  16 -14   -1.20    1.49
 -16 -14  14    0.95    0.49
 -14 -16  14    1.05    0.45
 -14 -14  16    0.09    0.49
  14 -16  14    1.00    0.98
  14  16 -14    0.90    0.43
  -1 -16  15    0.12    0.44
 -15  -1  16    0.94    2.16
 -15  -1  16    0.56    3.24
  16  -1 -15    0.13    2.56
  16  -1 -15   -2.85    3.59
 -16  -1  15    0.01    2.47
 -16  -1  15    3.89    2.70
  -1 -15  16    0.24    0.51
 -15   1  16   -0.12    3.03
 -15   1  16   -3.32    2.47
   1 -16  15    0.00    0.35
  15   1 -16    1.37    2.78
 -16   1  15   -0.62    3.33
 -16   1  15    1.75    2.14
  16   1 -15    2.03    2.82
  16   1 -15    0.08    2.54
   1  15 -16   -0.34    0.62
  -3 -16  15    0.33    0.41
 -15  -3  16   -0.58    1.98
 -15  -3  16    1.70    1.90
  16  -3 -15   -0.88    2.79
  16  -3 -15    1.84    3.52
 -16  -3  15    0.60    1.35
  -3 -15  16    0.20    0.50
 -15   3  16   -0.81    2.29
   3 -16  15    0.41    0.40
  15   3 -16    5.08    3.66
 -16   3  15    0.75    2.93
 -16   3  15    3.04    2.36
   3 -15  16   -0.11    0.53
  16   3 -15   -0.85    1.41
  -5  16 -15    3.66    0.98
 -15  -5  16    1.92    1.08
  16  -5 -15   -0.93    2.57
  -5 -15  16    4.27    1.05
   5 -16  15    3.09    0.80
   5  16 -15    5.60    1.32
  15   5 -16    0.56    2.98
  15   5 -16    0.91    1.08
 -16   5  15   -1.15    2.73
  16   5 -15    9.02    5.40
  16   5 -15    1.61    0.88
   5  15 -16    4.71    1.20
 -16 -15   7    0.20    0.27
  -7 -16  15    1.18    0.52
 -15  -7  16    0.05    0.57
  -7  15 -16   -0.88    0.95
 -15 -16   7   -0.05    0.25
  -7 -15  16   -0.39    0.43
  16  15  -7    0.32    0.33
   7  16 -15    0.82    0.46
  15   7 -16   -0.50    0.81
  15  16  -7    0.16    0.30
 -16  15  -9    0.67    0.17
  -9  16 -15    0.88    0.64
 -16 -15   9    0.40    0.29
  -9 -16  15    1.27    0.52
 -15  -9  16    0.38    0.50
  -9  15 -16    1.36    2.04
 -16  -9  15    0.24    0.48
 -15 -16   9    0.53    0.31
  16 -15   9    0.79    0.22
  16  15  -9    0.87    0.37
   9  16 -15    0.18    0.41
  15   9 -16    0.45    0.75
  15 -16   9    0.60    0.17
  15  16  -9    0.87    0.35
 -16  15 -11   -0.34    0.87
 -11  16 -15    1.04    0.80
 -16 -15  11   -0.19    0.33
 -11 -16  15    1.24    0.52
 -15  16 -11    0.43    0.25
 -11  15 -16   -0.70    1.61
 -16 -11  15   -0.11    0.47
 -15 -16  11    0.29    0.29
 -11 -15  16   -0.47    1.21
  11 -16  15    1.02    1.17
  16  15 -11    0.30    0.35
  11  16 -15    0.02    0.47
  15  11 -16    0.36    0.62
  11 -15  16    0.22    1.93
  15  16 -11    0.25    0.34
 -16  15 -13   -0.37    0.90
 -13  16 -15   -1.34    1.77
 -16 -15  13    1.66    0.51
 -13 -16  15    0.90    0.49
 -15  16 -13   -2.60    1.74
 -13  15 -16   -0.75    1.36
 -15 -16  13    1.21    0.43
  13 -16  15    0.89    1.02
  16  15 -13    1.61    0.51
  15  13 -16    0.84    0.61
  15 -16  13    0.33    0.80
  16  13 -15    1.67    0.70
  13  15 -16    1.31    0.68
 -15  16 -15    0.05    1.13
 -15  16 -15   -0.20    2.67
 -16 -15  15    0.28    0.47
 -15 -15  16   -1.14    1.30
 -15 -15  16    0.11    0.55
  15  16 -15   -0.42    0.42
  15  15 -16    0.80    0.59
 -16   0  16   11.72    6.15
   0 -16  16    1.65    0.65
  16   0 -16    9.35    5.37
  16   0 -16   -4.84    4.20
  16  -2 -16   -0.74    2.89
  16  -2 -16   -0.03    3.83
  -2  16 -16   -0.11    0.63
 -16  -2  16    4.39    2.99
 -16  -2  16    0.77    2.84
  -2 -16  16   -0.44    0.42
 -16   2  16   -0.45    1.83
 -16   2  16    0.32    3.49
   2 -16  16    0.68    0.48
  16   2 -16    2.40    2.91
  16   2 -16    1.69    2.80
   2  16 -16    0.24    0.50
  16  -4 -16   -0.93    3.11
  -4  16 -16    0.54    0.60
 -16  -4  16    0.91    1.48
  -4 -16  16    2.25    0.67
 -16   4  16   -2.47    3.02
  16   4 -16   -0.28    1.61
  -6  16 -16   -0.10    0.63
 -16  -6  16   -4.19    2.89
 -16  -6  16   -0.07    0.59
   6 -16  16    0.39    0.54
  16   6 -16   -2.82    3.40
  16   6 -16    0.31    0.82
 -16 -16   8    0.35    0.35
  16   8 -16    0.30    0.71
  16  16  -8    0.26    0.31
   8  16 -16    0.45    0.49
 -16  16 -10    1.01    0.26
 -16 -10  16   -0.11    0.56
 -16 -16  10    1.09    0.38
 -10 -16  16    1.23    0.60
  16 -16  10    0.72    0.26
  10 -16  16    3.08    1.88
  16  16 -10    0.57    0.37
  10  16 -16    1.64    0.64
 -16  16 -12    0.00    0.99
 -16 -12  16    0.41    0.53
 -16 -16  12    0.73    0.35
 -12 -16  16    0.73    0.53
  16 -16  12   -0.20    0.68
  12 -16  16    0.79    1.08
  16  16 -12    0.66    0.36
  12  16 -16    0.68    0.55
 -16  16 -14   -0.71    1.10
 -16  16 -14    0.18    2.29
 -14  16 -16   -0.60    1.46
 -14  16 -16    2.57    3.06
 -16 -16  14    0.43    0.39
 -14 -16  16    0.38    0.53
  16  14 -16    0.51    0.62
  16  16 -14   -0.18    0.35
  14  16 -16    0.62    0.52
 -16  16 -16   -0.12    1.16
 -16 -16  16    0.36    0.49
  16  16 -16    1.02    0.54
  17  -1   0    5.04    1.14
  17   1   0    4.83    1.09
 -17   0   1    4.58    1.04
  17   0   1    2.79    0.65
  17   0  -1    4.68    1.06
  17  -2  -1    0.99    0.31
 -17   2  -1    0.57    0.24
 -17  -2   1    0.67    0.29
  17  -1  -2    0.40    0.28
 -17  -1   2    0.53    0.26
 -17   2   1    0.65    0.27
  17  -2   1    0.57    0.22
  17   2  -1    0.83    0.32
  17   1  -2    0.67    0.28
 -17   3   0    0.36    0.22
  17  -3   0    0.43    0.20
 -17   0   3    0.16    0.33
 -17  -3   2    0.39    0.26
  17   3  -2   -0.41    0.24
  17   2  -3    0.84    0.30
 -17   4  -1   -0.12    0.19
 -17  -4   1    0.12    0.21
 -17  -1   4    0.22    0.30
  17   4  -1   -0.08    0.21
 -17   1   4    0.18    0.29
  17  -4  -3    0.87    0.36
 -17   4  -3    2.20    0.51
  17  -3  -4    1.13    0.42
 -17  -3   4    2.47    0.62
  17  -4   3    2.68    0.61
  17   4  -3    1.99    0.50
   4   3 -17   -1.29    2.12
   3   4 -17    3.48    1.97
  17  -5   0    0.01    0.28
 -17   0   5   -0.36    0.31
 -17   5  -2    0.31    0.18
 -17  -5   2    0.41    0.24
  17  -2  -5   -0.07    0.34
 -17  -2   5    0.31    0.33
  -2  -5  17   -0.16    1.67
  17  -5   2    0.19    0.15
  17   5  -2    0.67    0.29
  17   2  -5    0.61    0.34
   2   5 -17   -0.28    1.17
  17  -5  -4   17.85    3.96
 -17  -5   4   21.38    4.70
 -17  -4   5   22.90    5.03
 -17   5   4   23.65    5.24
   5   4 -17   19.82    5.09
   4   5 -17   16.36    8.40
   4   5 -17    8.46    3.27
  17  -1  -6    0.24    0.37
 -17  -1   6   -0.79    0.37
  -1  -6  17   -0.04    1.55
 -17   6   1    0.37    0.28
  17  -6   1    0.25    0.27
 -17   1   6    0.26    0.33
   1   6 -17   -0.12    1.48
  17  -6  -3    1.29    0.64
 -17   6  -3    0.21    0.15
 -17  -6   3   -0.13    0.22
  -6  -3  17   -0.54    1.75
 -17  -3   6    1.20    0.44
  -3  -6  17   -2.14    1.73
  -3  -6  17   -0.66    2.46
  17  -6   3    0.45    0.18
 -17   3   6   -0.39    0.50
   3   6 -17    1.56    2.33
   3   6 -17   -1.21    2.29
  17  -6  -5    2.63    1.70
  17  -6  -5    0.31    1.66
 -17  -6   5    2.81    0.69
  17  -5  -6    1.30    1.36
  17  -5  -6    2.23    1.63
 -17  -5   6    4.37    1.02
  -5  -6  17   16.66    4.90
 -17   6   5    3.55    2.24
  17   6  -5    3.30    0.78
  17   5  -6    3.66    0.87
   5   6 -17    4.41    3.32
   5   6 -17   -1.40    3.04
 -17   7   0    0.12    0.26
 -17   0   7   -0.25    0.35
  17   0  -7    0.03    0.39
  17  -7  -2   -0.14    0.64
 -17  -7   2    0.14    0.24
  -7  -2  17    0.10    1.96
  17  -2  -7    0.77    1.45
  17  -2  -7    0.17    0.48
  -2   7 -17   -0.90    2.07
 -17  -2   7    0.27    0.37
  -2  -7  17   -0.72    1.48
  -2  -7  17   -1.49    2.55
  17  -7   2    0.79    0.27
   7   2 -17   -4.40    2.21
   2   7 -17   -1.02    2.64
  17  -7  -4    0.14    1.80
 -17   7  -4    0.30    0.14
 -17  -7   4    0.13    0.24
  -7  -4  17    0.74    1.55
  -7  -4  17    3.96    3.06
 -17  -4   7    0.90    0.43
  -4  -7  17   -0.41    1.43
  -4  -7  17   -3.00    3.00
 -17   7   4    1.12    1.66
 -17   7   4    1.39    1.54
  17  -7   4    0.47    0.16
  17   7  -4    0.85    0.32
   7   4 -17    0.10    3.11
   7   4 -17    2.26    2.92
 -17   4   7   -0.39    1.41
 -17   4   7    0.46    1.20
  17   4  -7    0.20    0.41
   4   7 -17    2.52    2.46
   4   7 -17   -2.64    2.83
  17  -7  -6   -4.80    2.62
 -17  -7   6    0.06    0.28
  -7  -6  17   -3.06    2.25
  -7  -6  17    4.55    3.36
  17  -6  -7   -0.73    1.34
  17  -6  -7    2.55    2.53
 -17  -6   7    0.46    0.33
 -17   7   6    7.80    3.01
  17   7  -6    0.94    0.34
   7   6 -17   -1.85    2.49
 -17   6   7    2.36    1.91
  17   6  -7    1.12    0.41
   6   7 -17    0.11    2.84
 -17   8  -1    0.44    0.29
  17  -1  -8    0.76    0.54
  -1   8 -17    5.63    3.60
 -17  -1   8   -0.05    0.39
 -17   8   1    0.90    1.25
   8   1 -17    2.53    2.37
 -17   1   8    0.63    1.27
  17  -8  -3    0.65    1.01
  17  -8  -3    0.32    1.57
 -17   8  -3    0.10    0.22
 -17  -8   3   -0.01    0.23
  -3 -17   8   -0.01    0.21
  -8  -3  17   -0.37    1.59
  -8  -3  17    1.04    2.88
 -17  -3   8    0.06    0.37
  -3  -8  17   -0.68    3.14
  -3  -8  17   -2.00    1.87
 -17   8   3    0.77    1.33
  17  -8   3    0.10    0.18
  17   8  -3    0.09    0.25
   8   3 -17    1.88    2.91
   8   3 -17   -0.04    3.22
   3  -8  17   -1.08    2.23
  17   3  -8   -0.18    0.38
   3   8 -17    2.06    2.74
   3   8 -17    1.36    3.11
  17  -8  -5    0.91    1.45
  17  -8  -5   -0.13    1.91
 -17   8  -5    0.38    0.16
 -17  -8   5   -0.07    0.27
  -5 -17   8   -0.02    0.26
  -8  -5  17   -1.21    1.78
  -8  -5  17    0.34    3.43
  17  -5  -8    2.02    1.64
  17  -5  -8    1.38    2.40
 -17  -5   8    0.24    0.40
  -5  -8  17    1.92    1.94
  -5  -8  17   -0.60    2.59
 -17   8   5    1.22    1.99
 -17   8   5    0.66    1.32
  17   8  -5    0.48    0.27
   5  17  -8    0.29    0.26
   8   5 -17    1.27    2.39
   8   5 -17   -0.02    3.31
 -17   5   8    0.36    1.52
 -17   5   8    0.95    2.34
  17   5  -8    0.11    0.44
   5   8 -17   -2.65    2.62
   5   8 -17   -1.02    2.55
 -17  -8   7    0.20    0.30
  -7 -17   8    0.60    0.33
  -8  -7  17   -0.09    1.86
  -8  -7  17    1.93    2.61
  17  -7  -8   -3.10    2.33
  17  -7  -8    2.66    2.43
 -17  -7   8    0.58    0.36
  -7  -8  17    1.31    2.13
  17   8  -7    0.35    0.32
   7  17  -8    0.20    0.27
   8   7 -17   -2.74    3.10
   8   7 -17   11.45    3.79
 -17   7   8   -1.61    1.98
  17   7  -8    0.66    0.37
   7   8 -17    2.44    2.80
 -17   9   0    0.98    1.19
  -9   0  17   11.15    3.53
  17  -9   0    0.42    0.90
  17  -9   0   -0.59    1.11
   0 -17   9    1.38    0.41
   9   0 -17   -1.01    2.64
 -17   0   9    1.81    1.68
 -17   0   9    0.43    0.51
   0   9 -17    0.66    2.52
  17  -9  -2    0.01    1.00
  17  -9  -2   -0.87    1.42
  -2  17  -9    2.00    0.50
  -9  -2  17    0.67    1.56
  -9  -2  17    0.00    3.13
  17  -2  -9    0.49    1.18
  -2   9 -17   -1.02    2.75
 -17  -2   9    1.16    0.47
  -2  -9  17    1.29    1.65
 -17   9   2   -0.38    1.82
  17  -9   2    0.15    0.24
   2 -17   9    1.68    0.43
   2  17  -9    1.01    0.34
   9   2 -17   -1.31    3.27
   9   2 -17    3.33    3.21
   2  -9  17    1.40    1.43
   2  -9  17    1.16    2.73
  17   2  -9    0.65    0.50
  17  -9  -4    0.48    1.69
 -17   9  -4    0.36    0.21
  -4  17  -9    0.15    0.19
 -17  -9   4    0.42    0.27
  -9  -4  17    3.22    2.24
  -9  -4  17    2.22    3.40
  -4   9 -17    0.95    2.12
 -17  -4   9    0.07    0.38
  -4  -9  17    0.86    1.82
  -4  -9  17    1.14    2.48
 -17   9   4   -0.48    1.50
  17  -9   4    0.21    0.17
   4 -17   9    0.04    0.19
  17   9  -4    0.13    0.27
   4  17  -9    0.03    0.25
   9   4 -17   -3.40    2.87
   9   4 -17   -3.66    3.49
 -17   4   9    1.19    2.32
 -17   4   9    0.70    1.68
   4  -9  17    0.40    2.07
  17   4  -9    0.03    0.42
   4   9 -17    1.11    2.84
   4   9 -17   -1.93    2.26
  17  -9  -6    1.00    1.60
  -6  17  -9   -0.06    0.19
  -9  -6  17    0.13    1.85
  -9  -6  17   -0.20    2.60
  17  -6  -9    4.80    3.00
  17  -6  -9   -0.86    2.54
 -17  -6   9    0.27    0.39
  17   9  -6    0.43    0.28
   6  17  -9    0.29    0.29
   9   6 -17    1.64    2.99
   9   6 -17   -1.41    2.66
 -17   6   9    2.14    1.91
 -17   6   9   -1.20    2.29
  17   6  -9    0.64    0.48
   6   9 -17   -0.22    1.76
  -9  -8  17   16.08    3.91
  -9 -17   8   11.50    2.55
  -8  -9  17   10.18    2.59
   8 -17   9   12.31    2.71
   8  17  -9    9.69    2.16
   9   8 -17   11.20    3.13
  17   8  -9   12.59    2.80
   9  17  -8   12.04    2.67
   8   9 -17    7.72    2.10
  17 -10  -1   -1.04    1.26
  17 -10  -1    0.61    1.37
  10  -1 -17    0.18    2.92
 -17  10  -1    4.24    2.42
  -1 -17  10    1.38    0.39
  -1  10 -17    8.64    5.01
  -1  10 -17   -0.43    2.69
 -17  -1  10    0.75    0.53
  -1 -10  17    0.80    2.60
 -17  10   1    0.15    1.16
  17 -10   1   -1.64    1.33
  17 -10   1    0.92    0.98
   1 -17  10    3.59    0.83
   1  17 -10    1.03    0.33
  10   1 -17   -3.21    3.24
  10   1 -17    2.85    3.25
 -17   1  10    2.26    1.02
   1 -10  17    3.50    2.25
   1 -10  17   -0.06    2.80
  17   1 -10    0.50    0.59
   1  10 -17   -4.34    3.40
   1  10 -17   -1.65    2.51
  17 -10  -3    1.00    1.23
  -3  17 -10    0.34    0.22
  -3 -17  10    0.48    0.28
  17  -3 -10   -0.33    1.73
  17  -3 -10   -0.92    2.05
 -17  -3  10   -0.06    0.41
  -3 -10  17   -0.05    1.71
  -3 -10  17    1.97    1.84
  17 -10   3   -0.07    0.23
   3 -17  10    0.37    0.22
   3  17 -10    0.30    0.25
  10   3 -17    2.11    2.98
  10   3 -17   -0.58    3.30
   3 -10  17   -1.56    1.53
   3 -10  17   -1.34    2.55
  17   3 -10    0.79    0.52
   3  10 -17   -1.37    2.89
 -17  10  -5    0.48    0.20
  -5  17 -10    0.09    0.19
  -5 -17  10   -0.18    0.26
 -17  -5  10    0.11    0.36
  -5 -10  17   -0.02    1.35
  17 -10   5    0.26    0.13
   5 -17  10    0.50    0.23
  17  10  -5    0.16    0.26
   5  17 -10   -0.51    0.27
  10   5 -17    1.95    2.66
  10   5 -17    1.66    2.94
 -17   5  10   -2.31    2.71
   5 -10  17   -0.78    1.96
  17   5 -10    0.58    0.47
   5  10 -17    1.03    1.26
  -7  17 -10    0.30    0.19
 -17 -10   7    0.39    0.28
  -7 -17  10    0.04    0.28
  17  -7 -10   -2.33    2.07
 -17  -7  10    0.44    0.44
  -7 -10  17   -0.68    0.74
   7  17 -10    0.00    0.25
  10   7 -17    1.66    2.17
 -17   7  10   -0.90    2.07
  17   7 -10    0.73    0.52
  -9  17 -10   10.90    2.40
 -17 -10   9   10.96    2.43
  -9 -17  10   11.36    2.52
  -9 -10  17    4.14    3.08
  -9 -10  17    5.88    1.53
   9 -17  10   12.23    2.69
   9  17 -10   10.58    2.35
  10   9 -17    6.22    1.72
  10 -17   9   11.90    2.61
  10  17  -9   10.83    2.42
   9  10 -17    2.55    3.66
 -11   0  17   -0.51    2.02
  17 -11   0    0.09    0.99
   0 -17  11    0.56    0.27
 -17   0  11   -0.04    0.93
   0 -11  17   -1.58    1.78
   0 -11  17   -0.74    2.29
  17   0 -11    0.88    0.89
   0  11 -17   -3.86    3.40
   0  11 -17    1.55    1.96
 -17  11  -2    2.63    1.77
  -2  17 -11    0.28    0.24
  -2 -17  11    0.59    0.30
 -17  -2  11   -0.31    0.49
  17 -11   2   -0.39    0.82
  17 -11   2   -0.77    1.10
   2 -17  11    0.10    0.22
   2  17 -11    0.85    0.33
 -17   2  11    1.31    2.02
 -17   2  11    0.59    1.79
   2 -11  17   -1.01    1.62
  17   2 -11    0.25    0.56
   2  11 -17   -2.11    1.41
  -4  17 -11   -0.04    0.20
 -17 -11   4    0.43    0.26
  -4 -17  11    0.20    0.26
 -11  -4  17   -0.17    1.89
 -11  -4  17    0.06    3.24
  17  -4 -11   -1.26    2.02
  17  -4 -11    0.64    2.72
  -4  11 -17    0.19    2.70
 -17  -4  11    0.42    0.43
  -4 -11  17    0.46    0.94
  17 -11   4    0.12    0.29
   4 -17  11    0.27    0.21
 -17   4  11    2.18    2.05
  17   4 -11    0.62    0.52
   4  11 -17    0.59    2.73
   4  11 -17    0.27    1.00
 -17  11  -6    0.25    0.13
  -6  17 -11   -0.06    0.20
 -17 -11   6    0.00    0.25
  -6 -17  11   -0.11    0.25
 -11  -6  17   -0.46    2.06
 -11  -6  17    2.45    2.03
  17  -6 -11   -0.61    2.51
  -6  11 -17    4.21    3.01
 -17  -6  11    0.26    0.35
  17 -11   6    0.13    0.10
  17  11  -6   -0.14    0.26
  17   6 -11    0.49    0.48
   6  11 -17    0.25    0.76
  -8  17 -11    0.54    0.24
 -17 -11   8    0.56    0.30
  -8 -17  11    0.27    0.30
 -11  -8  17   -2.51    2.19
 -11  -8  17    0.69    0.88
  -8  11 -17    2.44    2.25
 -11 -17   8    0.65    0.34
  -8 -11  17    0.51    0.67
   8 -17  11    0.74    0.28
  17  11  -8    0.30    0.31
  17   8 -11    0.63    0.51
  11  17  -8    0.62    0.37
   8  11 -17   -0.62    0.77
 -10  17 -11    0.37    0.21
 -17 -11  10    0.36    0.32
 -10 -17  11   -0.14    0.31
 -11 -10  17   -0.52    0.67
 -11  17 -10    0.01    0.14
 -17 -10  11   -0.22    0.38
 -11 -17  10    0.31    0.31
 -10 -11  17   -0.87    0.59
  10 -17  11    0.69    0.24
  17  11 -10    0.57    0.35
  11  10 -17   -0.12    0.83
  11 -17  10    0.18    0.19
  11  17 -10   -0.04    0.31
  12  -1 -17   -0.15    2.43
 -12  -1  17    1.15    1.95
 -12  -1  17    1.49    3.10
  17  -1 -12    0.81    2.22
  17  -1 -12    0.82    2.15
 -17  -1  12   -0.01    0.80
  -1 -12  17   -1.02    1.40
 -12   1  17   -1.11    2.28
   1 -17  12    0.09    0.23
   1  17 -12   -0.09    0.28
  12   1 -17    1.69    3.49
  12   1 -17   -4.51    4.00
 -17   1  12    4.15    2.77
 -17   1  12   -0.37    1.75
   1 -12  17    1.35    1.99
   1 -12  17    0.37    1.70
  17   1 -12    0.42    0.82
   1  12 -17   -0.32    1.04
  -3  17 -12    0.10    0.24
 -12  -3  17    1.67    2.14
 -12  -3  17    3.96    3.71
  -3  12 -17   -1.28    3.07
 -17  -3  12    0.08    0.52
  17 -12   3   -0.50    1.00
  17 -12   3   -0.40    1.07
   3 -17  12    0.80    0.30
   3  17 -12    0.15    0.26
  12   3 -17    0.62    2.87
  12   3 -17   -1.97    3.74
 -17   3  12    4.29    2.87
 -17   3  12    0.78    3.23
  17   3 -12   -0.14    0.67
 -17  12  -5    0.10    0.93
  -5  17 -12    1.28    0.38
 -17 -12   5    0.84    0.34
  -5 -17  12    0.95    0.35
 -12  -5  17    0.70    2.11
  17  -5 -12    1.87    2.52
  17  -5 -12    2.12    3.85
  -5  12 -17   -3.45    2.95
 -17  -5  12    0.94    0.49
  -5 -12  17   -1.32    1.88
  -5 -12  17    2.66    0.94
   5 -17  12    1.27    0.38
  17  12  -5    0.19    0.30
   5  17 -12    0.56    0.31
  12   5 -17    6.21    4.29
  12   5 -17    6.08    3.40
 -17   5  12    2.15    2.04
  17   5 -12    1.01    0.61
   5  12 -17    2.57    0.94
 -17  12  -7    0.52    0.15
  -7  17 -12    0.18    0.23
 -17 -12   7    0.68    0.34
  -7 -17  12   -0.18    0.28
 -12  -7  17   -0.03    1.13
  17  -7 -12   -0.59    2.24
  -7  12 -17   -0.91    2.53
  -7  12 -17   -0.03    2.54
 -17  -7  12   -0.13    0.39
  -7 -12  17   -0.04    0.62
  17  12  -7    0.97    0.37
   7  17 -12    0.48    0.32
  12   7 -17   -1.17    1.13
   7 -12  17   -0.73    1.56
   7 -12  17   -2.02    2.72
  17   7 -12   -0.30    0.48
  -9  17 -12    0.10    0.28
 -17 -12   9    0.17    0.28
  -9 -17  12    0.23    0.28
 -12  -9  17   -0.35    1.96
 -12  -9  17   -0.24    0.66
  -9  12 -17   -0.94    2.22
   9 -17  12    0.52    0.29
  17  12  -9   -0.16    0.31
   9  17 -12    0.13    0.31
  12   9 -17   -0.30    0.87
  17   9 -12    0.73    0.52
  12  17  -9    0.10    0.38
   9  12 -17   -0.08    0.70
 -11  17 -12    0.20    0.24
 -17 -12  11    0.82    0.35
 -11 -17  12    0.29    0.31
 -12 -11  17   -0.28    0.52
 -12  17 -11   -0.09    0.17
 -17 -11  12    0.45    0.38
 -11 -12  17   -0.64    0.54
  17  12 -11    0.26    0.34
  11  17 -12    0.57    0.35
  12  11 -17    0.00    0.73
  12 -17  11    0.31    0.20
  12  17 -11    0.28    0.39
  11  12 -17   -0.39    0.76
 -13   0  17    1.46    1.99
 -13   0  17   -0.53    3.10
   0 -17  13    0.04    0.35
  13   0 -17    5.02    4.32
  13   0 -17   -1.55    3.68
 -17   0  13    1.40    1.44
 -17   0  13    3.10    2.41
   0 -13  17   -0.25    0.85
  17   0 -13    2.72    2.70
  13  -2 -17    1.89    2.51
  -2  17 -13    1.00    0.41
  -2 -17  13    0.48    0.33
 -13  -2  17   -3.25    2.54
 -13  -2  17   -3.75    3.49
  17  -2 -13    1.71    2.43
 -17  -2  13    0.83    1.71
 -17  -2  13    0.25    0.69
  -2 -13  17    0.85    0.67
 -13   2  17    0.16    2.30
   2 -17  13    0.92    0.43
   2  17 -13    1.37    0.43
  13   2 -17    1.50    2.86
  13   2 -17    1.70    3.82
 -17   2  13   -2.32    3.14
 -17   2  13    0.53    1.90
  17   2 -13    0.91    0.78
   2  13 -17    2.76    3.12
   2  13 -17   -0.62    0.76
  -4  17 -13    5.83    1.34
  -4 -17  13    5.36    1.24
 -13  -4  17    4.18    3.07
  -4  13 -17    0.33    2.76
 -17  -4  13    4.68    1.20
  -4 -13  17    4.95    1.32
   4 -17  13    4.97    1.15
   4  17 -13    5.92    1.34
  13   4 -17   -1.27    2.99
  13   4 -17    5.36    4.09
 -17   4  13    6.89    3.89
   4 -13  17    1.66    1.95
   4  13 -17   13.45    3.09
 -17  13  -6    1.20    0.93
  -6  17 -13    2.44    0.63
 -17 -13   6    1.51    0.46
  -6 -17  13    3.22    0.78
 -13  -6  17    3.27    1.57
  17  -6 -13    0.02    2.28
  -6  13 -17    8.98    5.15
 -17  -6  13    2.07    0.65
   6 -17  13    1.85    0.56
  17  13  -6    0.94    0.39
   6  17 -13    3.93    0.92
  13   6 -17   -0.93    1.87
 -17   6  13    0.48    2.38
   6 -13  17    3.48    2.30
   6 -13  17    5.31    3.08
  17   6 -13    2.56    0.81
   6  13 -17    1.08    0.65
 -17 -13   8    0.38    0.28
  -8 -17  13    0.35    0.29
 -13  -8  17    0.64    0.74
 -17  -8  13   -0.08    0.39
 -13 -17   8   -0.16    0.29
  -8 -13  17    0.06    0.51
  17  13  -8    0.44    0.32
  13   8 -17   -2.55    3.50
  13   8 -17    0.71    0.96
   8 -13  17   -2.30    1.71
  17   8 -13    0.46    0.51
  13  17  -8    0.06    0.32
   8  13 -17   -0.26    0.61
 -17 -13  10   -0.43    0.30
 -10 -17  13    0.03    0.31
 -13  17 -10   -0.06    0.12
 -13 -17  10    0.25    0.29
 -10 -13  17    0.63    0.54
  10 -17  13    0.22    0.30
  17  13 -10    0.24    0.30
  13  10 -17    0.24    0.89
  13 -17  10   -0.05    0.13
  17  10 -13   -0.14    0.51
  13  17 -10   -0.10    0.31
  10  13 -17   -0.11    0.66
 -12  17 -13    0.72    0.37
 -17 -13  12    2.76    0.72
 -13 -12  17    1.03    0.67
 -13  17 -12    1.45    0.46
 -17 -12  13    2.47    0.70
 -13 -17  12    1.66    0.49
  12 -17  13    1.06    0.43
  17  13 -12    3.53    0.88
  12  17 -13    1.54    0.48
  13  12 -17    2.09    1.00
  13 -17  12    1.63    0.46
  17  12 -13    2.67    0.76
  13  17 -12    1.66    0.51
  12  13 -17    0.01    0.67
  14  -1 -17    1.10    3.02
  14  -1 -17   -0.37    3.32
  -1 -17  14    0.22    0.37
 -14  -1  17   -0.26    1.75
 -14  -1  17   -2.95    3.32
  -1  14 -17   -0.20    0.76
 -17  -1  14    0.47    2.02
 -17  -1  14   -1.02    1.33
  -1 -14  17   -0.79    0.68
 -14   1  17   -3.56    2.54
 -14   1  17    1.16    3.22
   1 -17  14   -0.23    0.37
   1  17 -14    0.54    0.37
  14   1 -17   -0.42    2.69
  14   1 -17    1.04    3.76
 -17   1  14   -1.60    2.06
 -17   1  14   -2.25    3.18
   1  14 -17   -0.47    0.73
  14  -3 -17    1.09    2.50
  -3  17 -14    0.33    0.38
  -3 -17  14    0.29    0.39
  -3  14 -17    1.70    0.99
 -17  -3  14    0.87    0.79
 -14   3  17    0.36    2.61
  14   3 -17   -4.24    3.50
  14   3 -17    2.76    3.39
 -17   3  14   -3.58    3.59
   3 -14  17    0.71    1.18
  -5  14 -17   28.78   14.42
 -17  -5  14   25.82    5.71
  -5 -14  17   22.50    4.99
   5  17 -14   26.39    5.80
  14   5 -17   10.14    5.79
  14   5 -17   22.19    5.40
   5 -14  17   23.37   11.60
   5 -14  17   25.07    5.95
  17   5 -14   22.50    5.00
   5  14 -17   20.28    4.53
  -7 -17  14   -0.04    0.31
 -14  -7  17    1.69    0.88
  -7  14 -17    7.40    3.60
 -17  -7  14    0.28    0.46
 -14 -17   7    0.18    0.32
  -7 -14  17    0.07    0.51
  17  14  -7    0.22    0.30
   7  17 -14    0.70    0.35
   7 -14  17    0.18    1.41
  17   7 -14    0.19    0.64
   7  14 -17    0.36    0.59
  -9 -17  14    0.10    0.32
 -14  -9  17   -0.20    0.58
  -9  14 -17    1.85    3.27
 -17  -9  14   -0.11    0.40
  -9 -14  17    0.92    0.58
   9 -17  14    0.23    0.36
  17  14  -9    0.25    0.30
   9  17 -14   -0.25    0.30
  14   9 -17   -0.52    0.85
  17   9 -14    0.51    0.48
   9  14 -17   -0.16    0.63
 -11  17 -14   -0.08    0.38
 -17 -14  11    0.61    0.32
 -11 -17  14    0.37    0.37
 -14 -11  17    0.86    0.62
 -14  17 -11    0.19    0.17
 -11 -14  17   -0.27    0.48
  17  14 -11    0.35    0.33
  11  17 -14    0.94    0.39
  14  11 -17    1.07    0.84
  14 -17  11   -0.07    0.23
  14  17 -11    0.11    0.35
  11  14 -17   -0.83    0.62
 -17 -14  13    3.45    0.87
 -13 -17  14    3.06    0.78
 -17 -13  14    1.78    0.62
  17  14 -13    4.11    1.00
  13  17 -14    4.58    1.08
  14  13 -17    0.70    0.71
  17  13 -14    2.58    0.74
  14  17 -13    3.23    0.80
  15   0 -17    1.56    2.98
  15   0 -17   -0.64    3.68
   0 -15  17    0.43    0.57
  17   0 -15   -0.53    2.48
  17   0 -15   -0.39    3.16
  15  -2 -17    1.51    2.98
  15  -2 -17   -0.50    3.81
  -2  17 -15    0.42    0.49
  -2 -17  15   -0.67    0.47
  17  -2 -15    1.07    2.40
  17  -2 -15   -2.84    4.14
  -2 -15  17    0.39    0.51
   2 -17  15    0.62    0.41
   2  17 -15    0.34    0.40
   2 -15  17   -0.09    0.60
  17   2 -15   -0.67    1.79
   2  15 -17   -0.25    0.66
  15  -4 -17    0.09    3.32
  -4  17 -15    4.44    1.08
  -4 -17  15    4.70    1.13
 -15  -4  17   -2.00    2.27
 -15  -4  17    2.19    2.34
  17  -4 -15   -2.49    2.87
  17  -4 -15   -0.90    4.33
 -17  -4  15    2.79    0.95
  -4 -15  17    4.09    1.07
   4 -17  15    5.73    1.33
   4  17 -15    4.58    1.08
   4 -15  17    2.50    0.94
   4  15 -17    2.93    0.94
 -17 -15   6    0.23    0.27
  -6 -17  15   -0.35    0.39
 -15  -6  17   -0.99    1.01
  17  -6 -15   -2.40    3.73
  -6  15 -17    0.01    1.27
 -17  -6  15    0.47    0.58
  -6 -15  17   -0.11    0.56
   6 -17  15    0.68    0.40
   6  17 -15   -0.04    0.33
  15   6 -17    0.23    1.00
   6 -15  17    1.68    1.90
  17   6 -15    0.28    0.67
  -8  17 -15    0.02    0.52
 -17 -15   8   -0.22    0.24
  -8 -17  15   -0.12    0.37
 -15  -8  17    0.33    0.66
  -8  15 -17    0.32    2.02
  -8  15 -17    0.93    2.14
 -17  -8  15    0.42    0.49
 -15 -17   8    0.28    0.29
  -8 -15  17    0.11    0.43
  15   8 -17    0.43    0.84
  17   8 -15   -0.23    0.66
  15  17  -8   -0.10    0.32
   8  15 -17   -0.15    0.47
 -17 -15  10    0.01    0.35
 -15 -10  17    0.07    0.58
 -15  17 -10    0.15    0.12
 -10  15 -17    0.32    1.76
 -17 -10  15    0.40    0.47
 -15 -17  10   -0.23    0.31
 -10 -15  17   -0.70    0.52
  10 -17  15   -0.67    0.55
  10  17 -15    0.40    0.42
  15  10 -17   -0.06    0.78
  15 -17  10    0.36    0.14
  10 -15  17    1.30    1.80
  17  10 -15   -0.22    0.52
  15  17 -10    0.21    0.33
 -15  17 -12   -0.11    0.28
 -12  15 -17   -3.66    2.25
 -17 -12  15    0.58    0.49
 -15 -17  12    0.85    0.39
  12 -17  15   -0.06    0.78
  17  15 -12    1.69    0.50
  12  17 -15    0.74    0.43
  15  12 -17    0.32    0.67
  15  17 -12    0.81    0.40
  12  15 -17   -0.66    0.56
 -14  17 -15    0.04    1.39
 -17 -15  14    1.80    0.56
 -14 -17  15    0.44    0.39
 -15  17 -14    0.10    1.35
 -14  15 -17    0.51    2.07
 -17 -14  15    0.73    0.56
 -15 -17  14    1.20    0.45
 -14 -15  17   -0.02    0.51
  14 -17  15   -0.58    1.06
  17  15 -14    2.11    0.62
  14  17 -15    0.15    0.39
  15  14 -17    0.43    0.62
  15 -17  14    0.02    0.90
  17  14 -15    0.23    0.50
  15  17 -14    0.36    0.36
  -1 -17  16    2.85    0.76
 -16  -1  17   -3.71    2.73
 -16  -1  17    6.96    4.85
  17  -1 -16   -2.25    2.69
  17  -1 -16   -3.99    5.25
 -17  -1  16   -0.27    1.83
 -17  -1  16    1.56    3.47
  -1 -16  17   -0.40    0.52
 -16   1  17   -1.86    4.30
   1 -17  16   -0.28    0.37
  16   1 -17    0.12    2.55
 -17   1  16    0.57    1.93
 -17   1  16    0.58    4.84
  17   1 -16    2.01    2.58
  17   1 -16    1.17    3.64
   1  16 -17   -0.34    0.63
 -16  -3  17   -2.53    2.26
 -16  -3  17   -0.81    2.78
  17  -3 -16    1.60    2.71
  17  -3 -16   -1.89    4.46
  -3 -16  17   -0.28    0.49
   3 -17  16   -0.17    0.39
  16   3 -17    0.59    2.56
  16   3 -17   -1.28    3.13
 -17   3  16    1.65    1.88
 -17   3  16   -0.72    3.99
   3 -16  17    0.56    0.56
  17   3 -16   -1.82    1.80
   3  16 -17    0.75    0.64
  16  -5 -17    1.51    3.52
  -5  17 -16   -0.41    0.55
 -16  -5  17   -1.87    1.49
  17  -5 -16    3.05    3.06
  -5  16 -17   -0.72    0.68
  -5 -16  17    0.59    0.46
   5 -17  16    0.34    0.40
   5  17 -16   -0.01    0.40
  16   5 -17   -0.55    1.21
 -17   5  16    1.93    3.21
  17   5 -16    0.24    0.90
   5  16 -17   -0.51    0.56
 -17 -16   7   -0.16    0.29
  -7 -17  16   -0.39    0.47
 -16  -7  17    1.78    1.84
 -16  -7  17    0.78    0.71
  -7  16 -17    0.19    0.85
 -17  -7  16    0.49    0.63
 -16 -17   7   -0.11    0.25
  -7 -16  17    0.17    0.47
  17  16  -7    0.29    0.32
   7  17 -16   -0.05    0.42
  16   7 -17   -0.07    0.84
   7 -16  17    0.95    1.00
  -9  17 -16    0.59    0.70
 -17 -16   9    0.61    0.33
  -9 -17  16    0.04    0.49
  -9  16 -17    2.90    2.40
  -9  16 -17    0.49    1.38
 -17  -9  16    0.85    0.60
 -16 -17   9    0.43    0.32
  17 -16   9    0.60    0.16
  17  16  -9    0.48    0.31
   9  17 -16    0.81    0.50
  16   9 -17   -0.21    0.81
  17   9 -16    0.41    0.76
   9  16 -17    1.20    0.59
 -17  16 -11   -0.03    0.33
 -11  17 -16    0.34    0.72
 -17 -16  11    1.31    0.44
 -11 -17  16    1.49    0.60
 -16 -11  17    0.42    0.63
 -11  16 -17   -1.51    2.09
 -17 -11  16    0.08    0.48
 -11 -16  17    0.87    0.56
  17 -16  11    0.63    0.65
  11 -17  16    0.97    1.42
  11  17 -16    0.51    0.47
  16 -17  11    0.85    0.32
  11 -16  17   -0.68    1.13
  17  11 -16    0.93    0.65
  16  17 -11    1.37    0.44
 -13  17 -16    1.25    1.66
 -17 -16  13    0.30    0.38
 -13 -17  16    1.12    0.54
 -16 -13  17    0.43    0.56
 -16  17 -13   -0.16    0.59
 -13  16 -17    0.36    3.28
 -17 -13  16    0.38    0.48
 -16 -17  13    0.49    0.36
  13 -17  16   -0.02    1.12
  16  13 -17    1.48    0.71
  16 -17  13    0.03    0.81
  13 -16  17   -1.04    1.16
  16  17 -13    1.21    0.44
  13  16 -17    1.12    0.66
 -15 -17  16   -1.24    0.55
 -17 -15  16   -0.24    0.51
 -16 -17  15    0.40    0.41
 -15 -16  17    0.21    0.53
  15 -17  16    0.34    0.84
  17  16 -15   -0.46    0.40
  16  15 -17   -0.42    0.57
  16 -17  15   -0.44    0.79
  17  15 -16    0.46    0.52
  16  17 -15    0.14    0.36
  15  16 -17   -0.81    0.58
 -17   0  17   10.69    5.66
  17   0 -17    7.55    4.51
  17   0 -17   33.09    8.97
   0  17 -17   29.92    6.62
  17  -2 -17   -0.40    2.63
  17  -2 -17    0.58    3.64
 -17  -2  17    0.88    1.83
 -17  -2  17   -1.84    2.70
  -2 -17  17    0.23    0.45
 -17   2  17   -0.82    1.71
 -17   2  17   -1.12    3.24
   2 -17  17   -0.25    0.47
  17   2 -17   -0.99    2.45
  17   2 -17    1.08    2.73
   2  17 -17   -0.24    0.52
  -4  17 -17   -0.06    0.59
 -17  -4  17   -0.35    1.38
  -4 -17  17    0.51    0.44
 -17   4  17   -0.74    2.16
  17   4 -17   -0.33    1.75
   6 -17  17    3.51    2.18
   6 -17  17   -1.18    0.59
  17   6 -17   -1.38    2.84
  17   6 -17    0.82    0.91
   6  17 -17    0.59    0.63
 -17  -8  17   -0.41    0.72
 -17 -17   8    1.09    0.39
  17  17  -8    1.39    0.46
 -17  17 -10    5.92    1.30
 -17 -17  10    5.91    1.35
  17 -17  10    6.93    1.52
  10 -17  17    0.07    1.30
  17  17 -10    5.53    1.27
  10  17 -17    3.88    1.07
 -17  17 -12    0.02    0.36
 -12  17 -17   -2.46    2.11
 -17 -12  17   -0.58    0.55
 -17 -17  12    1.12    0.40
 -12 -17  17    2.15    0.77
  17 -17  12    1.17    0.89
  12 -17  17   -0.06    1.20
  17  12 -17    0.21    0.68
  17  17 -12    0.40    0.33
  12  17 -17    1.42    0.63
 -17 -17  14   -0.29    0.33
 -14 -17  17    0.03    0.54
  14 -17  17    0.53    0.97
  14  17 -17    0.37    0.51
 -17 -16  17   -0.12    0.52
 -16 -17  17    0.63    0.52
  17  16 -17    0.14    0.48
  17  17 -16    0.40    0.38
  16  17 -17    0.72    0.50
  18  -1  -1   19.81    4.35
 -18  -1   1   18.68    4.11
  18  -1   1   17.23    3.79
  18   1  -1   16.59    3.65
 -18  -2   0    7.89    1.75
 -18   2   0    8.68    1.92
  18  -2   0    8.83    1.95
  18   2   0    8.07    1.79
 -18   0   2    8.96    1.99
  18  -2  -2    7.51    1.68
 -18   2  -2    6.00    1.33
 -18  -2   2    7.91    1.76
  18  -2   2    6.11    1.36
  18  -3  -1    0.16    0.29
 -18   3  -1    0.05    0.17
  18  -1  -3    0.17    0.31
 -18  -1   3    0.01    0.25
 -18   3   1    0.48    0.27
  18  -3   1   -0.03    0.21
  18   3  -1    0.15    0.22
 -18   1   3   -0.08    0.32
  18   1  -3    0.42    0.26
  18  -3  -3   14.50    3.20
 -18  -3   3   15.63    3.44
  18   3  -3   13.28    2.93
 -18   4   0   -0.30    0.24
 -18   0   4    0.13    0.32
  18   0  -4   -0.44    0.35
  18  -4  -2    0.82    0.32
 -18   4  -2    0.08    0.19
 -18  -4   2    0.24    0.23
  18  -2  -4    0.53    0.31
 -18  -2   4    0.60    0.32
  18  -4   2    0.20    0.16
  18   2  -4    0.89    0.32
  -4  -4  18   15.90    4.28
   4   4 -18   10.13    3.32
  18  -5  -1    0.11    0.24
 -18   5  -1    0.67    0.29
 -18  -5   1    0.09    0.21
  18  -1  -5    0.10    0.31
 -18  -1   5    0.67    0.39
  18  -5   1    0.42    0.19
  18   1  -5    0.24    0.38
  18  -5  -3    3.48    0.86
 -18   5  -3    2.83    0.64
 -18  -5   3    3.24    0.77
  -5  -3  18    1.17    2.49
 -18  -3   5    3.95    0.92
  -3  -5  18    0.89    2.29
 -18   5   3    2.17    0.60
   5   3 -18   -1.90    2.55
 -18   3   5    1.86    0.61
  18   3  -5    3.18    0.77
   3   5 -18   -2.08    2.28
 -18  -5   5  121.82   26.70
  -5  -5  18  154.89   76.02
  -5  -5  18   82.55   18.49
  18   5  -5  127.66   27.96
   5   5 -18   69.29   34.14
 -18   6   0    0.54    0.30
  18  -6   0    0.50    0.25
  18   0  -6    1.11    0.43
   0   6 -18   -1.78    2.23
  18  -6  -2    0.65    0.36
 -18   6  -2    0.89    0.26
 -18  -6   2    0.53    0.26
  -2  -6  18   -0.12    2.16
 -18   6   2    0.90    0.38
  18  -6   2    1.15    0.30
   6   2 -18   -1.32    3.05
 -18   2   6    1.68    0.56
  18   2  -6    1.02    0.46
  18  -6  -4    1.97    0.96
 -18   6  -4    1.93    0.45
 -18  -6   4    1.97    0.51
  18  -4  -6    1.65    0.79
  -4  -6  18    0.74    1.69
  -4  -6  18   -0.67    3.24
  18  -6   4    2.38    0.54
  18   6  -4    1.46    0.43
   6   4 -18   -3.36    3.35
   6   4 -18   -3.04    3.21
 -18   4   6    2.81    1.05
   4   6 -18   -5.77    4.11
   4   6 -18   -2.81    3.36
  18  -6  -6   49.32   24.25
  18  -6  -6   70.98   15.75
  -6  -6  18   33.76    8.22
   6   6 -18   22.54   11.48
   6   6 -18   35.20    8.55
  18  -7  -1    1.87    0.53
 -18   7  -1    2.81    0.67
  -1   7 -18    1.06    2.27
  18  -7   1    2.42    0.58
 -18   1   7    2.79    0.78
   1  -7  18   -0.26    2.54
  18   1  -7    1.95    0.58
   1   7 -18    0.06    2.62
 -18   7  -3    0.47    0.19
 -18  -7   3    0.58    0.27
  -3  -7  18    0.01    1.62
  -3  -7  18   -0.92    3.18
 -18   7   3    1.72    1.88
  18  -7   3    0.43    0.18
  18   7  -3    1.22    0.38
 -18   3   7    0.78    0.64
  18  -5  -7   -0.11    1.39
  18  -5  -7   -1.13    1.85
  -5  -7  18   -2.19    2.02
  -5  -7  18    2.67    3.35
 -18   7   5    1.58    2.03
 -18   7   5    0.33    1.61
 -18   5   7   -0.54    1.71
 -18   5   7    1.49    1.76
   5   7 -18   -0.90    2.56
   5   7 -18   -0.86    3.05
  18  -7  -7   33.73   16.64
  18  -7  -7   21.92    5.61
 -18  -7   7   32.09    7.05
  -7  -7  18   36.37   18.00
   7   7 -18   32.67    8.00
  18  -8   0   23.61    5.19
   0  -8  18   12.59    4.32
  18   0  -8   17.95    3.98
   0   8 -18   17.08    8.99
   0   8 -18   19.61    5.21
  18  -8  -2    2.61    1.76
  18  -8  -2   -1.25    1.18
 -18   8  -2    0.99    0.32
  -8  -2  18   -0.56    2.12
  -2   8 -18   -1.87    1.88
 -18   8   2    4.61    2.65
 -18   8   2    1.29    1.30
  18  -8   2    1.12    0.33
   8   2 -18   -1.14    2.48
 -18   2   8    0.71    0.61
   2  -8  18   -1.24    2.22
   2   8 -18    0.48    2.53
  18  -8  -4    0.38    1.20
  18  -8  -4   -1.38    1.88
 -18   8  -4    0.34    0.19
 -18  -8   4    0.07    0.27
  -8  -4  18    1.36    1.85
  -8  -4  18    0.43    3.18
  18  -4  -8    1.04    1.68
  18  -4  -8    1.24    1.64
  -4  -8  18   -3.96    2.73
  -4  -8  18   -0.66    3.39
 -18   8   4   -0.85    1.64
  18  -8   4    0.38    0.15
 -18   4   8    0.59    1.69
 -18   4   8    1.01    1.46
  18   4  -8    0.38    0.51
   4   8 -18    1.25    2.56
   4   8 -18   -0.62    2.85
  18  -8  -6    0.56    2.15
 -18  -8   6    0.01    0.27
  -8  -6  18    0.86    2.01
  -8  -6  18    1.06    3.33
  18  -6  -8   -0.93    1.57
  18  -6  -8    2.52    2.77
 -18  -6   8    0.55    0.40
  -6  -8  18   -0.96    2.84
 -18   8   6   -2.22    1.91
 -18   8   6   -0.72    2.12
  18   8  -6    0.45    0.34
   8   6 -18    0.05    2.78
 -18   6   8   -1.40    2.64
 -18   6   8   -1.44    1.87
   6   8 -18   -7.62    4.62
   6   8 -18    0.73    2.76
  18  -8  -8   31.34   15.54
 -18  -8   8   76.36   16.74
  -8  -8  18   84.60   41.59
  -8  -8  18  120.49   26.58
  18   8  -8   74.72   16.38
   8   8 -18   75.27   37.11
  18  -9  -1   46.15   22.67
 -18   9  -1   30.72    6.75
  -1  18  -9   13.45    2.96
  -1 -18   9   18.02    3.97
  18  -1  -9   32.26   16.02
  18  -1  -9   20.75    4.61
  -1   9 -18   19.97    5.17
  -1   9 -18   28.24   14.27
  -1  -9  18   23.39    6.39
 -18   9   1   54.35   26.71
   1 -18   9   18.93    4.16
   1  18  -9   18.90    4.16
   1  -9  18   43.58   21.45
   1  -9  18   19.20    5.27
   1   9 -18   25.49   12.90
   1   9 -18   17.97    5.01
  18  -9  -3    0.65    1.24
  18  -9  -3    0.82    1.71
 -18  -9   3    0.10    0.21
  -3 -18   9    0.70    0.30
  -9  -3  18    0.53    1.73
  -9  -3  18   -1.83    3.08
  -3  -9  18    1.54    1.95
  18  -9   3    0.42    0.23
   3 -18   9    0.12    0.20
   3  18  -9    0.27    0.27
   9   3 -18    0.66    3.59
   9   3 -18    0.14    3.75
 -18   3   9    1.85    1.95
 -18   3   9    0.47    1.23
   3  -9  18    1.11    2.18
  18   3  -9    0.72    0.45
  18  -9  -5    1.77    1.81
  18  -9  -5    1.32    1.96
 -18   9  -5    0.35    0.17
 -18  -9   5    0.22    0.26
  -5 -18   9    0.66    0.31
  -9  -5  18    1.12    2.07
  -9  -5  18    2.31    3.62
  18  -5  -9    0.82    1.70
  18  -5  -9   -1.37    2.74
  -5  -9  18    1.65    2.78
  -5  -9  18    4.50    3.05
 -18   9   5    5.23    3.14
  18  -9   5    0.26    0.13
   5 -18   9   -0.10    0.21
  18   9  -5    0.09    0.25
   5  18  -9    0.40    0.28
   9   5 -18   -3.61    3.27
   9   5 -18    3.17    3.82
 -18   5   9    1.37    1.91
 -18   5   9    2.19    2.72
   5   9 -18   -0.02    2.70
   5   9 -18    0.22    2.59
  18  -9  -7   -0.76    1.84
 -18  -9   7    0.85    0.36
  -7 -18   9    0.38    0.30
  -9  -7  18   -2.53    2.55
  -9  -7  18   -2.16    2.98
  18  -7  -9   -1.32    1.99
  18  -7  -9   -1.21    3.07
 -18  -7   9    0.38    0.38
  -7  -9  18   -1.83    2.31
 -18   9   7   -2.55    2.23
  18   9  -7    0.04    0.31
   7  18  -9    0.46    0.31
   9   7 -18    2.30    3.19
   9   7 -18    0.14    3.15
 -18   7   9    0.24    1.73
 -18   7   9   -1.44    2.74
 -18  -9   9   13.08    2.90
  -9 -18   9   18.61    4.10
  -9  -9  18   22.82    5.30
  18   9  -9   13.25    2.94
   9  18  -9   14.24    3.15
 -18  10   0   45.21   22.24
  18 -10   0   32.76    7.38
  18 -10   0   41.47   20.38
   0 -18  10   18.71    4.11
   0 -10  18   25.01   12.44
   0 -10  18   23.47    6.16
   0  10 -18   19.49   10.13
   0  10 -18   14.42    4.33
  18 -10  -2    0.28    1.56
  18 -10  -2   -0.32    1.59
  -2 -18  10    1.55    0.42
 -10  -2  18    1.81    2.06
 -10  -2  18    1.11    3.08
  18  -2 -10    1.56    1.50
  -2 -10  18    1.13    3.50
 -18  10   2    0.94    1.42
 -18  10   2    0.07    1.87
  18 -10   2   -0.10    0.36
   2 -18  10    1.63    0.42
  10   2 -18    1.04    3.84
  10   2 -18   -3.22    3.71
   2 -10  18    0.86    1.61
   2 -10  18    2.18    2.79
  18   2 -10    0.48    0.52
   2  10 -18    3.93    3.53
   2  10 -18    0.45    2.55
  18 -10  -4    0.67    1.48
  -4  18 -10    0.04    0.22
 -18 -10   4    0.03    0.25
  -4 -18  10    0.70    0.28
 -10  -4  18    2.19    2.21
 -10  -4  18   -0.34    3.85
  -4 -10  18    0.43    1.95
  -4 -10  18    1.47    2.18
 -18  10   4    0.43    1.62
  18 -10   4    0.03    0.21
   4 -18  10    0.06    0.21
  18  10  -4    0.35    0.27
  10   4 -18    0.84    2.79
  10   4 -18   -3.80    4.05
 -18   4  10    4.08    2.75
 -18   4  10   -0.79    2.78
  18   4 -10   -0.23    0.43
   4  10 -18    0.62    3.43
 -18  10  -6    0.44    0.16
  -6  18 -10   -0.08    0.20
 -18 -10   6    0.03    0.27
  -6 -18  10    0.02    0.25
 -10  -6  18    2.12    2.17
 -10  -6  18   -1.38    2.95
  18  -6 -10   -0.87    3.00
  -6  10 -18    0.40    2.38
 -18  -6  10    0.67    0.38
  -6 -10  18    0.30    1.58
  18  10  -6    0.07    0.27
  10   6 -18    0.86    2.93
  10   6 -18   -0.38    3.38
 -18   6  10    2.01    1.99
 -18   6  10   -2.87    3.06
  -8  18 -10    2.00    0.49
 -18 -10   8    2.08    0.55
 -10  -8  18    2.12    1.74
  18  -8 -10    0.10    2.03
 -18  -8  10    2.21    0.64
 -10 -18   8    1.92    0.53
  -8 -10  18    2.45    1.20
   8 -18  10    5.61    1.26
  18  10  -8    2.85    0.72
  10   8 -18   -0.53    2.03
 -18   8  10    2.09    2.46
  18   8 -10    2.57    0.74
 -10  18 -10   42.67    9.35
 -18 -10  10   53.89   11.82
 -10 -18  10   36.40    7.99
  10 -18  10   36.44    7.99
  18  10 -10   55.31   12.14
  10  10 -18   44.46    9.83
  18 -11  -1   -0.38    1.48
  11  -1 -18   -1.34    2.79
 -18  11  -1    3.45    2.25
  -1  18 -11    0.62    0.29
  -1  11 -18   -4.22    3.67
 -18  -1  11   -1.74    1.97
 -18  -1  11    0.25    0.57
  -1 -11  18    2.26    2.15
  -1 -11  18    0.89    2.94
 -18  11   1    1.88    1.52
 -11   1  18    0.02    2.84
  18 -11   1    0.51    1.43
  18 -11   1    1.15    1.10
   1  18 -11    1.36    0.40
  11   1 -18   -1.28    3.73
  11   1 -18    3.60    3.95
   1 -11  18    1.49    1.91
   1 -11  18    1.86    3.44
  18   1 -11    0.34    0.66
   1  11 -18    3.31    3.67
   1  11 -18   -2.07    2.37
  -3  18 -11    0.78    0.28
  18  -3 -11    2.61    2.34
  18  -3 -11    0.21    2.68
  -3 -11  18    1.45    2.17
   3  18 -11    0.62    0.30
  11   3 -18    0.68    3.17
  11   3 -18    1.82    4.16
  18   3 -11    0.17    0.57
   3  11 -18   -0.09    1.74
  -5  18 -11    0.43    0.24
 -18 -11   5    1.40    0.42
  -5 -18  11   -0.21    0.29
  18  -5 -11   -5.02    3.43
  -5  11 -18   -5.09    3.70
  -5  11 -18   -1.20    2.96
  -5 -11  18   -0.74    1.37
  18 -11   5    0.48    0.21
   5 -18  11    0.41    0.25
  18  11  -5    1.79    0.50
   5  18 -11   -0.35    0.29
  11   5 -18    1.75    3.54
   5 -11  18    0.47    2.75
  18   5 -11    0.41    0.47
   5  11 -18   -0.27    0.94
  -7  18 -11    2.12    0.53
 -18 -11   7    1.90    0.50
  -7 -18  11    1.54    0.44
 -11  -7  18    1.93    2.43
  -7  11 -18   -0.78    2.06
 -18  -7  11    2.21    0.64
  18  11  -7    1.58    0.47
   7  18 -11    2.51    0.63
 -18   7  11    1.02    2.24
   7 -11  18    0.27    2.41
  -9  18 -11    0.43    0.23
 -18 -11   9   -0.06    0.28
  -9 -18  11    0.71    0.30
 -11  -9  18    0.80    0.82
 -18  -9  11    0.61    0.40
 -11 -18   9   -0.03    0.28
  -9 -11  18   -1.30    1.98
  -9 -11  18   -0.21    0.67
   9 -18  11    0.14    0.18
  18  11  -9    0.39    0.32
   9  18 -11    0.45    0.30
  18   9 -11    0.66    0.45
  11  18  -9    0.10    0.31
   9  11 -18    0.15    0.87
 -11  18 -11   13.31    2.92
 -18 -11  11   13.52    2.99
 -11 -18  11   12.60    2.79
 -11 -11  18   12.72    2.91
  11 -18  11   14.44    3.17
  18  11 -11   15.65    3.46
  11  18 -11   11.86    2.63
  11  11 -18   14.07    3.23
   0 -18  12    0.07    0.23
  12   0 -18   -3.45    3.66
 -18   0  12    0.40    0.99
   0 -12  18    1.73    2.02
   0 -12  18    0.94    2.20
  18   0 -12    0.81    1.39
   0  12 -18   -0.51    3.27
  12  -2 -18   -0.41    3.30
 -18  12  -2    1.10    1.28
 -18  12  -2   -0.36    1.23
  -2  18 -12    0.74    0.29
  -2 -18  12    0.86    0.32
 -18  -2  12    4.80    2.87
 -18  -2  12    0.09    0.55
  -2 -12  18    0.39    1.53
  18 -12   2   -0.45    1.15
  18 -12   2   -1.69    1.41
   2 -18  12    0.70    0.29
   2  18 -12    0.49    0.28
 -18   2  12    5.35    3.22
 -18   2  12    3.13    2.49
   2 -12  18   -1.78    2.14
  18   2 -12   -0.34    0.65
   2  12 -18   -1.53    1.33
 -18  12  -4    1.99    1.47
  -4  18 -12    1.63    0.43
  -4 -18  12    1.62    0.46
 -12  -4  18    2.96    2.58
  18  -4 -12   -3.79    3.87
  18  -4 -12   -1.10    2.19
  -4  12 -18   -2.64    2.98
 -18  -4  12    1.68    0.64
  -4 -12  18    2.25    1.06
   4  18 -12    1.55    0.46
 -18   4  12    3.48    2.50
  18   4 -12    1.88    0.71
 -18  12  -6    6.60    1.46
  -6  18 -12    4.61    1.05
  -6 -18  12    4.24    0.98
 -12  -6  18    5.38    3.46
 -12  -6  18    3.19    2.36
  18  -6 -12   -3.52    2.72
  18  -6 -12    0.16    2.96
  -6  12 -18    0.66    2.87
  -6 -12  18    1.79    0.85
   6 -18  12    3.35    0.79
  18  12  -6    3.38    0.81
   6  18 -12    4.72    1.08
  12   6 -18    1.91    3.17
   6 -12  18    3.50    2.31
   6 -12  18    1.58    2.96
  18   6 -12    3.48    0.93
   6  12 -18    4.31    3.89
   6  12 -18    2.39    0.94
  -8 -18  12    0.12    0.27
 -12  -8  18   -0.25    1.11
 -12 -18   8   -0.11    0.28
  -8 -12  18   -0.20    0.66
   8 -18  12    0.33    0.21
  18  12  -8    0.17    0.28
   8  18 -12   -0.04    0.26
  12   8 -18   -0.78    3.14
  12   8 -18    0.66    1.17
   8 -12  18    0.38    2.72
  12  18  -8    0.18    0.29
   8  12 -18   -0.88    0.78
 -10  18 -12    0.50    0.22
 -10 -18  12   -0.01    0.29
 -12 -10  18    0.13    0.70
 -12  18 -10    0.22    0.14
 -18 -10  12    0.00    0.39
 -12 -18  10    0.54    0.30
 -10 -12  18   -0.08    0.51
  10 -18  12    0.20    0.21
  18  12 -10    0.33    0.29
  10  18 -12    0.23    0.30
  12  10 -18   -0.40    0.88
  12 -18  10    0.16    0.16
  18  10 -12    0.52    0.43
  12  18 -10    0.28    0.30
 -12  18 -12   12.25    2.69
 -18 -12  12   10.82    2.43
 -12 -18  12   12.28    2.72
  12 -18  12   14.91    3.28
  18  12 -12   11.18    2.50
  12  12 -18    8.24    2.06
  -1  18 -13   -0.06    0.27
  -1 -18  13    0.32    0.26
 -13  -1  18   -1.89    2.07
 -13  -1  18   -1.91    3.32
  18  -1 -13   -1.22    2.50
  18  -1 -13   -0.47    2.47
  -1  13 -18   -0.51    1.47
 -18  -1  13    0.16    1.00
  -1 -13  18    0.71    1.06
 -13   1  18    0.72    2.22
   1 -18  13   -0.35    0.28
 -18   1  13    1.75    2.06
 -18   1  13   -0.12    1.88
   1 -13  18   -2.10    2.06
  18   1 -13   -0.08    0.93
   1  13 -18   -0.83    0.92
  -3  18 -13    1.76    0.48
  -3 -18  13    1.82    0.52
 -13  -3  18    3.42    2.72
 -13  -3  18   14.85    5.12
  -3  13 -18   -0.82    2.99
 -18  -3  13    0.42    0.56
 -18  -3  13    1.12    2.09
   3 -18  13    2.10    0.53
  13   3 -18   -1.88    4.38
  13   3 -18    2.37    3.20
 -18   3  13    1.33    3.62
 -18   3  13    2.37    2.41
   3 -13  18    2.45    2.21
   3 -13  18   15.97    4.61
  18   3 -13    0.88    0.76
   3  13 -18    2.54    1.02
 -18  13  -5   63.38   31.11
  -5  18 -13   59.78   13.10
 -18 -13   5   56.65   12.42
 -13  -5  18   53.03   26.14
 -13  -5  18   81.94   18.39
  18  -5 -13   11.62    6.23
  -5  13 -18   31.47   15.73
 -18  -5  13   49.45   10.86
  -5 -13  18   24.21   12.09
  -5 -13  18   56.42   12.41
  18 -13   5   45.48   10.12
  18 -13   5   50.38   24.73
   5 -18  13   61.23   13.42
   5  18 -13   57.33   12.57
  13   5 -18   48.93   11.43
  13   5 -18   43.55   21.67
 -18   5  13   69.78   34.31
   5 -13  18   41.14   20.27
  18   5 -13   58.86   12.93
   5  13 -18   42.98    9.48
  -7  18 -13   -0.23    0.26
 -18 -13   7    0.22    0.25
 -13  -7  18   -1.64    1.54
  18  -7 -13    1.22    3.02
  -7 -13  18    0.08    0.58
  18 -13   7    0.44    0.13
   7  18 -13    0.03    0.25
  13   7 -18   -1.70    1.58
 -18   7  13    3.43    3.63
   7 -13  18   -0.80    1.41
  18   7 -13    0.34    0.49
  -9  18 -13   -0.04    0.26
 -18 -13   9   -0.06    0.25
  -9 -18  13   -0.23    0.26
 -13  -9  18    0.11    1.78
 -13  -9  18    0.61    0.72
 -13 -18   9   -0.06    0.26
  -9 -13  18   -0.04    0.60
   9 -18  13    0.34    0.29
   9  18 -13   -0.17    0.27
  13   9 -18    4.85    3.90
  13   9 -18   -0.27    0.89
  18   9 -13   -0.64    0.53
  13  18  -9    0.36    0.33
   9  13 -18   -0.07    0.67
 -11  18 -13   -0.22    0.28
 -18 -13  11    0.22    0.35
 -11 -18  13    0.17    0.28
 -13  18 -11   -0.13    0.16
 -18 -11  13    0.52    0.48
 -13 -18  11   -0.29    0.29
 -11 -13  18    0.07    0.61
  11  18 -13   -0.39    0.33
  13  11 -18   -0.38    0.83
  13 -18  11    0.09    0.16
  18  11 -13    0.15    0.47
  13  18 -11    0.28    0.34
  11  13 -18   -0.71    0.81
 -13 -18  13   29.16    6.41
 -13 -13  18   17.63    3.96
  13 -18  13   26.27    5.77
  18  13 -13   25.50    5.61
  13  18 -13   31.28    6.87
 -14   0  18   -2.37    2.24
 -14   0  18    0.15    3.82
   0  18 -14    0.47    0.32
  14   0 -18   -1.63    3.40
  14   0 -18    0.31    4.73
 -18   0  14   -1.12    2.06
 -18   0  14   -0.65    1.94
   0 -14  18    0.10    0.83
  18   0 -14    0.29    2.52
  18   0 -14   -0.99    2.47
  14  -2 -18    1.24    3.11
  -2 -18  14   -0.15    0.32
 -14  -2  18    1.99    2.24
 -14  -2  18    2.57    4.18
  18  -2 -14   -2.60    2.60
 -18  -2  14    0.15    1.14
  -2 -14  18   -0.97    0.70
 -14   2  18    1.52    2.85
   2 -18  14    0.22    0.31
   2  18 -14    0.57    0.30
  14   2 -18   -3.52    3.26
  14   2 -18   -0.05    4.88
 -18   2  14   -1.68    2.06
 -18   2  14   -2.29    3.99
   2 -14  18    0.98    1.47
  18   2 -14    1.01    2.75
  18   2 -14   -0.01    0.98
   2  14 -18   -0.65    0.75
  -4  18 -14   68.71   15.06
  -4 -18  14   53.75   11.79
 -14  -4  18   61.52   30.28
 -14  -4  18   61.60   14.11
  -4  14 -18   40.71   20.22
 -18  -4  14   55.76   12.26
  -4 -14  18   54.64   12.02
   4 -18  14   66.80   14.64
   4  18 -14   49.29   10.81
  14   4 -18   49.87   24.73
  14   4 -18   38.95    9.76
 -18   4  14   62.06   30.53
   4 -14  18   52.51   11.86
   4 -14  18   53.68   26.41
  18   4 -14   46.99   10.35
 -18 -14   6    1.03    0.36
  -6 -18  14    2.50    0.63
  -6  14 -18    3.79    3.45
 -18  -6  14    1.78    0.63
  18 -14   6    0.29    0.56
  18  14  -6    0.85    0.36
   6  18 -14    3.13    0.75
  14   6 -18   -2.11    2.24
 -18   6  14   -0.52    3.15
   6 -14  18   -1.35    1.65
  18   6 -14    1.88    0.74
   6  14 -18    0.99    0.67
 -18 -14   8    0.62    0.29
  -8 -18  14   -0.07    0.30
  -8  14 -18    1.95    2.68
 -14 -18   8   -0.04    0.29
  -8 -14  18   -0.02    0.55
  18  14  -8    0.15    0.29
   8  18 -14    0.21    0.28
  14   8 -18   -0.17    0.95
  18   8 -14   -0.24    0.53
  14  18  -8    0.09    0.29
   8  14 -18    0.23    0.67
 -10  18 -14   -0.04    0.38
 -18 -14  10    0.37    0.30
 -10 -18  14    0.54    0.31
 -14 -10  18   -0.02    0.74
 -10  14 -18    0.01    1.99
 -14 -18  10    0.11    0.27
 -10 -14  18   -0.01    0.61
  10 -18  14    0.07    0.36
  18  14 -10    0.30    0.29
  14 -18  10    0.04    0.14
  18  10 -14    0.30    0.51
  14  18 -10   -0.09    0.31
  10  14 -18    0.13    0.75
 -12  18 -14    0.34    0.38
 -18 -14  12    1.33    0.44
 -12 -18  14    0.59    0.33
 -14 -12  18    1.07    0.70
 -14  18 -12    0.16    0.23
 -12  14 -18   -0.94    1.42
 -18 -12  14    0.46    0.50
 -14 -18  12    0.43    0.31
 -12 -14  18   -0.09    0.68
  12 -18  14   -0.58    0.41
  14  12 -18    0.22    0.83
  18  12 -14    0.05    0.50
  12  14 -18   -0.15    0.69
 -14  18 -14    0.97    0.50
 -14 -14  18    1.52    0.72
  14  14 -18    2.08    0.89
  15  -1 -18    1.45    2.96
  15  -1 -18   -1.15    4.89
  -1 -18  15   -0.12    0.35
 -15  -1  18    0.81    1.86
 -15  -1  18   -4.68    4.86
  -1  15 -18    0.26    0.73
 -18  -1  15   -1.44    1.91
 -18  -1  15   -1.05    1.76
  -1 -15  18   -0.06    0.65
 -15   1  18   -0.20    1.80
 -15   1  18    1.70    4.41
   1 -18  15   -0.41    0.35
   1  18 -15    0.32    0.31
  15   1 -18    1.47    2.66
  15   1 -18    1.71    5.25
 -18   1  15   -1.64    1.90
 -18   1  15   -2.06    4.16
   1  15 -18   -0.67    0.71
  15  -3 -18   -1.16    3.18
  -3  18 -15    1.63    0.53
  -3 -18  15    2.75    0.71
  18  -3 -15   -0.69    5.12
  -3  15 -18   -0.68    1.03
 -18  -3  15    0.58    0.92
 -15   3  18   -0.21    2.94
  15   3 -18    2.02    2.77
  15   3 -18    0.91    4.12
   3 -15  18    1.05    0.96
  18   3 -15   -0.69    0.87
   3  15 -18   -0.01    0.65
  -5 -18  15    0.54    0.43
 -15  -5  18    2.29    2.38
  18  -5 -15    0.22    3.44
  -5  15 -18   -0.78    1.48
 -18  -5  15   -0.05    0.62
  -5 -15  18    0.21    0.54
   5 -18  15    0.02    0.37
   5  18 -15    0.61    0.39
   5 -15  18   -1.85    1.71
  18   5 -15    0.26    0.70
   5  15 -18    0.77    0.76
  -7  18 -15    0.66    0.48
 -18 -15   7    0.71    0.32
 -15  -7  18    3.68    2.42
 -15  -7  18    0.91    0.91
  -7  15 -18    5.01    3.22
  -7  15 -18    2.61    2.02
 -18  -7  15   -0.22    0.50
  -7 -15  18    0.12    0.57
  18  15  -7    0.87    0.36
   7  18 -15    0.41    0.32
  18   7 -15    1.55    0.82
   7  15 -18    0.03    0.61
 -18 -15   9    0.20    0.28
  -9 -18  15    0.32    0.33
 -15  -9  18   -0.64    0.73
  -9  15 -18   -1.03    2.02
 -15 -18   9    0.17    0.29
  -9 -15  18    0.58    0.68
   9 -18  15    0.63    0.44
  18  15  -9    0.12    0.30
   9  18 -15   -0.10    0.32
  15   9 -18    1.30    0.99
  18   9 -15    0.85    0.61
  15  18  -9    0.30    0.33
   9  15 -18    0.35    0.69
 -11  18 -15   -0.11    0.40
 -18 -15  11    0.46    0.32
 -11 -18  15    0.42    0.37
 -15 -11  18   -0.46    0.64
 -15  18 -11    0.67    0.20
 -11  15 -18   -3.24    2.46
 -15 -18  11    1.23    0.42
 -11 -15  18   -0.23    0.55
  18  15 -11    0.80    0.35
  11  18 -15   -0.01    0.32
  15  11 -18   -0.44    0.83
  15 -18  11    0.61    0.20
  18  11 -15   -0.18    0.50
  15  18 -11    0.31    0.34
  11  15 -18   -0.11    0.61
 -18 -15  13    4.30    1.02
 -13 -18  15    4.35    1.04
 -13  15 -18   -0.95    2.40
 -18 -13  15    3.07    0.89
 -15 -18  13    3.25    0.79
 -13 -15  18    2.02    0.75
  18  15 -13    5.49    1.26
  13  18 -15    4.60    1.08
  15  13 -18    1.31    0.83
  18  13 -15    3.23    0.91
  15  18 -13    3.68    0.88
 -15  18 -15   -0.29    0.58
 -18 -15  15    0.59    0.47
 -15 -18  15    1.97    0.57
 -15 -15  18   -0.32    0.49
  15 -18  15    0.30    0.88
  15  18 -15    1.51    0.49
  16   0 -18    0.70    2.35
  16   0 -18    0.41    3.74
   0 -16  18   -0.44    0.56
  18   0 -16    1.56    2.27
  18   0 -16   -2.12    3.40
  16  -2 -18   -0.95    2.67
  16  -2 -18   -0.03    3.40
 -16  -2  18    3.14    2.45
  18  -2 -16   -2.83    2.55
  18  -2 -16    2.53    3.52
 -18  -2  16   -2.59    2.20
  -2 -16  18   -0.18    0.53
 -16   2  18    1.41    3.02
 -16   2  18    1.12    1.90
   2 -18  16    0.43    0.41
   2  18 -16    0.82    0.43
   2 -16  18    1.40    1.71
   2 -16  18    0.18    0.60
   2  16 -18    0.78    0.67
  16  -4 -18   -0.59    2.18
  -4  18 -16   -0.66    0.49
  -4 -18  16    0.74    0.45
 -16  -4  18    0.25    1.80
 -16  -4  18   -1.48    1.81
  18  -4 -16    0.10    2.34
  18  -4 -16    1.95    2.87
  -4  16 -18    0.58    0.79
 -18  -4  16    0.57    1.59
 -18  -4  16   -0.56    0.76
  -4 -16  18   -0.13    0.56
 -16   4  18    0.61    2.43
   4 -18  16   -0.05    0.37
   4  18 -16   -0.09    0.38
  16   4 -18    0.81    2.48
 -18   4  16    0.91    1.61
 -18   4  16   -1.27    2.42
   4  16 -18    0.01    0.66
  -6 -18  16    0.22    0.42
 -16  -6  18    1.85    1.14
  18  -6 -16   -0.54    1.69
  -6  16 -18    0.18    0.91
 -18  -6  16   -0.05    0.62
  -6 -16  18    0.61    0.63
   6 -18  16    1.01    0.47
   6  18 -16    0.66    0.39
  16   6 -18   -0.47    2.62
  16   6 -18   -1.51    1.09
 -18   6  16    1.13    2.02
  18   6 -16   -0.46    0.89
   6  16 -18    0.13    0.71
  -8  18 -16    0.23    0.60
  -8 -18  16    0.67    0.43
 -16  -8  18   -0.29    1.56
 -16  -8  18   -0.40    0.69
  -8  16 -18   -0.23    2.04
 -18  -8  16   -0.48    0.55
 -16 -18   8   -0.63    0.33
  -8 -16  18   -0.13    0.49
  18  16  -8    0.51    0.32
  16   8 -18   -0.02    0.92
   8 -16  18   -0.39    1.27
  18   8 -16   -0.44    0.75
  16  18  -8    0.14    0.31
   8  16 -18   -0.24    0.51
 -18  16 -10    0.74    0.24
 -18 -16  10    0.68    0.32
 -10 -18  16    0.13    0.47
 -10  16 -18   -0.96    2.12
 -16 -18  10    1.11    0.39
 -10 -16  18   -0.67    0.58
  18  16 -10    0.69    0.34
  16  10 -18   -0.28    0.84
  16 -18  10    0.39    0.15
  18  10 -16    0.23    0.60
  16  18 -10    1.16    0.41
 -12  18 -16    0.30    0.68
 -18 -16  12    2.32    0.61
 -16 -12  18    0.80    0.72
 -16  18 -12    2.83    0.68
 -16 -18  12    2.43    0.63
 -12 -16  18    1.12    0.73
  12 -18  16    0.47    0.85
  18  16 -12    2.10    0.58
  12  18 -16    2.79    0.73
  16 -18  12    1.94    0.52
  12 -16  18    1.47    1.31
  18  12 -16    0.83    0.60
  12  16 -18    2.19    0.83
 -14  18 -16   -0.53    1.55
 -18 -16  14   -0.04    0.35
 -14 -18  16    0.36    0.49
 -16 -14  18   -0.16    0.54
 -16  18 -14    0.04    0.43
 -18 -14  16   -0.29    0.50
  14 -18  16    1.26    1.13
  18  16 -14    0.51    0.36
  14  18 -16    0.50    0.41
  16  14 -18   -0.51    0.58
  16 -18  14   -0.05    0.78
  18  14 -16   -0.19    0.54
  16  18 -14    0.32    0.33
 -16  18 -16   -2.85    1.93
 -18 -16  16    0.77    0.46
 -16 -18  16    0.16    0.39
  16 -18  16    1.29    1.13
  16  18 -16    0.56    0.40
  16  16 -18    0.36    0.56
  -1 -18  17    0.35    0.43
 -17  -1  18   -3.76    2.59
 -17  -1  18   -1.85    2.18
  18  -1 -17   -0.56    2.33
  18  -1 -17    1.93    2.41
  -1  17 -18   -0.03    0.70
 -18  -1  17    0.56    1.89
 -18  -1  17    1.44    1.79
  -1 -17  18   -0.39    0.60
   1 -18  17    0.27    0.49
  17   1 -18   -3.10    2.93
 -18   1  17    1.29    2.32
 -18   1  17   -3.65    2.54
   1 -17  18    0.80    0.61
  18   1 -17   -0.20    2.30
  18   1 -17   -0.73    2.06
   1  17 -18   -0.88    0.71
  17  -3 -18   -1.20    1.81
 -17  -3  18    0.89    1.91
 -17  -3  18   -1.25    1.87
  18  -3 -17    3.13    2.81
  18  -3 -17    0.90    2.08
  -3 -17  18   -0.43    0.54
   3 -18  17    0.48    0.43
  17   3 -18    0.72    2.33
  17   3 -18   -0.83    1.98
 -18   3  17    0.76    1.65
 -18   3  17    0.76    1.91
   3 -17  18    0.08    0.56
  18   3 -17   -3.25    2.68
  18   3 -17   -0.06    1.42
   3  17 -18    0.08    0.65
  17  -5 -18    1.81    1.80
  -5  18 -17   -0.36    0.63
 -17  -5  18    0.31    1.25
  18  -5 -17    0.43    1.62
  -5  17 -18   -1.21    2.17
  -5  17 -18    1.19    0.76
 -18  -5  17   -0.40    0.65
  -5 -17  18   -0.56    0.48
   5 -18  17    0.64    0.45
   5  18 -17    0.00    0.44
  17   5 -18   -0.99    1.32
 -18   5  17    0.81    1.52
   5 -17  18   -0.23    0.52
   5  17 -18   -0.11    0.58
 -18 -17   7    0.74    0.33
  -7 -18  17    1.23    0.59
 -18  -7  17   -0.30    0.69
  -7 -17  18   -0.19    0.50
   7  18 -17    0.13    0.46
  17   7 -18   -2.37    3.01
  17   7 -18    0.10    0.87
   7 -17  18    0.85    0.79
  18   7 -17    0.47    0.89
 -18 -17   9    0.82    0.36
  -9 -18  17    1.28    0.64
 -17  -9  18    0.43    0.71
  -9  17 -18    7.22    2.36
 -18  -9  17   -0.80    0.70
 -17 -18   9    0.77    0.42
   9  18 -17    0.64    0.53
  18   9 -17    0.48    0.90
  17  18  -9    1.07    0.40
   9  17 -18    0.96    0.60
 -18  17 -11    5.71    1.28
 -11 -18  17    5.65    1.38
 -17  18 -11    5.25    1.16
 -11  17 -18    2.58    2.32
 -11  17 -18    3.73    2.77
 -17 -18  11    5.20    1.20
 -11 -17  18    3.10    0.93
  18 -17  11    1.55    0.93
  11 -18  17    1.09    1.22
  18  17 -11    5.43    1.25
  11  18 -17    5.41    1.31
  17  11 -18    1.01    1.00
  17 -18  11    5.71    1.27
  11 -17  18    1.96    1.58
  17  18 -11    4.68    1.09
 -13  18 -17   -2.45    2.05
 -18 -17  13    0.50    0.35
 -13 -18  17    0.11    0.49
 -17 -13  18    1.20    0.57
 -18 -13  17   -0.16    0.46
 -17 -18  13    0.14    0.33
  13 -18  17   -2.44    1.57
  18  17 -13    0.14    0.34
  13  18 -17    0.01    0.50
  17  13 -18    0.86    0.61
  17 -18  13    0.64    0.82
  13 -17  18   -2.38    1.58
  17  18 -13    0.75    0.36
  13  17 -18    0.19    0.56
 -18  17 -15   -0.63    0.60
 -15  18 -17   -2.80    2.05
 -18 -17  15    0.09    0.37
 -15 -18  17   -0.06    0.46
 -17  18 -15    0.22    1.22
 -18 -15  17    0.02    0.52
 -17 -18  15    0.37    0.35
 -15 -17  18   -0.37    0.57
  18  17 -15   -0.11    0.34
  17 -18  15   -1.57    1.13
  18  15 -17    0.07    0.51
  17  18 -15    0.37    0.33
  15  17 -18    0.40    0.53
 -17  18 -17    0.73    1.30
 -18 -17  17    0.60    0.51
 -17 -17  18   -1.38    0.64
  17  18 -17    0.20    0.43
  17  17 -18   -0.02    0.51
 -18   0  18  116.31   57.09
 -18   0  18   20.92    5.17
  18   0 -18   43.48   21.51
  18   0 -18    9.71    3.28
 -18  -2  18    0.77    1.86
 -18  -2  18   -0.19    1.77
  -2 -18  18    0.24    0.45
 -18   2  18   -1.76    1.74
 -18   2  18    1.89    1.91
   2 -18  18   -0.56    0.47
  18   2 -18   -0.88    2.30
  18   2 -18    0.61    1.96
   2  18 -18   -0.75    0.57
  -4  18 -18   -0.06    0.65
  -4 -18  18    0.47    0.44
 -18   4  18    0.43    1.69
  18   4 -18   -1.00    1.63
  18  -6 -18    0.02    2.63
 -18  -6  18    0.35    0.82
   6 -18  18   -0.16    0.56
   6  18 -18    0.00    0.57
 -18  -8  18   16.76    3.81
 -18 -18   8   25.76    5.67
  -8 -18  18   20.97    4.66
  18   8 -18   15.04    3.49
  18  18  -8   25.34    5.58
 -18 -10  18   57.59   12.67
 -18 -18  10   55.44   12.16
  18 -18  10   71.03   15.57
  18  10 -18   74.44   16.37
  18  18 -10   48.89   10.73
  10  18 -18   77.17   16.93
 -18  18 -12    0.30    0.24
 -12  18 -18    1.74    1.89
 -12  18 -18   -0.57    1.16
 -18 -18  12    0.59    0.33
 -12 -18  18    0.22    0.57
  12 -18  18   -1.57    1.40
  18  12 -18   -0.96    0.60
  12  18 -18    0.17    0.53
 -18  18 -14   -0.60    1.07
 -14  18 -18   -1.45    1.67
 -18 -14  18   -0.13    0.51
 -14 -18  18    0.50    0.57
  18 -18  14    0.99    0.87
  18  18 -14   -0.28    0.31
  14  18 -18    0.45    0.51
 -18  18 -16   -1.37    1.39
 -16  18 -18   -0.71    1.36
 -16  18 -18    0.19    0.50
 -18 -16  18    1.78    0.73
 -18 -18  16    0.02    0.41
 -16 -18  18    0.28    0.55
  18  16 -18    0.08    0.53
  18  18 -16    0.07    0.34
  16  18 -18   -0.17    0.44
  19  -1   0    7.43    1.65
  19   1   0    4.49    1.02
 -19   0  -1    4.36    0.99
  19   0   1    4.22    0.96
  19   0  -1    5.65    1.27
  19  -2  -1    1.54    0.40
 -19   2  -1    1.25    0.35
 -19  -2   1    0.84    0.32
  19  -1  -2    1.83    0.48
 -19  -1   2    1.76    0.46
 -19   2   1    2.48    0.59
  19  -2   1    1.40    0.37
  19   2  -1    0.88    0.34
  19   1  -2    1.53    0.41
 -19  -3   0    0.67    0.25
  19   0  -3    1.39    0.41
  19  -3  -2    2.22    0.60
 -19   3  -2    0.42    0.20
 -19  -3   2    0.00    0.25
 -19  -2   3    0.27    0.27
  19   3  -2    0.24    0.24
  19   2  -3    0.40    0.28
  19  -4  -1    0.20    0.31
 -19  -4   1   -0.09    0.23
  19  -4   1    0.08    0.16
  19   4  -1   -0.37    0.24
  19   1  -4   -0.06    0.35
 -19   4  -3    0.98    0.27
  19  -4   3    0.93    0.26
  19   4  -3    1.44    0.40
  19   3  -4    1.24    0.42
 -19   5   0    0.48    0.30
  19  -5   0   -0.12    0.27
 -19   5  -2    0.14    0.17
 -19  -5   2    0.53    0.27
 -19  -2   5    0.05    0.35
 -19   5   2    0.51    0.29
  19  -5   2    0.29    0.18
  19   5  -2    0.26    0.25
 -19   2   5    0.48    0.36
   2   5 -19   -0.95    2.46
  19  -5  -4    1.34    0.55
 -19  -5   4    1.57    0.45
  -5  -4  19    1.85    2.36
  19  -4  -5    1.44    0.57
 -19  -4   5    3.65    0.86
  -4  -5  19    0.38    2.40
 -19   5   4   -0.70    1.67
   5   4 -19   -2.83    2.45
 -19   6  -1    0.21    0.24
  -1  -6  19    1.60    2.58
 -19   6   1    0.31    0.26
  19  -6   1   -0.01    0.24
 -19   1   6    0.86    0.42
   1   6 -19   -0.63    1.99
  19  -6  -3   -0.18    0.38
 -19   6  -3    0.88    0.27
 -19  -6   3    0.01    0.22
  -6  -3  19   -0.67    2.50
  19  -3  -6   -0.14    0.51
 -19  -3   6    0.10    0.35
  19  -6   3    0.90    0.25
   6   3 -19   -0.96    2.42
 -19   3   6    0.08    0.46
   3   6 -19   -0.67    2.81
  -6  -5  19    1.15    2.01
  -6  -5  19   -1.07    3.40
  19  -5  -6    0.67    1.20
 -19  -5   6    4.57    1.06
  -5  -6  19    0.26    1.91
  -5  -6  19   -1.34    3.49
   6   5 -19   -1.24    3.56
   6   5 -19   -2.52    3.64
  19   5  -6    3.57    0.85
   5   6 -19    0.74    3.43
   5   6 -19   -2.68    3.44
 -19   7   0    0.93    0.32
 -19   0   7    0.61    0.40
   0  -7  19   -0.11    2.43
   0   7 -19   -0.25    2.13
 -19   7  -2    0.45    0.25
 -19  -7   2    0.03    0.22
  -7  -2  19   -0.54    2.57
  19  -2  -7   -0.12    0.48
  -2  -7  19   -1.03    3.16
 -19   7   2   -0.13    0.42
  19  -7   2    0.44    0.24
   7   2 -19    0.74    2.75
 -19   2   7    0.02    0.48
   2   7 -19   -4.51    4.05
   2   7 -19   -0.65    2.63
 -19   7  -4    0.51    0.18
 -19  -7   4    0.71    0.30
  -7  -4  19    1.25    3.36
  19  -4  -7    0.82    0.93
 -19  -4   7    1.63    0.53
  -4  -7  19    1.94    2.07
  -4  -7  19    1.73    3.48
 -19   7   4    0.72    1.73
 -19   7   4    1.46    1.25
  19  -7   4    0.78    0.22
  19   7  -4    0.77    0.32
   7   4 -19    0.62    3.46
   7   4 -19   -1.16    3.61
 -19   4   7   -0.03    0.84
  19   4  -7    1.11    0.48
 -19  -7   6    0.22    0.33
  -7  -6  19    1.58    3.83
  19  -6  -7    0.84    1.55
  19  -6  -7   -1.92    2.36
 -19  -6   7    0.43    0.35
  -6  -7  19   -1.98    2.31
  -6  -7  19    1.19    3.87
 -19   7   6   -1.79    2.53
 -19   7   6   -0.14    1.82
  19   7  -6    0.26    0.30
   7   6 -19    2.08    3.25
   7   6 -19    1.33    4.14
  19   6  -7    0.34    0.32
   6   7 -19   -4.50    3.59
   6   7 -19   -0.71    3.73
 -19   8  -1    1.24    0.38
  19  -1  -8    0.63    0.52
  -1   8 -19   -1.00    2.13
 -19  -1   8    0.87    0.44
  -1  -8  19   -0.87    1.78
  -1  -8  19    1.59    3.48
 -19   8   1   -0.14    0.50
   8   1 -19    2.58    3.29
 -19   1   8   -0.13    0.48
   1  -8  19   -0.01    2.46
   1   8 -19   -1.61    3.60
   1   8 -19   -0.99    2.78
  19  -8  -3   -0.01    1.23
  19  -8  -3   -0.31    1.36
 -19   8  -3    0.46    0.23
 -19  -8   3    0.30    0.26
  19  -3  -8    0.40    0.73
 -19   8   3   -2.87    2.13
 -19   8   3    0.00    1.59
  19  -8   3    1.15    0.31
  19   8  -3    0.46    0.29
   8   3 -19   -1.40    3.48
 -19   3   8   -0.19    0.87
   3   8 -19    0.16    2.75
  19  -8  -5    0.53    1.34
  19  -8  -5    2.55    2.45
 -19   8  -5    0.31    0.18
 -19  -8   5    0.36    0.29
  19  -5  -8   -0.73    1.68
  19  -5  -8    1.55    2.20
 -19  -5   8    1.20    0.48
  -5  -8  19   -0.43    4.11
  -5  -8  19   -2.73    2.52
 -19   8   5    1.29    2.46
 -19   8   5    0.00    1.69
  19  -8   5    0.36    0.14
  19   8  -5    0.16    0.27
   8   5 -19   -0.54    4.26
 -19   5   8   -0.29    1.81
 -19   5   8    3.38    2.25
  19   5  -8    0.49    0.43
   5   8 -19    0.21    2.79
   5   8 -19   -1.32    3.47
 -19  -8   7    0.41    0.30
  -8  -7  19    1.44    2.22
  19  -7  -8   -0.61    1.55
  19  -7  -8   -3.53    2.98
 -19  -7   8    0.59    0.37
  -7  -8  19    0.28    3.27
 -19   8   7   -0.42    1.73
 -19   8   7   -4.06    2.62
  19   8  -7   -0.18    0.33
  19   7  -8    0.47    0.37
   7   8 -19    0.57    2.90
   7   8 -19    2.73    3.17
  19  -9   0    1.14    0.50
 -19   0   9    3.68    0.98
   0  -9  19    0.65    1.86
   0  -9  19    0.14    3.72
   0   9 -19   -4.66    4.25
   0   9 -19   -0.04    2.85
  19  -9  -2   -0.16    1.23
  19  -9  -2   -1.37    1.77
 -19   9  -2    1.68    0.46
  -2 -19   9   -0.02    0.22
  -9  -2  19    0.18    2.36
  19  -2  -9    0.37    0.66
 -19  -2   9    0.33    0.42
  -2  -9  19   -2.41    4.29
 -19   9   2   -0.71    1.87
 -19   2   9    0.71    0.75
   2  -9  19    0.49    2.50
   2   9 -19   -0.06    3.40
   2   9 -19   -1.08    3.17
  19  -9  -4   -0.12    1.37
  19  -9  -4   -2.10    2.11
 -19   9  -4    0.19    0.22
 -19  -9   4    0.21    0.24
  -4 -19   9    0.30    0.26
  -9  -4  19    2.07    2.22
  -9  -4  19   -2.38    3.58
  19  -4  -9    1.64    1.94
  19  -4  -9   -0.33    1.98
  -4  -9  19   -5.28    4.16
  -4  -9  19   -2.42    2.49
  19  -9   4    0.32    0.15
  19   9  -4    0.12    0.28
 -19   4   9    2.44    2.27
 -19   4   9    0.03    1.94
  19  -9  -6   -2.55    2.16
  19  -9  -6   -1.10    2.47
  -6 -19   9    0.04    0.27
  -9  -6  19   -2.83    3.84
  -9  -6  19   -2.06    2.31
  19  -6  -9   -0.90    1.70
  19  -6  -9   -0.74    2.99
 -19  -6   9    0.10    0.41
  -6  -9  19   -1.04    3.02
  -6  -9  19    1.05    2.15
 -19   9   6   -1.26    1.73
  19   9  -6    0.33    0.30
   6  19  -9    0.29    0.24
   9   6 -19   -0.76    3.04
 -19   6   9   -1.66    2.01
 -19   6   9    0.92    2.94
  19   6  -9    0.26    0.47
   6   9 -19   -0.19    2.90
   6   9 -19   -4.66    3.10
  -8 -19   9    9.07    2.02
  -9  -8  19    5.44    3.48
  -9  -8  19   15.50    4.28
  19  -8  -9    6.48    3.69
 -19  -8   9   11.83    2.63
  -8  -9  19   15.36    4.22
  -8  -9  19    4.61    3.24
 -19   9   8    0.61    2.22
  19   9  -8   10.53    2.34
   8  19  -9   10.16    2.26
   9   8 -19    2.61    3.45
  19   8  -9   13.22    2.93
  19 -10  -1    3.56    2.24
  19 -10  -1    2.04    2.05
  -1  19 -10    1.36    0.40
  -1 -19  10    0.59    0.31
 -10  -1  19   -0.21    2.44
 -19  -1  10    1.28    0.60
  -1 -10  19   -0.53    1.97
  -1 -10  19    1.65    4.16
 -19  10   1    0.56    1.52
   1 -19  10    1.59    0.43
   1  19 -10    1.23    0.38
  10   1 -19   -1.14    2.84
 -19   1  10    1.58    0.77
   1 -10  19   -1.54    1.81
   1 -10  19    0.16    3.30
   1  10 -19   -0.44    3.26
   1  10 -19    0.52    3.00
  19 -10  -3   -1.77    2.19
 -19  10  -3    0.31    0.30
  -3  19 -10    0.29    0.22
  -3 -19  10   -0.28    0.30
 -10  -3  19   -1.09    2.06
 -10  -3  19    0.91    3.60
 -19  -3  10    0.41    0.43
 -19  10   3    0.67    1.47
 -19  10   3    0.32    2.12
   3 -19  10    0.45    0.23
   3  19 -10    0.10    0.26
  10   3 -19   -2.04    3.64
  10   3 -19    0.50    4.06
 -19   3  10   -2.17    2.19
 -19   3  10   -0.63    1.57
   3  10 -19    0.61    3.36
   3  10 -19   -2.69    2.74
 -19  10  -5    0.33    0.18
  -5  19 -10    0.47    0.23
 -10  -5  19    0.52    2.13
 -10  -5  19   -0.01    3.82
  19  -5 -10   -1.70    1.96
  19  -5 -10   -2.15    3.01
  -5  10 -19   -0.90    2.18
 -19  -5  10    1.06    0.46
  -5 -10  19   -0.58    2.45
  -5 -10  19   -3.61    2.84
 -19  10   5    0.54    1.69
  19 -10   5    0.48    0.17
   5 -19  10    0.34    0.21
  19  10  -5    0.39    0.33
   5  19 -10    0.61    0.29
  10   5 -19   -4.34    4.12
  10   5 -19    2.94    3.43
 -19   5  10    0.62    1.95
 -19   5  10   -0.75    2.96
   5 -10  19   -1.08    2.52
   5  10 -19   -3.41    3.30
  19 -10  -7   -0.96    2.15
  -7  19 -10    0.39    0.22
 -19 -10   7    0.57    0.36
 -10  -7  19   -0.77    2.13
 -10  -7  19    2.63    3.35
  19  -7 -10   -0.53    1.89
  19  -7 -10   -0.36    3.32
 -19  -7  10    1.00    0.48
   7  19 -10    0.45    0.28
  10   7 -19    3.15    3.45
  10   7 -19   -0.08    3.59
 -19   7  10   -1.80    3.03
 -19   7  10    0.37    1.78
  19   7 -10    0.54    0.49
   7  10 -19   -1.16    1.90
 -19 -10   9   12.95    2.87
 -10  -9  19   18.88    4.61
 -10 -19   9   12.16    2.69
  -9 -10  19    9.70    2.63
   9 -19  10   13.78    3.03
   9  19 -10   15.96    3.52
  10   9 -19    4.70    2.45
  19   9 -10   15.80    3.50
  10  19  -9   12.19    2.70
   9  10 -19    8.97    2.43
 -19  11   0   -0.14    1.60
 -19  11   0    0.94    2.09
 -11   0  19    1.96    2.49
  19 -11   0    0.31    1.16
  19 -11   0   -1.11    1.52
   0 -19  11    0.59    0.28
  11   0 -19   -0.21    2.72
 -19   0  11    0.00    0.60
   0 -11  19   -0.23    2.01
   0 -11  19    1.30    3.14
   0  11 -19   -2.18    3.46
  19 -11  -2    0.66    1.45
  19 -11  -2    0.92    1.83
 -19  11  -2    2.07    1.68
  -2  19 -11    0.50    0.24
  -2 -19  11    0.72    0.31
 -11  -2  19    3.21    2.56
 -11  -2  19   -0.61    3.27
  -2  11 -19   -2.29    2.63
 -19  -2  11    0.08    0.44
  -2 -11  19   -3.64    3.23
  -2 -11  19    0.53    2.07
 -19  11   2    0.96    1.68
   2 -19  11    0.34    0.24
   2  19 -11    0.41    0.26
  11   2 -19   -6.21    4.87
  11   2 -19    1.13    3.90
 -19   2  11    2.55    2.39
   2  11 -19    3.41    3.80
   2  11 -19   -0.83    2.43
  19 -11  -4   -0.06    1.66
 -19  11  -4    0.70    0.33
  -4  19 -11    0.46    0.22
 -19 -11   4    0.00    0.26
  -4 -19  11    0.67    0.31
 -11  -4  19   -0.20    1.97
 -11  -4  19    3.16    4.02
  -4  11 -19    3.30    3.60
 -19  -4  11    0.62    0.45
  -4 -11  19   -3.04    2.30
  -4 -11  19   -0.33    2.23
   4 -19  11    0.57    0.24
   4  19 -11    0.34    0.27
  11   4 -19    0.17    4.25
  11   4 -19    4.45    3.83
 -19   4  11   -1.14    1.95
 -19   4  11   -4.43    3.19
   4 -11  19   -1.91    1.98
   4 -11  19    0.83    3.04
 -19  11  -6    0.57    0.19
  -6  19 -11    0.14    0.18
 -19 -11   6    0.35    0.28
  -6 -19  11    0.12    0.26
 -11  -6  19   -3.31    2.63
 -11  -6  19   -0.15    3.46
  -6  11 -19    1.36    2.40
 -19  -6  11    0.86    0.41
  -6 -11  19    1.21    1.62
  19 -11   6    0.22    0.12
   6 -19  11    0.22    0.20
  19  11  -6    0.47    0.29
   6  19 -11    0.53    0.27
  11   6 -19   -1.10    3.06
  11   6 -19    1.76    3.74
 -19   6  11   -0.06    3.55
 -19   6  11    3.89    2.55
   6 -11  19   -0.82    2.45
   6  11 -19   -0.07    1.31
  -8  19 -11    0.08    0.17
 -19 -11   8    0.17    0.27
  -8 -19  11   -0.06    0.26
  19  -8 -11   -2.60    2.84
 -19  -8  11   -0.31    0.40
  -8 -11  19   -0.25    1.76
  -8 -11  19    0.61    1.02
   8 -19  11    0.04    0.18
  19  11  -8   -0.10    0.28
   8  19 -11    0.15    0.23
  11   8 -19    1.25    2.53
 -19   8  11   -0.18    3.06
  19   8 -11    0.22    0.46
 -10  19 -11   -0.21    0.19
 -19 -11  10    0.87    0.35
 -10 -19  11    0.05    0.28
 -10 -11  19   -0.17    0.76
  10 -19  11   -0.22    0.18
  10  19 -11    0.19    0.26
  11  10 -19   -0.56    1.09
  11 -19  10    0.23    0.17
  19  10 -11   -0.29    0.39
  11  19 -10   -0.31    0.29
  10  11 -19   -5.08    3.87
  10  11 -19    0.27    0.94
  19 -12  -1   -0.69    1.40
  12  -1 -19   -1.89    2.94
 -19  12  -1    0.59    1.17
 -19  12  -1   -0.65    1.60
  -1 -19  12   -0.06    0.24
 -12  -1  19    2.17    2.26
 -12  -1  19   -0.62    3.53
  -1  12 -19   -0.82    2.59
  -1 -12  19   -1.96    2.65
  -1 -12  19    3.25    2.61
 -12   1  19   -0.84    2.68
  19 -12   1    1.47    1.50
  19 -12   1   -0.88    1.71
   1 -19  12    0.07    0.22
  12   1 -19    0.62    3.71
  12   1 -19   -0.39    4.21
   1 -12  19   -3.15    2.39
  19   1 -12    2.67    3.08
  19   1 -12    0.76    0.70
   1  12 -19   -2.39    3.54
   1  12 -19   -1.63    2.05
 -19  12  -3    1.34    1.41
  -3 -19  12    0.60    0.30
 -12  -3  19    0.50    4.32
 -19  -3  12    0.06    0.50
  19 -12   3    0.09    0.99
   3 -19  12    0.90    0.29
  12   3 -19    4.92    4.17
  12   3 -19   -0.69    4.81
   3 -12  19   -1.98    1.94
   3 -12  19   17.57    5.58
   3  12 -19    2.74    1.61
 -19  12  -5    0.48    0.30
  -5  19 -12    0.24    0.22
 -19 -12   5   -0.15    0.27
  19  -5 -12   -1.82    2.24
  19  -5 -12   -2.10    4.34
  -5  12 -19    1.15    2.88
 -19  -5  12    0.35    0.43
  -5 -12  19    0.49    1.23
   5 -19  12    0.36    0.21
  19  12  -5    0.18    0.28
   5  19 -12    0.50    0.32
  12   5 -19    3.11    4.31
   5 -12  19    0.48    1.50
   5 -12  19    2.01    3.79
   5  12 -19   -0.82    3.19
   5  12 -19   -1.45    0.96
 -19  12  -7    0.40    0.13
  -7  19 -12    0.06    0.17
 -19 -12   7    0.51    0.28
 -12  -7  19    0.93    2.05
 -12  -7  19   -0.79    2.68
 -19  -7  12    0.51    0.37
  19  12  -7    0.31    0.27
   7  19 -12    0.09    0.26
 -19   7  12    1.06    3.21
   7 -12  19   -0.35    2.67
   7  12 -19   -0.63    0.84
  -9  19 -12    0.13    0.17
 -19 -12   9    0.20    0.27
 -12  -9  19    1.09    1.04
 -19  -9  12    0.32    0.42
 -12 -19   9   -0.30    0.28
  -9 -12  19   -0.50    1.70
  -9 -12  19    0.31    0.75
   9 -19  12    0.23    0.20
  19  12  -9    0.11    0.30
   9  19 -12    0.14    0.28
  19   9 -12    0.68    0.50
  12  19  -9    0.20    0.32
   9  12 -19   -0.83    0.81
 -11  19 -12   -0.03    0.16
 -19 -12  11   -0.01    0.30
 -12 -11  19    0.21    0.79
 -12  19 -11    0.09    0.17
 -19 -11  12    0.29    0.42
 -12 -19  11    0.01    0.30
 -11 -12  19    0.56    0.77
  11 -19  12   -0.01    0.20
  19  12 -11    0.37    0.30
  11  19 -12   -0.05    0.31
  12  11 -19   -0.20    1.02
  12 -19  11    0.16    0.17
  12  19 -11   -0.37    0.30
  13   0 -19   -0.89    3.38
  13   0 -19    1.31    4.75
   0 -13  19    1.02    1.96
  19   0 -13    0.96    1.64
  13  -2 -19    5.49    3.97
  -2  19 -13    0.78    0.29
  -2 -19  13   -0.32    0.24
  19  -2 -13  157.87   77.51
  -2 -13  19   -0.68    1.73
  19 -13   2   -0.29    1.72
   2  19 -13    0.27    0.24
 -19   2  13  117.74   57.81
   2 -13  19   11.32    4.26
  19   2 -13   -0.17    0.72
   2  13 -19    3.32    1.42
 -19  13  -4   37.99   18.68
  -4 -19  13   35.48    7.78
 -13  -4  19   31.44   15.61
 -13  -4  19   23.86    7.30
  -4  13 -19   19.12    9.85
 -19  -4  13   28.31    6.25
  -4 -13  19   34.68    7.69
  19 -13   4   34.09   16.75
  19 -13   4   25.16    5.93
   4 -19  13   31.95    7.01
   4  19 -13   37.70    8.27
 -19   4  13   51.41   25.30
   4 -13  19   28.05   13.89
   4 -13  19   17.40    5.64
  19   4 -13   23.09    5.13
 -19  13  -6    0.54    0.33
 -19 -13   6    0.94    0.34
  -6 -19  13    0.30    0.27
 -13  -6  19    3.21    2.51
 -13  -6  19    1.62    2.67
  19  -6 -13    1.52    2.10
  19  -6 -13   -0.27    3.60
 -19  -6  13   -0.20    0.44
  -6 -13  19   -0.81    0.76
   6 -19  13    0.27    0.22
  19  13  -6    1.34    0.42
   6  19 -13    0.52    0.29
  13   6 -19   -1.40    2.96
 -19   6  13   -0.34    1.68
   6 -13  19    3.75    2.29
   6  13 -19   -1.63    3.22
   6  13 -19   -0.01    0.74
  -8  19 -13    0.10    0.20
 -19 -13   8    0.10    0.26
  -8 -19  13    0.15    0.25
 -13  -8  19    1.21    1.40
  19  -8 -13   -0.29    2.04
  -8  13 -19    0.02    2.19
 -19  -8  13    0.14    0.43
  -8 -13  19    0.42    0.72
   8 -19  13   -0.05    0.23
  19  13  -8    0.12    0.27
   8  19 -13    0.22    0.27
  13   8 -19   -0.11    1.24
   8  13 -19    0.61    0.79
 -10  19 -13   -0.13    0.21
 -19 -13  10    0.26    0.28
 -10 -19  13    0.34    0.30
 -13 -10  19   -0.36    1.65
 -13 -10  19   -0.28    0.77
 -10  13 -19    0.37    1.39
 -19 -10  13    0.44    0.48
  10 -19  13   -0.19    0.29
  19  13 -10   -0.06    0.28
  10  19 -13    0.42    0.31
  13  10 -19    0.41    0.99
  19  10 -13    0.40    0.52
  13  19 -10    0.15    0.31
  10  13 -19    0.10    0.84
 -12  19 -13    0.93    0.32
 -19 -13  12    1.05    0.40
 -12 -19  13    0.86    0.35
 -13  19 -12    1.14    0.30
 -19 -12  13    1.62    0.55
 -12 -13  19    0.70    0.69
  12 -19  13    1.69    0.47
  19  13 -12    0.89    0.40
  12  19 -13    0.97    0.38
  13  12 -19    1.29    0.92
  13 -19  12    1.32    0.34
  13  19 -12    0.61    0.36
  12  13 -19    0.02    0.84
  -1 -19  14    0.31    0.27
 -14  -1  19   -1.49    1.98
 -14  -1  19    3.87    4.74
  19  -1 -14    3.30    2.88
  19  -1 -14    1.40    3.33
  -1  14 -19    0.35    1.40
 -19  -1  14    0.06    1.16
  -1 -14  19   -0.39    0.99
 -14   1  19    4.28    3.31
   1 -19  14    0.01    0.23
   1  19 -14    0.20    0.22
 -19   1  14    0.90    1.88
 -19   1  14   -0.73    3.09
  19   1 -14    0.40    1.55
   1  14 -19   -1.03    1.01
  14  -3 -19    2.36    3.83
  -3  19 -14   12.10    2.67
 -14  -3  19    7.05    4.02
 -14  -3  19   -0.08    4.57
  19  -3 -14    2.31    2.50
  19  -3 -14   -0.32    4.60
 -19  -3  14    9.22    2.15
 -19  -3  14    6.39    3.71
   3 -19  14   13.37    2.95
  14   3 -19   -0.96    4.98
  14   3 -19    1.93    2.92
 -19   3  14    9.18    4.83
 -19   3  14   13.16    6.77
   3 -14  19    8.42    4.44
   3 -14  19    5.25    2.93
  19   3 -14    6.63    4.46
  19   3 -14    8.55    2.07
   3  14 -19    3.60    3.82
  -5  19 -14    6.16    1.38
  -5 -19  14    6.31    1.42
 -14  -5  19    7.96    4.44
 -14  -5  19    4.60    3.23
  -5  14 -19   -0.48    2.75
  -5 -14  19    4.80    1.33
  19 -14   5   -0.01    0.66
   5 -19  14    7.08    1.60
  14   5 -19   22.36   11.37
 -19   5  14    4.01    2.62
 -19   5  14    0.40    3.21
   5 -14  19    4.07    2.51
  19   5 -14    4.77    1.24
   5  14 -19    4.01    1.27
 -14  -7  19    0.17    1.39
  19  -7 -14   -1.35    1.69
  -7  14 -19    1.15    1.86
 -19  -7  14    0.29    0.50
  -7 -14  19   -0.51    0.61
  19  14  -7    0.36    0.29
   7  19 -14    0.90    0.36
  14   7 -19   -2.24    1.84
 -19   7  14    0.14    1.95
   7 -14  19    0.92    1.84
  -9  19 -14    0.17    0.28
 -19 -14   9    0.91    0.39
  -9  14 -19    4.01    2.84
  -9  14 -19   -1.58    1.60
 -19  -9  14    0.09    0.45
 -14 -19   9   -0.19    0.31
  -9 -14  19    0.79    0.65
   9 -19  14   -0.33    0.38
  19  14  -9    0.01    0.28
   9  19 -14   -0.27    0.26
  14   9 -19   -2.35    3.17
  14   9 -19   -0.35    1.00
   9 -14  19    0.28    1.55
  14  19  -9    0.09    0.31
   9  14 -19   -1.33    0.81
 -11  19 -14   -0.31    0.35
 -19 -14  11    0.12    0.28
 -14 -11  19   -0.08    0.78
 -14  19 -11    0.13    0.15
 -11  14 -19    0.28    1.66
 -14 -19  11    0.54    0.32
 -11 -14  19   -0.21    0.66
  19  14 -11   -0.09    0.31
  11  19 -14    0.03    0.31
  14 -19  11    0.43    0.18
  19  11 -14    0.64    0.54
  14  19 -11    0.17    0.30
  11  14 -19   -0.49    0.80
 -19 -14  13    2.93    0.76
 -13 -19  14    3.09    0.76
 -14  19 -13    2.55    0.63
 -19 -13  14    2.47    0.72
 -14 -19  13    3.64    0.88
 -13 -14  19    3.03    1.09
  13 -19  14    2.18    0.63
  19  14 -13    3.24    0.81
  13  19 -14    3.01    0.75
  14  13 -19   -0.98    0.99
  14  19 -13    2.18    0.59
 -15   0  19   -0.44    1.81
 -15   0  19   -0.83    3.15
   0 -19  15   -0.13    0.31
  15   0 -19   -0.37    2.81
  15   0 -19   -0.50    3.33
 -19   0  15    2.68    2.26
 -19   0  15   -0.35    1.95
  19   0 -15   -0.27    2.34
  19   0 -15   -4.56    3.12
   0  15 -19    0.30    0.82
  -2  19 -15    0.36    0.36
 -15  -2  19   -0.36    1.82
 -15  -2  19   -1.40    2.92
  19  -2 -15    1.12    2.16
 -19  -2  15   -0.16    1.11
  -2 -15  19    0.28    0.73
  -2 -15  19   -3.23    2.30
 -15   2  19    1.85    2.16
   2 -19  15    1.10    0.40
   2  19 -15    1.21    0.39
  15   2 -19    0.67    2.50
  15   2 -19   -1.64    3.32
 -19   2  15    0.62    2.85
 -19   2  15    0.39    1.83
   2 -15  19    0.43    1.23
  19   2 -15    0.06    1.01
   2  15 -19   -0.04    0.71
  -4  19 -15    0.94    0.40
  -4 -19  15    0.91    0.36
 -15  -4  19    3.32    2.43
 -15  -4  19    0.88    2.24
 -19  -4  15   -0.20    1.50
 -19  -4  15    0.76    0.66
  -4 -15  19    0.68    0.70
   4 -19  15    1.51    0.47
   4  19 -15    1.76    0.48
  15   4 -19   -0.43    2.53
  15   4 -19   -0.11    2.55
 -19   4  15    2.80    2.11
 -19   4  15   -0.61    2.35
   4 -15  19    0.08    1.50
  19   4 -15    0.96    0.83
  -6  19 -15    0.94    0.42
 -19 -15   6    0.82    0.33
  -6 -19  15    1.19    0.42
  -6  15 -19   -0.42    2.14
  -6  15 -19   -0.13    1.64
  19  15  -6    0.67    0.35
   6  19 -15    0.70    0.33
  15   6 -19   -1.00    1.82
 -19   6  15   -1.24    1.68
  19   6 -15    0.79    0.70
   6  15 -19   -0.22    0.65
 -19 -15   8    0.15    0.25
  -8 -19  15    0.63    0.33
 -15  -8  19   -0.53    0.78
  -8  15 -19   -1.63    2.23
  -8  15 -19    1.88    1.84
 -19  -8  15   -0.17    0.51
 -15 -19   8    0.28    0.26
  -8 -15  19   -0.63    0.65
   8  19 -15    0.28    0.28
   8 -15  19    1.02    1.45
   8 -15  19    1.94    1.67
   8  15 -19    0.17    0.70
 -10 -19  15    0.07    0.32
 -15 -10  19    0.44    0.79
 -10  15 -19   -1.75    2.19
 -19 -10  15    0.68    0.50
 -10 -15  19   -0.25    0.65
  10 -19  15   -0.19    0.39
  19  15 -10   -0.41    0.33
  10  19 -15   -0.01    0.29
  15  10 -19    0.10    0.94
  15  19 -10    0.06    0.32
 -12  19 -15    0.14    0.44
 -12 -19  15    0.45    0.36
 -15 -12  19   -0.67    0.73
 -15  19 -12    0.77    0.24
 -12 -15  19    0.24    0.73
  12 -19  15    0.11    0.45
  19  15 -12    0.43    0.33
  15  12 -19    0.62    0.97
  15 -19  12    0.53    0.23
  19  12 -15    0.89    0.59
  15  19 -12    0.83    0.37
  12  15 -19   -0.68    0.74
 -14  19 -15    0.15    0.38
 -19 -15  14    0.74    0.42
 -14 -19  15    0.33    0.35
 -15 -14  19    0.10    0.64
 -15  19 -14   -0.28    0.32
 -19 -14  15    0.41    0.47
 -15 -19  14    0.90    0.39
 -14 -15  19   -0.18    0.54
  19  15 -14    1.37    0.47
  15  14 -19   -0.31    0.60
  19  14 -15    0.83    0.50
  15  19 -14    1.13    0.42
  14  15 -19    1.14    0.65
  16  -1 -19    1.76    2.64
  16  -1 -19    0.62    2.31
  -1 -19  16    0.56    0.42
 -16  -1  19   -0.99    1.73
 -16  -1  19    1.00    2.14
  -1  16 -19   -0.75    2.48
  -1  16 -19   -0.20    0.72
 -19  -1  16   -0.12    1.14
 -19  -1  16    2.30    2.04
  -1 -16  19   -0.17    0.67
 -16   1  19   -1.36    1.97
 -16   1  19   -1.31    1.77
   1 -19  16    0.51    0.42
   1  19 -16    1.16    0.44
  16   1 -19   -1.56    2.33
  16   1 -19    0.20    2.24
 -19   1  16    0.88    1.77
 -19   1  16    1.47    1.87
   1 -16  19    0.03    0.63
  19   1 -16   -0.90    2.13
  16  -3 -19    0.45    1.74
  -3 -19  16    0.29    0.37
  19  -3 -16   -2.19    2.01
 -19  -3  16    0.17    1.07
 -16   3  19    0.21    1.53
   3  19 -16   -0.05    0.34
  16   3 -19    0.92    2.47
  16   3 -19   -2.35    2.05
   3 -16  19   -0.09    0.66
  19   3 -16    0.28    2.39
  19   3 -16    0.25    0.97
   3  16 -19   -0.11    0.68
  -5 -19  16    0.30    0.35
 -16  -5  19   -1.35    1.90
 -16  -5  19    0.26    1.60
  19  -5 -16    1.82    2.46
  19  -5 -16    0.78    1.92
  -5  16 -19   -0.42    1.11
 -19  -5  16    0.70    0.68
 -19  -5  16    0.97    1.62
  -5 -16  19   -0.27    0.54
   5 -19  16   -0.38    0.36
  19   5 -16    0.62    0.73
   5  16 -19    0.02    0.73
  -7  19 -16    1.64    0.63
 -19 -16   7    0.24    0.31
 -16  -7  19   -0.54    0.99
  -7  16 -19    3.41    2.73
  -7  16 -19    2.17    1.72
  -7 -16  19    0.12    0.60
   7 -19  16    0.09    0.42
  19  16  -7    0.36    0.31
   7  19 -16    0.99    0.40
  16   7 -19   -1.09    0.98
   7 -16  19    1.43    1.59
  19   7 -16    0.08    0.74
   7  16 -19    0.34    0.65
 -19 -16   9    0.37    0.30
 -16  -9  19    2.58    2.33
 -16  -9  19    0.58    0.84
  -9  16 -19   -1.77    2.31
 -19  -9  16   -0.24    0.57
 -16 -19   9    0.97    0.38
  -9 -16  19    0.90    0.76
   9 -19  16    0.27    0.48
  19  16  -9    0.38    0.28
   9  19 -16    0.78    0.38
  16   9 -19    0.07    0.95
   9 -16  19    3.22    2.05
  16  19  -9    1.27    0.44
   9  16 -19   -0.44    0.71
 -11  19 -16    0.25    0.66
 -19 -16  11    1.12    0.38
 -11 -19  16    0.44    0.37
 -16  19 -11    0.35    0.16
 -11  16 -19   -1.74    2.98
 -19 -11  16    0.71    0.56
 -16 -19  11    0.56    0.33
 -11 -16  19   -0.06    0.64
  11  19 -16    0.37    0.36
  16  11 -19   -1.16    0.91
  16 -19  11    0.60    0.19
  11 -16  19   -0.53    1.15
  19  11 -16    1.51    0.69
  16  19 -11    0.75    0.34
  11  16 -19    0.43    0.66
 -13 -19  16    0.93    0.46
 -16 -13  19    0.32    0.59
 -16  19 -13    0.44    0.31
 -16 -19  13    0.63    0.35
 -13 -16  19   -0.63    0.57
  19  16 -13    0.48    0.32
  13  19 -16    0.77    0.39
  16 -19  13   -0.14    0.26
  19  13 -16    0.25    0.53
  16  19 -13    0.44    0.34
  13  16 -19    0.35    0.55
 -15  19 -16    0.06    0.52
 -19 -16  15   -0.08    0.36
 -15 -19  16    0.43    0.41
 -16 -15  19   -0.49    0.54
 -16  19 -15   -0.10    0.40
 -19 -15  16    0.56    0.47
 -16 -19  15    0.21    0.39
 -15 -16  19   -0.13    0.52
  15 -19  16    1.40    1.20
  19  16 -15    0.51    0.38
  15  19 -16    0.00    0.36
  16  15 -19    0.62    0.55
  16 -19  15   -1.11    1.10
  19  15 -16    0.19    0.42
  17   0 -19    0.14    2.20
  17   0 -19    0.01    2.07
  19   0 -17    3.24    2.67
  19   0 -17    2.28    2.01
  17  -2 -19   -1.31    2.59
  17  -2 -19   -1.28    2.17
 -17  -2  19   -0.23    1.72
  19  -2 -17    0.51    2.04
  19  -2 -17    3.75    2.89
 -19  -2  17    1.45    1.53
 -19  -2  17    1.54    1.87
  -2 -17  19    0.41    0.59
 -17   2  19   -0.70    2.07
 -17   2  19   -0.15    1.56
   2 -19  17    0.22    0.35
   2  19 -17   -0.49    0.40
   2 -17  19   -0.69    1.54
   2 -17  19    0.61    0.59
   2  17 -19   -0.30    0.69
  17  -4 -19   -0.56    1.79
  -4  19 -17   -0.57    0.52
  -4 -19  17   -0.10    0.42
 -17  -4  19    0.18    1.76
 -17  -4  19   -0.12    1.65
  19  -4 -17    1.84    2.46
  19  -4 -17   -1.15    2.46
  -4  17 -19    0.32    0.79
 -19  -4  17    0.38    0.89
  -4 -17  19    0.44    0.57
 -17   4  19   -0.80    1.71
   4 -19  17    0.03    0.39
   4  19 -17    0.03    0.39
  17   4 -19   -1.61    2.60
 -19   4  17    0.77    2.19
 -19   4  17    0.53    1.58
  19   4 -17   -0.17    0.81
   4  17 -19   -0.18    0.70
  -6 -19  17   -0.44    0.44
 -17  -6  19    0.02    1.45
  19  -6 -17   -0.94    2.19
  -6  17 -19   -0.20    0.96
 -19  -6  17   -0.27    0.70
  -6 -17  19    0.57    0.61
   6 -19  17   -0.29    0.43
   6  19 -17   -0.15    0.39
  17   6 -19   -0.13    1.22
 -19   6  17    0.99    2.44
   6 -17  19    0.45    1.06
  19   6 -17   -0.10    0.90
   6  17 -19   -0.43    0.73
  -8  19 -17    0.93    0.76
 -19 -17   8    3.03    0.75
  -8 -19  17    3.57    0.93
  -8  17 -19    2.77    1.93
 -17 -19   8    3.59    0.86
  -8 -17  19    1.36    0.70
  19  17  -8    3.12    0.76
   8  19 -17    3.16    0.83
  17   8 -19    4.45    3.81
  17   8 -19    0.60    1.04
   8 -17  19   -0.24    1.39
   8  17 -19    0.99    0.64
 -19 -17  10    1.77    0.51
 -10 -19  17    1.49    0.56
 -17 -10  19    0.07    0.69
 -10  17 -19    2.52    2.36
 -19 -10  17    0.20    0.61
 -10 -17  19   -0.35    0.64
  19  17 -10    1.03    0.39
  17  19 -10    0.95    0.43
  10  17 -19    1.76    0.74
 -12  19 -17    0.48    0.67
 -19 -17  12    0.58    0.37
 -12 -19  17    0.87    0.57
 -17 -12  19   -0.13    0.58
 -17  19 -12    0.48    0.19
 -12  17 -19    1.66    1.94
 -12  17 -19    1.02    1.38
 -19 -12  17    0.06    0.49
 -12 -17  19   -0.03    0.55
  19  17 -12    0.46    0.32
  17  12 -19    0.25    0.71
  17 -19  12   -0.19    0.22
  19  12 -17   -0.08    0.55
  17  19 -12   -0.53    0.33
 -14  19 -17   -0.21    0.54
 -19 -17  14   -0.43    0.31
 -17 -14  19   -0.26    0.52
 -14  17 -19   -0.35    1.41
 -17 -19  14   -0.29    0.36
  14 -19  17    0.76    1.02
  14  19 -17   -0.27    0.36
  17  14 -19   -0.30    0.55
  17 -19  14    0.17    0.39
  19  14 -17    0.03    0.53
  17  19 -14    0.52    0.35
 -16  19 -17   -0.65    1.65
 -19 -17  16   -0.83    0.49
 -16 -19  17    0.57    0.51
 -17  19 -16    0.41    1.44
 -16  17 -19   -0.29    0.43
 -19 -16  17    0.01    0.48
 -17 -19  16    0.69    0.41
  16 -19  17   -2.05    1.39
  19  17 -16    0.09    0.38
  16  19 -17   -0.10    0.37
  17 -19  16   -0.71    0.94
  19  16 -17   -0.18    0.44
  17  19 -16   -0.32    0.33
  16  17 -19    0.05    0.56
  18  -1 -19   -1.69    3.40
  -1  19 -18    0.21    0.61
  -1 -19  18    0.07    0.43
 -18  -1  19    0.11    1.82
 -18  -1  19   -0.81    2.91
  19  -1 -18    1.73    2.52
  19  -1 -18   -2.65    3.12
  -1  18 -19   -0.18    0.71
 -19  -1  18    1.12    1.92
  -1 -18  19   -0.33    0.57
   1 -19  18   -0.06    0.51
  18   1 -19   -3.21    2.92
 -19   1  18   -0.58    3.05
 -19   1  18   -4.76    2.96
   1 -18  19   -0.44    0.53
  19   1 -18   -2.08    2.55
  19   1 -18    1.28    2.81
   1  18 -19   -0.33    0.71
  18  -3 -19   -5.81    3.76
  18  -3 -19    1.85    3.39
  -3  19 -18   -0.25    0.70
 -18  -3  19   -0.45    1.80
 -18  -3  19    2.40    2.76
  19  -3 -18   -2.27    2.70
  19  -3 -18    3.38    3.68
  -3 -18  19    0.33    0.61
   3 -19  18   -0.09    0.44
  18   3 -19   -0.59    2.82
  18   3 -19    4.96    3.48
 -19   3  18   -1.47    3.09
 -19   3  18    1.84    1.87
  19   3 -18    0.52    2.07
   3  18 -19    0.81    0.71
  18  -5 -19    0.85    2.98
  -5  19 -18    0.42    0.73
 -18  -5  19   -0.82    1.63
  -5  18 -19   -0.74    0.84
 -19  -5  18    0.30    1.53
 -19  -5  18   -0.25    1.05
  -5 -18  19    0.53    0.53
 -18   5  19   -1.31    3.28
   5 -19  18   -0.08    0.47
   5  19 -18    0.10    0.49
  18   5 -19    0.48    1.96
 -19   5  18   -2.92    2.91
   5 -18  19    0.30    0.61
   5  18 -19    0.72    0.67
  -7  19 -18    0.39    0.70
 -19  -7  18   -0.02    0.74
  -7 -18  19   -1.04    0.61
   7  19 -18    1.12    0.54
  18   7 -19   -0.08    0.99
   7 -18  19   -0.09    0.78
  19   7 -18    0.08    0.94
  -9 -19  18    8.43    1.96
 -18  -9  19    4.17    1.21
 -18 -19   9    8.85    1.99
  -9 -18  19    5.37    1.36
  19  18  -9    7.14    1.62
   9  19 -18    7.25    1.69
  18   9 -19    5.47    1.50
  19   9 -18    7.88    1.96
  18  19  -9    7.26    1.65
   9  18 -19    3.71    1.01
 -19 -18  11    3.73    0.90
 -11 -19  18    1.70    0.72
 -18  19 -11    2.20    0.50
 -11  18 -19   -1.41    1.93
 -19 -11  18    0.33    0.56
 -18 -19  11    2.38    0.63
  19 -18  11    2.31    0.54
  19  18 -11    2.12    0.57
  11  19 -18    0.79    0.54
  18 -19  11    3.10    0.69
  11 -18  19    2.55    1.78
  18  19 -11    1.82    0.51
 -19  18 -13   -0.25    0.93
 -13  19 -18   -0.64    0.60
 -19 -18  13    0.30    0.32
 -13 -19  18   -0.04    0.52
 -18  19 -13    0.05    0.26
 -13  18 -19    0.21    1.68
 -19 -13  18   -0.16    0.48
 -18 -19  13    0.53    0.36
  13 -19  18   -0.45    1.06
  19  18 -13    0.17    0.30
  13  19 -18    0.04    0.47
  18  13 -19    0.87    0.59
  13 -18  19   -0.75    1.28
  19  13 -18    0.38    0.53
  13  18 -19    0.12    0.54
 -15  19 -18    0.04    1.83
 -19 -18  15   -0.05    0.34
 -15 -19  18    0.47    0.52
 -18 -15  19    0.15    0.45
 -18  19 -15   -1.37    1.39
 -15  18 -19   -0.89    1.68
 -15 -18  19    0.03    0.64
  15 -19  18   -0.79    1.11
  18 -19  15    0.26    0.80
  19  15 -18   -0.82    0.58
  18  19 -15    0.02    0.29
  15  18 -19   -0.73    0.55
 -19   0  19    8.33    4.55
 -19   0  19    5.99    4.56
   0 -19  19    6.99    1.68
  19   0 -19    1.90    2.73
  19   0 -19   -4.05    4.53
   0  19 -19    4.82    1.34
 -19  -2  19    0.71    1.76
 -19  -2  19   -2.99    3.11
  -2 -19  19    0.16    0.60
 -19   2  19    3.06    2.18
 -19   2  19   -1.50    3.65
   2 -19  19    0.00    0.52
  19   2 -19   -4.05    3.14
  19   2 -19   -0.30    3.12
   2  19 -19   -0.67    0.62
  19  -4 -19   -0.13    3.64
  -4  19 -19    1.39    0.79
  -4 -19  19   -0.48    0.51
  19   4 -19   -0.92    2.19
  19  -6 -19    1.67    2.29
 -19  -6  19   -0.49    0.89
   6 -19  19    0.06    0.55
   6  19 -19   -0.11    0.55
  -8  19 -19    0.57    1.90
  -8  19 -19    0.51    0.72
 -19  -8  19    2.85    0.93
 -19 -19   8    3.87    0.94
  -8 -19  19    3.41    0.92
  19   8 -19    0.46    0.85
  19  19  -8    2.28    0.63
 -19 -19  10    1.51    0.49
  10 -19  19    1.23    0.87
  19  10 -19   -0.20    0.74
  10  19 -19    0.60    0.56
 -19  19 -12    0.01    0.16
 -19 -12  19    0.39    0.54
 -12 -19  19   -0.26    0.63
  19 -19  12    0.05    0.18
  12 -19  19   -0.23    1.16
  19  19 -12    0.08    0.33
  12  19 -19    0.00    0.54
 -19  19 -14   -2.18    1.55
 -14  19 -19    0.25    0.57
 -19 -14  19   -0.26    0.44
 -19 -19  14   -0.33    0.33
 -14 -19  19    1.10    1.38
 -14 -19  19    0.05    0.58
  19 -19  14    0.03    0.73
  14 -19  19    0.87    1.20
  19  14 -19    0.05    0.46
  19  19 -14    0.24    0.32
  14  19 -19   -0.14    0.49
  20   0   0   24.21    5.32
  20  -1  -1   10.74    2.37
 -20  -1   1    8.12    1.81
 -20   1   1    9.16    2.03
  20   1  -1    6.55    1.47
 -20  -2   0    1.28    0.37
 -20   2   0    1.49    0.39
  20  -2   0    1.10    0.33
  20   2   0    0.92    0.33
  20   0  -2    1.08    0.38
 -20   2  -2    0.02    0.17
 -20   2   2   -0.34    0.32
  20  -2   2   -0.16    0.19
  20  -3  -1    1.98    0.51
 -20   3  -1    1.32    0.35
  20  -1  -3    1.38    0.49
 -20  -1   3    2.08    0.54
  20   3  -1    1.17    0.35
 -20   3  -3    0.10    0.17
 -20  -3   3    0.49    0.29
 -20   3   3    0.55    0.31
  20   3  -3    0.20    0.28
 -20   4   0    1.24    0.38
  20  -4   0    2.18    0.53
 -20   0   4    2.03    0.58
  20   0  -4    1.14    0.44
 -20   4  -2    0.96    0.30
 -20  -4   2    0.43    0.26
 -20  -2   4    1.35    0.41
  20  -4   2    0.47    0.20
  20   2  -4    1.57    0.45
  20  -4  -4    2.58    0.72
 -20  -4   4    4.52    1.05
 -20   4   4    3.20    0.81
  20   4  -4    4.57    1.05
   4   4 -20   -0.77    3.00
 -20   5  -1    0.44    0.22
 -20  -5   1    0.53    0.26
 -20  -1   5   -0.11    0.38
 -20   5   1    0.40    0.31
  20  -5   1    0.39    0.20
 -20   1   5    0.62    0.38
  20   1  -5    0.02    0.37
  20  -5  -3    0.50    0.37
  20  -3  -5    1.44    0.53
 -20  -3   5    1.75    0.50
  -3  -5  20   -0.14    2.78
  20   5  -3    0.58    0.30
  20   3  -5    2.26    0.59
   3   5 -20   -0.74    2.52
  20  -5  -5    5.19    3.21
  20  -5  -5    5.76    1.39
 -20  -5   5    8.05    1.80
 -20   6   0    1.26    0.39
 -20   0   6    1.45    0.50
  20  -6  -2    0.26    0.32
 -20   6  -2   -0.05    0.19
 -20  -6   2   -0.02    0.23
  20  -2  -6    0.58    0.44
 -20  -2   6    0.26    0.41
  -2  -6  20   -0.90    2.66
  20  -6   2    0.08    0.20
 -20   2   6    0.79    0.41
  20   2  -6    0.38    0.41
   2   6 -20   -2.55    2.35
 -20   6  -4    0.24    0.18
 -20  -6   4    0.28    0.28
  -6  -4  20    0.25    2.62
  20  -4  -6    0.08    0.53
 -20  -4   6    0.92    0.38
 -20   6   4   -0.18    0.46
  20  -6   4    0.11    0.15
  20   6  -4    0.61    0.33
   6   4 -20   -0.37    2.89
   4   6 -20    4.59    3.74
  -6  -6  20    2.89    2.52
  -6  -6  20   -1.88    3.80
 -20   6   6   -2.67    2.44
 -20   6   6   -0.41    1.39
  20   6  -6    1.60    0.49
   6   6 -20   -0.11    3.78
   6   6 -20   -2.41    3.92
  20  -7  -1    0.38    0.30
 -20   7  -1    1.09    0.37
  20  -1  -7   -0.15    0.42
 -20  -1   7   -0.19    0.37
  -1  -7  20   -1.27    2.61
  20  -7   1    0.92    0.36
 -20   1   7    0.70    0.42
  20   1  -7    0.50    0.41
   1   7 -20   -1.45    2.28
 -20   7  -3    0.27    0.22
 -20  -7   3    0.07    0.25
  -7  -3  20    1.00    2.57
  20  -3  -7    0.29    0.52
 -20  -3   7   -0.26    0.42
  -3  -7  20   -1.06    3.97
 -20   7   3   -0.34    0.58
  20  -7   3    0.07    0.14
  20   7  -3    0.05    0.28
   7   3 -20   -2.99    3.02
 -20   3   7    1.58    2.08
 -20   3   7    0.68    0.51
   3   7 -20   -3.64    3.94
   3   7 -20    0.33    3.39
  20  -7  -5    0.31    1.61
  -7  -5  20    2.46    3.91
  -7  -5  20    1.72    2.21
  20  -5  -7    0.39    1.32
 -20  -5   7    2.24    0.64
  -5  -7  20   -2.59    4.27
  -5  -7  20   -4.06    2.87
 -20   7   5    2.22    1.58
 -20   7   5    0.42    1.82
  20   7  -5    3.81    0.92
   7   5 -20    3.05    4.15
   7   5 -20   -2.13    4.16
  20   5  -7    2.00    0.57
 -20  -7   7    0.01    0.36
  -7  -7  20    0.77    2.22
  -7  -7  20   -0.93    3.96
 -20   7   7    1.15    2.04
 -20   7   7   -0.85    2.82
   7   7 -20   -2.18    3.18
   7   7 -20    1.20    3.92
 -20   0   8    0.80    0.44
   0  -8  20   -2.56    2.68
  20   0  -8    0.91    0.52
  20  -8  -2    0.04    0.49
  -8  -2  20    2.07    2.83
  20  -2  -8    0.25    0.53
  -2   8 -20    1.14    2.42
 -20  -2   8    0.27    0.39
  -2  -8  20    0.00    1.93
  -2  -8  20    0.54    3.96
   8   2 -20   -1.18    2.81
 -20   2   8   -0.11    0.50
   2   8 -20    1.56    3.78
   2   8 -20   -0.83    2.95
  20  -8  -4    0.48    1.37
  20  -8  -4    0.51    1.76
 -20   8  -4    0.74    0.24
 -20  -8   4    0.28    0.26
  -8  -4  20    0.80    2.00
  -8  -4  20    6.41    4.23
 -20  -4   8    1.50    0.54
 -20   8   4    0.47    1.76
  20  -8   4    0.61    0.22
   8   4 -20   -4.45    4.32
   8   4 -20   -0.86    4.00
  20   4  -8    1.37    0.57
   4   8 -20   -2.40    3.68
  20  -8  -6    0.20    1.41
  20  -8  -6   -1.20    2.68
 -20  -8   6    0.51    0.31
  -8  -6  20    5.79    4.36
  20  -6  -8   -1.88    1.87
  20  -6  -8    1.27    2.77
  -6  -8  20    1.36    2.38
  -6  -8  20    0.82    4.22
 -20   8   6   -2.54    2.21
 -20   8   6   -1.76    2.73
   8   6 -20    4.22    4.47
   8   6 -20    2.39    3.38
  20   6  -8    0.07    0.39
   6   8 -20   -1.82    3.10
   6   8 -20   -2.36    3.66
 -20  -8   8    1.23    0.40
  -8  -8  20   -0.97    5.16
   8   8 -20    0.26    2.81
   8   8 -20   -1.70    4.06
 -20   9  -1    0.33    0.30
  -9  -1  20    0.07    2.75
  20  -1  -9   -0.02    0.53
  -1   9 -20   -1.17    2.74
 -20  -1   9    0.82    0.45
  -1  -9  20    3.76    2.66
  -1  -9  20   -1.15    3.80
   9   1 -20   -0.79    2.99
 -20   1   9    0.31    0.52
   1   9 -20   -1.22    3.76
  20  -9  -3    0.12    1.27
  20  -9  -3   -2.49    1.98
 -20  -9   3    0.58    0.29
  20  -3  -9   -0.09    0.93
  -3   9 -20   -2.75    2.18
 -20  -3   9    0.91    0.44
  -3  -9  20   -2.40    2.42
  -3  -9  20   -0.04    4.39
  20  -9   3    1.43    0.39
   9   3 -20    3.84    4.18
   9   3 -20    1.64    3.89
 -20   3   9    0.99    0.93
   3  -9  20    0.45    2.79
  20   3  -9   -0.22    0.45
   3   9 -20    2.98    3.86
   3   9 -20   -0.15    3.19
  20  -9  -5   -1.73    1.64
  20  -9  -5   -0.87    2.43
 -20   9  -5    0.45    0.21
 -20  -9   5    1.78    0.48
  20  -5  -9    1.06    1.80
  20  -5  -9   -1.55    2.59
 -20  -5   9   -0.04    0.45
  -5  -9  20    2.97    4.47
  -5  -9  20   -0.42    2.23
  20  -9   5    0.38    0.15
  20   9  -5    1.33    0.42
   9   5 -20   -2.01    4.55
 -20   5   9   -1.78    2.04
  20   5  -9    1.30    0.59
  20  -9  -7   -1.82    1.88
  20  -9  -7   -0.89    3.57
 -20  -9   7    1.14    0.39
  -7 -20   9    1.20    0.38
  -9  -7  20    2.07    2.24
  20  -7  -9    2.43    1.97
  20  -7  -9    2.47    4.14
 -20  -7   9    2.19    0.64
  -7  -9  20    4.05    2.88
  -7  -9  20   -2.58    4.00
 -20   9   7    0.36    3.24
 -20   9   7   -1.18    1.80
  20   9  -7    1.71    0.48
   7   9 -20   -4.58    3.74
   7   9 -20   -5.13    4.18
 -20  -9   9    1.57    0.47
  -9 -20   9    0.34    0.27
  -9  -9  20    1.44    2.10
  -9  -9  20    0.89    2.66
  20   9  -9    1.54    0.47
   9   9 -20    2.50    3.11
   0 -20  10    1.23    0.37
  10   0 -20    0.63    3.45
 -20   0  10    2.26    0.74
   0 -10  20   -0.09    1.90
 -20  10  -2    0.33    0.33
  -2 -20  10    0.47    0.28
  20  -2 -10   -0.20    0.79
  -2  10 -20    4.98    4.09
  -2  10 -20   -0.38    2.63
 -20  -2  10    0.58    0.46
  -2 -10  20   -2.37    2.36
  -2 -10  20   -5.01    4.42
 -20  10   2    0.26    2.29
 -20  10   2   -0.40    1.61
   2 -20  10   -0.07    0.22
   2  20 -10    0.21    0.24
 -20   2  10    0.18    0.93
   2 -10  20    1.93    3.20
  20   2 -10    1.05    0.57
   2  10 -20   -2.04    3.63
   2  10 -20    0.88    3.03
 -20 -10   4    0.27    0.26
  -4 -20  10    0.70    0.30
 -10  -4  20   -0.79    2.03
 -10  -4  20   -0.05    4.00
  20  -4 -10    0.97    1.89
  20  -4 -10   -0.14    2.44
 -20  -4  10    0.68    0.46
 -20  10   4    1.69    1.80
 -20  10   4   -1.47    2.63
  20 -10   4    1.38    0.36
   4 -20  10    0.61    0.23
  20  10  -4    0.61    0.33
   4  20 -10    0.66    0.29
 -20   4  10    1.12    1.98
 -20   4  10   -0.26    2.47
   4 -10  20   -0.24    2.76
  20   4 -10    1.02    0.53
   4  10 -20   -3.90    3.08
  20 -10  -6    1.28    1.79
  20 -10  -6    0.06    3.07
 -20  10  -6    0.21    0.15
 -20 -10   6    0.02    0.26
  -6 -20  10   -0.01    0.23
 -10  -6  20   -0.48    2.03
 -10  -6  20    0.80    5.21
  20  -6 -10   -0.60    1.71
  20  -6 -10    0.41    4.18
  -6 -10  20   -0.15    3.41
  -6 -10  20   -0.59    2.21
 -20  10   6    2.25    2.64
  20 -10   6    0.23    0.12
  20  10  -6    0.11    0.26
   6  20 -10    0.84    0.31
  10   6 -20    3.63    3.34
 -20   6  10   -1.75    4.09
 -20   6  10    1.27    1.92
  20   6 -10    1.59    0.60
   6  10 -20    0.55    3.00
   6  10 -20    0.83    3.07
  20 -10  -8   -1.04    2.47
 -20 -10   8   -0.30    0.30
  -8 -20  10    0.08    0.27
 -10  -8  20    1.69    2.12
 -10  -8  20   -0.95    3.27
  20  -8 -10   -0.10    1.75
  20  -8 -10   -0.35    3.51
 -20  -8  10    0.26    0.35
 -20  10   8   -2.12    2.91
  20  10  -8    0.56    0.32
   8  20 -10    0.00    0.27
  10   8 -20   -1.54    2.81
  10   8 -20   -1.53    3.56
 -20   8  10    0.16    1.86
   8  10 -20   -1.37    2.42
 -20 -10  10    3.05    0.76
 -10 -20  10    3.71    0.87
 -10 -10  20    1.01    1.58
  20  10 -10    3.23    0.80
  10  20 -10    2.37    0.61
  10  10 -20   -1.97    1.38
  20 -11  -1    0.97    1.21
  20 -11  -1    2.27    2.13
 -20  11  -1   -0.57    1.41
  -1 -20  11    0.53    0.24
 -11  -1  20    0.26    3.02
  -1  11 -20   -2.40    3.55
 -20  -1  11    0.28    0.53
  -1 -11  20   -0.19    1.92
  -1 -11  20    0.39    4.63
 -20  11   1    0.21    1.58
  20 -11   1   -0.77    1.31
   1 -20  11    0.09    0.23
 -20   1  11   -0.81    0.86
   1 -11  20   -3.23    4.46
  20   1 -11    0.12    0.61
   1  11 -20   -4.18    3.98
  20 -11  -3   -1.32    1.62
  20 -11  -3   -2.25    2.60
 -20  11  -3    0.00    0.42
  -3  20 -11    0.37    0.23
  -3 -20  11    0.08    0.21
 -11  -3  20   -1.48    2.15
 -11  -3  20   -0.22    4.89
  20  -3 -11    2.09    2.06
  -3  11 -20    0.06    3.64
 -20  -3  11    0.91    0.47
  -3 -11  20   -2.67    2.68
  -3 -11  20   -5.10    4.05
 -20  11   3    2.36    1.97
  11   3 -20   -4.15    5.29
  11   3 -20   -1.72    3.72
 -20   3  11   -2.06    2.16
 -20   3  11    0.78    2.43
   3 -11  20    0.55    1.63
   3 -11  20    3.14    3.94
  20   3 -11    0.03    0.53
   3  11 -20   -1.67    3.58
   3  11 -20   -1.02    3.18
  20 -11  -5    0.88    2.15
 -20  11  -5    0.67    0.27
  -5  20 -11    0.67    0.25
 -20 -11   5    0.51    0.27
  -5 -20  11    0.00    0.21
 -11  -5  20   -1.04    2.08
 -11  -5  20   -4.64    5.46
  20  -5 -11    2.09    1.99
  20  -5 -11    0.47    4.09
 -20  -5  11    0.60    0.43
  -5 -11  20   -1.96    2.21
  -5 -11  20   -0.69    2.91
 -20  11   5    0.08    2.46
  20 -11   5    0.85    0.25
  20  11  -5    0.29    0.27
  11   5 -20   -2.10    3.15
  11   5 -20   -4.57    5.59
 -20   5  11   -2.31    4.40
 -20   5  11    1.15    1.93
   5 -11  20   -0.33    3.03
  20   5 -11    1.09    0.55
   5  11 -20   -0.96    2.91
  -7  20 -11    0.07    0.18
 -20 -11   7   -0.31    0.26
  -7 -20  11    0.14    0.22
 -11  -7  20   -2.63    2.28
 -11  -7  20    0.18    3.63
  20  -7 -11   -2.12    2.09
  20  -7 -11    0.31    3.53
  -7 -11  20    1.01    1.79
  20  11  -7   -0.12    0.27
  11   7 -20    0.35    2.73
  11   7 -20    1.12    4.08
 -20   7  11   -2.77    3.55
 -20   7  11    0.97    1.74
  20   7 -11   -0.20    0.50
   7  11 -20   -4.00    2.05
  -9  20 -11    2.88    0.66
 -20 -11   9    3.77    0.89
  -9 -20  11    2.26    0.56
 -11  -9  20    4.08    1.94
  20  -9 -11   -0.18    1.62
 -20  -9  11    4.01    0.98
 -11 -20   9    4.06    0.95
  -9 -11  20   -0.22    1.21
   9 -20  11    2.89    0.68
  20  11  -9    4.28    1.00
  11   9 -20   -4.03    2.31
 -20   9  11    1.09    2.06
  11  20  -9    2.74    0.71
   9  11 -20    3.30    1.33
 -11  20 -11    0.35    0.18
 -20 -11  11    0.09    0.34
 -11 -20  11   -0.15    0.25
  11 -20  11   -0.32    0.20
  20  11 -11    0.46    0.34
  11  11 -20    0.52    1.04
 -20  12   0   -1.36    1.48
 -12   0  20    0.06    3.47
  20 -12   0    1.02    1.46
  20 -12   0   -0.56    2.54
   0 -20  12    0.22    0.24
  12   0 -20   -0.20    3.94
 -20   0  12   -1.60    0.89
   0 -12  20    1.71    1.97
   0  12 -20   -2.47    3.55
  20 -12  -2    2.66    2.39
 -20  12  -2    2.17    1.71
  -2  20 -12   -0.14    0.20
  -2 -20  12   -0.04    0.23
 -12  -2  20    0.96    1.99
 -12  -2  20   10.09    5.56
  -2  12 -20   13.57    5.26
  -2  12 -20   -4.40    3.86
 -20  -2  12   -0.04    0.51
  -2 -12  20    0.03    3.92
  -2 -12  20   -2.42    2.27
 -20  12   2    5.16    2.54
  20 -12   2    0.88    1.04
   2 -20  12    0.30    0.25
   2  20 -12    0.10    0.22
  12   2 -20   -6.70    6.14
  12   2 -20    5.81    4.80
 -20   2  12    0.63    1.81
 -20   2  12    0.43    1.92
   2 -12  20   -1.47    1.86
   2 -12  20    2.32    4.72
  20   2 -12   -0.44    0.60
   2  12 -20   -1.98    3.69
   2  12 -20    7.41    3.08
 -20  12  -4    1.84    0.63
  -4  20 -12    1.44    0.37
  -4 -20  12    1.79    0.46
 -12  -4  20   -1.95    2.11
 -12  -4  20   -0.87    5.32
 -20  -4  12    2.52    0.72
  -4 -12  20    2.58    2.50
  20 -12   4    2.04    0.53
   4 -20  12    2.03    0.50
   4  20 -12    1.96    0.49
  12   4 -20   -1.45    2.84
  12   4 -20   -8.40    5.78
 -20   4  12    5.15    3.11
 -20   4  12   -1.43    4.20
   4 -12  20    3.49    3.89
   4 -12  20   -1.32    1.61
  20   4 -12    3.01    0.89
   4  12 -20   -1.53    1.77
 -20  12  -6    0.22    0.18
  -6  20 -12    0.18    0.18
  -6 -20  12    0.48    0.25
 -12  -6  20   -1.46    3.45
 -20  -6  12   -0.83    0.44
  -6 -12  20    0.94    1.54
  20 -12   6    0.53    0.17
  20  12  -6    0.35    0.27
   6  20 -12   -0.07    0.23
  12   6 -20   -8.48    4.93
  12   6 -20   -0.61    3.54
 -20   6  12    2.71    2.06
 -20   6  12    0.03    3.22
  20   6 -12    0.71    0.54
   6  12 -20   -0.82    1.03
  -8  20 -12    0.23    0.18
  -8 -20  12    0.69    0.29
  20  -8 -12   -0.96    1.68
  -8  12 -20    2.08    1.66
  -8 -12  20   -0.50    0.83
   8 -20  12    0.15    0.24
  20  12  -8    0.31    0.28
   8  20 -12   -0.01    0.26
  12   8 -20   -1.95    2.31
 -20   8  12   -1.20    1.82
  20   8 -12    0.93    0.62
 -10  20 -12    0.16    0.17
 -10 -20  12    0.38    0.27
 -12 -10  20    0.75    1.70
 -12 -10  20   -0.03    0.87
 -20 -10  12    0.69    0.45
 -12 -20  10    0.25    0.28
 -10 -12  20    0.43    0.79
  10 -20  12    0.06    0.19
  20  12 -10    0.70    0.35
  10  20 -12    0.14    0.27
  20  10 -12    0.39    0.45
  12  20 -10    0.29    0.33
  10  12 -20    0.89    3.04
  10  12 -20    0.05    0.96
 -12  20 -12   -0.18    0.17
 -20 -12  12    1.14    0.44
 -12 -20  12   -0.18    0.30
 -12 -12  20   -0.67    0.86
  12 -20  12    0.64    0.22
  20  12 -12    0.25    0.34
  12  20 -12   -0.02    0.30
  12  12 -20   -0.27    1.04
  13  -1 -20    2.96    3.69
  -1 -20  13    0.03    0.23
 -13  -1  20   -0.23    1.76
 -13  -1  20   14.86    5.60
  20  -1 -13   -0.16    2.36
  -1  13 -20   -3.89    3.58
 -20  -1  13   -0.68    0.77
  -1 -13  20   12.94    3.98
  -1 -13  20    1.31    2.08
  20 -13   1    0.74    1.31
  20 -13   1    2.52    2.07
   1 -20  13    0.08    0.21
   1  20 -13    0.11    0.22
  13   1 -20    6.85    4.91
  13   1 -20   -0.48    5.07
   1  13 -20   -6.00    4.40
 -20  13  -3    7.26    3.75
  -3  20 -13    8.34    1.85
  -3 -20  13    8.54    1.90
 -13  -3  20   -3.03    4.27
 -20  -3  13    6.70    1.61
  -3 -13  20    3.82    2.00
  20 -13   3    5.23    2.71
   3 -20  13    7.67    1.70
   3  20 -13    7.49    1.67
  13   3 -20    2.58    3.08
  13   3 -20   -3.99    4.64
   3 -13  20    5.48    3.18
   3 -13  20   -1.46    3.22
  -5  20 -13    0.54    0.23
 -20 -13   5    0.33    0.28
  -5 -20  13    0.20    0.25
  20  -5 -13   -0.02    1.59
  20  -5 -13   -0.49    2.68
  -5  13 -20    4.26    2.47
 -20  -5  13    0.76    0.51
  -5 -13  20    0.02    1.03
  20 -13   5    0.14    0.29
   5 -20  13    0.50    0.23
  20  13  -5   -0.22    0.29
  13   5 -20    1.85    2.96
   5 -13  20    2.12    1.70
  20   5 -13    0.27    0.60
 -20  13  -7    0.53    0.18
  -7  20 -13    0.32    0.20
 -20 -13   7   -0.37    0.25
  -7 -20  13    0.28    0.26
 -13  -7  20    4.45    2.96
 -13  -7  20    0.01    1.74
  20  -7 -13   -0.81    1.96
  20  -7 -13    0.13    1.84
  -7  13 -20    4.15    3.09
  -7  13 -20   -1.02    1.72
 -20  -7  13    0.21    0.44
  20 -13   7    0.35    0.12
  20   7 -13   -0.61    0.57
   7  13 -20    0.31    0.83
  -9  20 -13    0.38    0.19
 -20 -13   9    0.29    0.27
 -13  -9  20    0.21    1.11
  -9  13 -20    1.18    1.44
 -13 -20   9    0.02    0.30
  -9 -13  20   -0.87    2.05
  -9 -13  20   -0.49    0.78
   9 -20  13    0.29    0.22
  13   9 -20    0.04    2.77
  13   9 -20   -0.38    1.14
  13  20  -9    0.21    0.28
   9  13 -20    0.07    0.84
 -11  20 -13    0.59    0.24
 -11 -20  13    0.26    0.29
 -13 -11  20   -3.96    2.49
 -13 -11  20    0.43    0.86
 -13  20 -11    0.41    0.17
 -20 -11  13    0.22    0.43
 -13 -20  11    0.30    0.29
 -11 -13  20    0.83    0.87
  11 -20  13    0.23    0.20
  20  13 -11   -0.12    0.27
  13  11 -20   -0.12    1.03
  13 -20  11    0.45    0.20
  20  11 -13    0.24    0.41
 -13  20 -13    1.06    0.31
 -20 -13  13    1.25    0.47
 -13 -20  13    0.80    0.36
  13 -20  13    1.15    0.34
  20  13 -13    0.93    0.42
  13  13 -20   -0.03    0.90
   0 -20  14   -0.12    0.23
  14   0 -20   -6.83    4.91
  14   0 -20   -0.33    3.19
   0 -14  20   -3.27    2.38
  20   0 -14    0.95    1.76
   0  14 -20    1.50    1.42
  14  -2 -20   -0.92    2.11
  20  -2 -14    3.78    2.83
  20  -2 -14   -3.44    2.58
  -2  14 -20   -3.85    1.91
  -2 -14  20    3.90    1.62
 -14   2  20   -1.47    2.13
  14   2 -20    1.87    2.68
 -20   2  14    6.46    3.66
   2 -14  20   -1.11    2.16
   2 -14  20    7.03    3.83
  20   2 -14    2.44    1.05
   2  14 -20    0.50    1.03
 -20  14  -4    0.19    0.88
 -20  14  -4    0.72    0.78
  -4  20 -14   -0.10    0.23
 -14  -4  20   -1.24    1.90
 -14  -4  20   -0.35    2.18
 -20  -4  14   -0.05    0.61
  20 -14   4   -0.47    0.74
  20 -14   4   -1.16    0.90
   4 -20  14    0.02    0.21
   4  20 -14    0.13    0.24
 -20   4  14    0.39    1.53
 -20   4  14   -1.57    2.12
   4 -14  20    0.87    1.50
   4  14 -20    0.50    0.86
  -6  20 -14    0.79    0.27
 -20 -14   6    0.46    0.29
  -6 -20  14    0.56    0.28
 -14  -6  20   -1.99    2.06
 -14  -6  20   -0.71    1.86
  20  -6 -14   -0.04    1.97
  20  -6 -14   -0.38    1.93
  -6  14 -20   -1.03    2.37
  -6  14 -20    1.89    1.64
 -20  -6  14    0.54    0.53
  -6 -14  20   -1.11    0.78
  -6 -14  20    0.70    1.75
  20 -14   6    0.49    0.34
   6 -20  14    0.87    0.30
  20  14  -6    0.34    0.30
   6  20 -14    0.58    0.28
  14   6 -20    0.84    2.79
  14   6 -20   -2.04    2.24
 -20   6  14   -0.69    1.92
 -20   6  14    1.90    1.77
   6 -14  20    0.10    1.39
  20   6 -14   -0.24    0.66
   6  14 -20   -0.60    0.76
 -20  14  -8    0.57    0.15
  -8  20 -14    0.85    0.28
 -20 -14   8    0.58    0.30
  -8 -20  14    0.76    0.32
 -14  -8  20   -0.50    1.56
  20  -8 -14   -1.05    1.58
  -8  14 -20   -1.51    2.42
 -20  -8  14    0.53    0.48
  -8 -14  20    0.56    0.77
  20  14  -8    0.26    0.29
   8  20 -14    0.43    0.29
  14   8 -20   -0.95    1.42
 -20   8  14   -0.31    1.90
   8 -14  20   -0.51    1.38
   8 -14  20    0.37    1.68
  20   8 -14    1.08    0.63
 -10  20 -14    0.48    0.25
 -20 -14  10    0.06    0.27
 -10 -20  14    0.65    0.31
 -14 -10  20   -0.67    0.96
 -20 -10  14    0.62    0.45
 -14 -20  10    0.22    0.28
  10 -20  14    0.01    0.30
  20  14 -10    0.60    0.32
  10  20 -14    0.95    0.35
  14  10 -20   -0.62    3.03
  14  10 -20    1.07    1.11
  14  20 -10    0.15    0.31
  10  14 -20   -0.64    0.84
 -12  20 -14    0.60    0.33
 -20 -14  12    0.58    0.32
 -12 -20  14    0.96    0.39
 -14 -12  20    0.31    0.76
 -14  20 -12    0.87    0.25
 -20 -12  14    1.33    0.56
 -14 -20  12    1.41    0.45
 -12 -14  20   -0.60    0.73
  12 -20  14    0.97    0.40
  12  20 -14    0.84    0.37
  14 -20  12    0.88    0.25
  20  12 -14    0.22    0.46
  14  20 -12   -0.07    0.31
  12  14 -20   -0.03    0.85
 -14  20 -14    0.26    0.29
 -14 -20  14    0.46    0.35
 -14 -14  20   -0.87    0.64
  20  14 -14    0.56    0.41
  14  20 -14    0.35    0.33
  14  14 -20   -1.30    0.82
  15  -1 -20   -0.25    1.83
  -1 -20  15    1.26    0.39
 -15  -1  20    0.94    1.71
 -15  -1  20   -0.15    1.91
  20  -1 -15    1.82    2.27
  20  -1 -15   -0.29    2.02
  -1  15 -20   -0.74    1.10
 -20  -1  15    0.80    1.76
  -1 -15  20    0.37    0.83
   1 -20  15    1.08    0.35
   1  20 -15    1.81    0.47
 -20   1  15    4.55    2.87
 -20   1  15   -0.18    1.63
   1 -15  20   -0.51    1.22
  20   1 -15   -0.96    1.52
  15  -3 -20   -0.03    1.76
  -3  20 -15   -0.33    0.25
  -3 -20  15   -0.02    0.25
 -15  -3  20   -0.30    1.80
 -15  -3  20    0.30    2.04
  20  -3 -15    3.26    2.57
  20  -3 -15    0.90    2.08
  -3 -15  20    1.49    0.77
   3  20 -15    0.22    0.24
  15   3 -20   -1.42    2.13
  15   3 -20   -1.65    2.66
 -20   3  15   -1.29    1.86
 -20   3  15   -0.49    1.89
   3 -15  20   -0.31    1.52
   3 -15  20    0.10    1.35
  20   3 -15    2.06    2.69
  20   3 -15    0.32    0.77
   3  15 -20    6.19    4.12
   3  15 -20   -0.05    0.80
  -5 -20  15    1.07    0.36
 -15  -5  20   40.15   19.81
 -15  -5  20   -0.46    2.01
  -5  15 -20   -2.00    2.66
  -5  15 -20    1.58    1.76
 -20  -5  15    1.13    0.69
  -5 -15  20    0.31    0.71
   5 -20  15    0.77    0.33
   5  20 -15    1.04    0.36
  15   5 -20   -0.44    2.66
  15   5 -20   -3.23    2.30
 -20   5  15    3.20    2.22
 -20   5  15   -1.21    1.96
   5  15 -20    0.91    0.93
 -20  15  -7   -0.64    0.67
  -7  20 -15    0.56    0.34
 -20 -15   7    0.39    0.28
  -7 -20  15    0.67    0.29
  -7  15 -20   -3.28    2.73
  -7  15 -20    0.75    2.19
 -20  -7  15    0.25    0.59
  -7 -15  20   -0.61    0.74
  20  15  -7    0.76    0.34
  15   7 -20   -1.01    1.88
 -20   7  15    0.86    2.00
   7 -15  20    0.96    1.83
   7 -15  20    0.85    1.47
  20   7 -15    1.27    0.73
  -9  20 -15    1.14    0.41
 -20 -15   9    0.13    0.28
  -9 -20  15    0.10    0.30
 -20  -9  15    0.18    0.51
 -15 -20   9    0.19    0.31
  -9 -15  20    0.79    0.68
  20  15  -9    0.43    0.29
  15   9 -20   -0.67    1.16
   9 -15  20   -0.53    1.24
   9 -15  20    1.35    3.04
  20   9 -15    1.19    0.63
  15  20  -9    0.66    0.34
   9  15 -20   -0.16    0.79
 -11  20 -15   -0.24    0.40
 -20 -15  11   -0.23    0.31
 -15 -11  20   -0.59    0.84
 -20 -11  15    0.03    0.43
 -15 -20  11   -0.30    0.30
 -11 -15  20   -0.43    0.72
  20  15 -11    0.28    0.31
  11  20 -15    0.20    0.28
  15  11 -20   -0.60    0.93
  15 -20  11    0.17    0.15
  11  15 -20   -0.05    0.86
 -20 -15  13    0.47    0.33
 -15 -13  20    0.13    0.61
 -15  20 -13    0.35    0.20
 -20 -13  15    0.32    0.47
 -15 -20  13    0.18    0.39
 -13 -15  20   -0.48    0.70
  13 -20  15    0.73    0.37
  13  20 -15    0.67    0.36
  15  13 -20    0.67    0.78
  15 -20  13    0.34    0.25
  20  13 -15    0.59    0.50
  15  20 -13   -0.07    0.38
 -15  20 -15    0.03    0.34
 -15 -15  20    0.20    0.63
  20  15 -15    0.43    0.38
  15  20 -15   -0.18    0.34
  15  15 -20   -0.88    0.60
 -16   0  20   -1.00    1.78
 -16   0  20    1.16    2.02
   0 -20  16   -0.14    0.32
  16   0 -20    1.40    2.90
  16   0 -20    0.83    2.02
 -20   0  16   -0.46    1.69
 -20   0  16   -0.12    1.57
  20   0 -16   -1.82    2.42
  20   0 -16    0.82    1.91
   0  16 -20   -0.49    0.77
  -2  20 -16   -0.15    0.31
 -16  -2  20   -0.95    1.85
 -16  -2  20    0.10    2.02
  20  -2 -16    1.73    2.22
 -20  -2  16   -0.75    0.96
  -2 -16  20    0.02    1.53
  -2 -16  20    0.78    0.73
 -16   2  20   -0.57    1.52
   2 -20  16    0.02    0.33
   2  20 -16   -0.37    0.30
  16   2 -20    3.13    2.96
  16   2 -20    0.56    2.17
 -20   2  16   -1.74    2.04
 -20   2  16   -1.84    2.01
   2 -16  20   -0.37    0.86
  20   2 -16    0.11    1.29
   2  16 -20    0.04    0.78
  16  -4 -20   -1.03    2.28
  -4  20 -16    0.41    0.36
 -16  -4  20   -1.88    1.92
 -16  -4  20    0.99    2.18
  -4  16 -20    0.55    1.30
  -4 -16  20    0.03    0.67
   4 -20  16    0.69    0.37
   4  20 -16    0.86    0.35
  16   4 -20    0.04    2.57
  16   4 -20    0.17    2.37
 -20   4  16    1.14    2.33
 -20   4  16   -1.71    1.84
   4 -16  20   -0.08    1.51
  20   4 -16    0.29    2.60
  20   4 -16   -0.16    0.84
  -6  20 -16    0.66    0.41
  -6 -20  16    0.50    0.30
  -6  16 -20   -2.24    2.60
  -6  16 -20    1.40    2.06
 -20  -6  16    0.15    0.58
   6  20 -16    0.17    0.30
  16   6 -20   -1.60    2.29
 -20   6  16    0.88    2.57
   6 -16  20   -2.44    1.88
   6  16 -20    1.17    0.84
  -8 -20  16    0.45    0.34
 -16  -8  20    1.30    1.71
 -16  -8  20    0.43    1.07
  -8  16 -20   -1.92    2.38
 -20  -8  16    0.42    0.62
  -8 -16  20    1.16    0.76
  20  16  -8    0.59    0.31
   8  20 -16    1.84    0.50
   8 -16  20   -0.07    1.36
  20   8 -16    0.62    0.86
   8  16 -20   -0.09    0.74
 -20 -16  10    0.33    0.27
 -10 -20  16    0.04    0.33
 -16 -10  20   -0.03    0.78
 -10  16 -20    2.80    2.21
 -20 -10  16   -0.14    0.46
 -16 -20  10    0.13    0.30
 -10 -16  20   -0.47    0.67
  10 -20  16    0.28    0.43
  20  16 -10   -0.03    0.28
  10  20 -16    0.18    0.31
  16  10 -20   -0.21    0.92
  10 -16  20    0.05    1.23
  20  10 -16   -0.11    0.58
  16  20 -10    0.05    0.31
 -12  20 -16    0.38    0.41
 -20 -16  12    0.27    0.34
 -12 -20  16    0.48    0.39
 -16  20 -12    0.16    0.15
 -16 -20  12    0.57    0.37
 -12 -16  20    0.58    0.65
  12 -20  16   -0.63    0.42
  20  16 -12    0.50    0.34
  12  20 -16    0.28    0.33
  16  12 -20   -0.40    0.76
  16 -20  12    0.10    0.15
  16  20 -12   -0.03    0.32
  12  16 -20   -0.37    0.59
 -14  20 -16   -0.08    0.38
 -20 -16  14   -0.08    0.32
 -14 -20  16   -0.49    0.41
 -16 -14  20   -0.41    0.60
 -16  20 -14    0.29    0.35
 -14  16 -20    0.78    0.66
 -20 -14  16   -0.15    0.47
 -16 -20  14    0.85    0.42
 -14 -16  20   -0.52    0.60
  20  16 -14    0.15    0.32
  14  20 -16    0.43    0.40
  16 -20  14   -0.38    0.28
  20  14 -16    0.62    0.50
  16  20 -14    0.42    0.35
  14  16 -20    0.51    0.58
 -16  20 -16    0.68    0.43
 -16 -20  16    0.03    0.37
 -16 -16  20   -0.67    0.54
  16 -20  16    0.08    0.40
  20  16 -16   -0.49    0.45
  16  16 -20   -0.18    0.47
  17  -1 -20    1.01    2.79
  17  -1 -20    2.27    3.19
  -1 -20  17    0.24    0.39
 -17  -1  20    2.99    2.24
 -17  -1  20    1.38    3.36
  -1  17 -20    0.30    0.75
 -20  -1  17   -0.42    1.87
 -20  -1  17   -0.22    1.72
  -1 -17  20    0.55    0.74
 -17   1  20   -0.91    1.82
 -17   1  20   -1.91    2.95
   1  20 -17   -0.17    0.35
  17   1 -20   -0.05    2.59
  17   1 -20    3.16    3.41
 -20   1  17   -2.06    2.03
 -20   1  17   10.00    3.64
   1 -17  20    0.38    0.69
  20   1 -17   -1.47    2.32
  17  -3 -20    1.33    2.69
  -3 -20  17    0.13    0.39
  20  -3 -17   -0.20    2.20
  20  -3 -17    2.01    3.73
 -20  -3  17   -2.13    1.65
 -17   3  20    0.75    2.60
   3  20 -17    0.10    0.33
  17   3 -20    1.08    2.48
  17   3 -20   -0.54    3.23
   3 -17  20   -0.33    0.81
  20   3 -17    0.49    1.25
  -5 -20  17    0.02    0.37
 -17  -5  20   -3.32    2.46
 -17  -5  20    0.14    2.24
  20  -5 -17   -1.61    2.51
  20  -5 -17   -0.65    3.99
  -5  17 -20   -0.23    1.18
 -20  -5  17    0.11    0.81
  -5 -17  20   -0.01    0.59
   5 -20  17    0.42    0.40
   5 -17  20    0.75    1.38
  20   5 -17    0.45    0.89
  20   5 -17   -3.17    3.30
   5  17 -20   -0.12    0.82
  -7  20 -17    0.65    0.57
 -20 -17   7    0.31    0.31
  -7 -20  17    0.58    0.43
 -17  -7  20    1.36    1.37
  20  -7 -17   -0.45    2.84
  -7  17 -20   -0.75    2.21
 -20  -7  17   -0.12    0.60
  -7 -17  20   -0.49    0.64
   7 -20  17    0.73    0.50
  20  17  -7    0.37    0.28
  17   7 -20   -2.67    2.92
  17   7 -20   -0.08    1.22
 -20   7  17   -0.71    3.13
   7 -17  20    0.10    1.40
 -20 -17   9    0.92    0.35
 -17  -9  20    0.88    1.75
 -17  -9  20   -0.21    0.73
  -9  17 -20    0.05    1.65
 -20  -9  17    0.61    0.57
 -17 -20   9    0.27    0.33
  -9 -17  20   -0.31    0.69
   9 -20  17   -0.29    0.46
   9  20 -17    1.13    0.41
  17   9 -20   -0.08    0.90
   9 -17  20    0.09    1.23
  20   9 -17    0.64    0.74
  17  20  -9    0.57    0.36
   9  17 -20   -0.45    0.64
 -11  20 -17    0.45    0.60
 -11 -20  17   -0.31    0.46
 -17 -11  20   -0.80    0.61
 -11  17 -20   -2.32    2.15
 -11  17 -20   -1.98    1.37
 -20 -11  17   -0.57    0.44
 -17 -20  11    0.10    0.32
 -11 -17  20   -0.88    0.64
  20  17 -11    0.58    0.34
  11  20 -17    0.88    0.43
  17 -20  11    0.33    0.15
  11 -17  20    0.20    1.25
  20  11 -17   -0.66    0.57
  11  17 -20   -0.26    0.55
 -20 -17  13    0.08    0.31
 -13 -20  17    0.51    0.43
 -17 -13  20   -0.04    0.57
 -17  20 -13    0.38    0.21
 -13  17 -20    2.36    2.19
 -13 -17  20    0.27    0.58
  13 -20  17    0.43    0.49
  20  17 -13    0.02    0.31
  13  20 -17   -0.14    0.38
  17  13 -20   -0.25    0.70
  17 -20  13    0.13    0.26
  17  20 -13   -0.27    0.34
  13  17 -20   -1.05    0.57
 -20 -17  15    0.20    0.35
 -15 -20  17   -0.44    0.44
 -17 -15  20    0.20    0.52
 -20 -15  17   -0.29    0.47
 -17 -20  15   -0.42    0.35
 -15 -17  20   -0.68    0.52
  15 -20  17   -0.35    0.47
  20  17 -15    0.33    0.35
  15  20 -17    0.15    0.37
  17  15 -20    0.34    0.52
  20  15 -17    0.34    0.49
  17  20 -15    0.48    0.36
  18   0 -20   -1.71    2.43
  18   0 -20    0.63    4.04
  20   0 -18    0.82    2.35
  20   0 -18    2.44    3.88
   0  18 -20   -0.19    0.75
  18  -2 -20   -3.52    3.12
  18  -2 -20    0.87    4.28
 -18  -2  20   -1.82    1.91
 -18  -2  20    1.66    4.22
  20  -2 -18    0.80    2.43
  20  -2 -18    1.32    4.25
 -20  -2  18   -3.48    2.36
 -20  -2  18    2.68    2.26
  -2 -18  20    0.24    0.63
 -18   2  20   -2.25    3.73
 -18   2  20   -1.64    1.87
   2 -20  18   -0.18    0.37
   2  20 -18    0.38    0.43
 -20   2  18    0.92    1.81
   2 -18  20    0.25    0.66
   2  18 -20   -0.51    0.82
  18  -4 -20   -0.24    2.93
  -4  20 -18    1.60    0.70
  -4 -20  18    0.15    0.50
 -18  -4  20   -0.97    1.81
 -18  -4  20    3.03    2.78
  20  -4 -18   -0.42    2.47
  20  -4 -18    3.05    4.01
  -4  18 -20    3.65    1.22
  -4  18 -20    1.18    2.36
 -20  -4  18    1.78    1.59
  -4 -18  20    0.03    0.62
 -18   4  20    2.73    2.75
   4 -20  18    0.05    0.47
   4  20 -18    0.17    0.43
  18   4 -20    0.05    3.00
  18   4 -20    1.81    2.63
 -20   4  18   -3.44    2.32
 -20   4  18    1.61    3.39
  20   4 -18    1.08    2.53
  20   4 -18   -0.17    1.04
   4  18 -20    1.04    0.79
  -6 -20  18   -0.12    0.45
 -18  -6  20   -0.41    1.38
  20  -6 -18   -0.51    1.99
 -20  -6  18    0.40    1.60
 -20  -6  18   -0.20    0.68
  -6 -18  20    0.19    0.58
   6 -20  18    0.20    0.44
   6  20 -18    0.42    0.41
  18   6 -20    0.05    1.37
 -20   6  18   -0.45    1.90
   6 -18  20    0.17    0.80
  20   6 -18   -0.63    0.91
   6  18 -20   -0.28    0.72
  -8  20 -18   -0.87    0.61
 -20 -18   8    0.91    0.38
  -8 -20  18    1.62    0.58
  -8  18 -20   -0.30    1.02
 -20  -8  18    0.28    0.55
  -8 -18  20    0.04    0.55
  20  18  -8    0.72    0.37
   8  20 -18    2.02    0.61
  18   8 -20   -2.67    2.89
  18   8 -20   -0.36    0.84
   8 -18  20    0.73    1.31
   8  18 -20   -0.26    0.50
 -20 -18  10    1.60    0.47
 -10 -20  18   -0.73    0.52
 -18 -10  20    0.07    0.61
 -10  18 -20    0.68    1.92
 -10  18 -20   -1.82    1.23
 -20 -10  18   -0.19    0.52
 -18 -20  10    0.38    0.38
 -10 -18  20   -0.71    0.58
  20  18 -10    1.15    0.40
  20  10 -18    0.20    0.70
  18  20 -10    0.82    0.37
  10  18 -20    0.66    0.54
 -20  18 -12    0.37    0.74
 -12  20 -18    0.09    0.65
 -20 -18  12    2.46    0.65
 -12 -20  18    2.05    0.71
 -18 -12  20    0.28    0.58
 -18  20 -12    1.55    0.37
 -12  18 -20    0.02    1.80
 -20 -12  18    0.31    0.48
 -18 -20  12    1.72    0.53
 -12 -18  20    1.13    0.64
  18  12 -20   -0.42    0.75
  18 -20  12    1.79    0.42
  12 -18  20    0.29    1.27
  20  12 -18    0.52    0.60
  18  20 -12    1.23    0.43
 -20 -18  14    0.21    0.35
 -18 -14  20   -0.63    0.55
 -18  20 -14   -0.08    0.27
 -18 -20  14    0.04    0.34
  14 -20  18   -1.25    1.42
  20  18 -14   -0.21    0.33
  14  20 -18   -0.54    0.43
  18  14 -20   -0.02    0.50
  14 -18  20   -0.16    1.20
  18  20 -14   -0.07    0.31
  19  -1 -20    0.45    2.41
  -1  20 -19    0.63    0.56
  -1 -20  19    0.40    0.46
 -19  -1  20    0.89    1.81
 -19  -1  20    2.25    2.50
  20  -1 -19   -1.13    2.41
  20  -1 -19   -1.72    2.79
  -1  19 -20    0.39    0.68
  -1 -19  20   -0.49    0.55
   1 -20  19   -0.62    0.50
  19   1 -20   -1.74    2.43
 -20   1  19    2.30    2.19
 -20   1  19   -0.01    2.54
   1 -19  20    0.80    0.55
  20   1 -19    0.25    2.15
  20   1 -19   -0.36    2.29
   1  19 -20    0.14    0.69
  19  -3 -20   -3.63    3.10
  19  -3 -20   -1.38    2.12
  -3  20 -19    0.18    0.70
 -19  -3  20    2.42    2.07
 -19  -3  20   -0.47    1.93
  20  -3 -19    0.10    2.12
  20  -3 -19   -4.35    3.35
 -20  -3  19   -2.25    1.94
 -20  -3  19    1.08    1.59
  -3 -19  20   -0.06    0.53
   3 -20  19    0.32    0.44
   3  20 -19   -0.23    0.54
  19   3 -20   -0.94    2.14
  19   3 -20   -3.82    2.95
 -20   3  19    0.76    1.61
 -20   3  19   -1.35    1.95
   3  19 -20   -0.69    0.66
  19  -5 -20   -0.05    1.40
  -5  20 -19    0.19    0.61
  -5 -20  19    0.23    0.41
  -5  19 -20    1.25    0.81
 -20  -5  19    1.04    0.91
  -5 -19  20    0.36    0.56
 -19   5  20    0.63    1.44
   5 -20  19    0.06    0.40
  19   5 -20    0.27    1.41
 -20   5  19    1.82    1.44
   5 -19  20   -1.18    1.49
   5 -19  20    0.14    0.52
  20   5 -19   -0.01    0.90
   5  19 -20    0.08    0.59
  -7  20 -19    0.00    0.60
 -19  -7  20   -0.33    0.64
  20  -7 -19   -0.50    1.50
  -7  19 -20    0.83    0.72
 -20  -7  19   -0.97    1.51
 -20  -7  19    1.27    0.70
  -7 -19  20    0.05    0.46
   7  20 -19    0.54    0.49
  20   7 -19    0.35    0.78
   7  19 -20    0.83    0.66
 -20 -19   9   -0.03    0.30
  -9 -20  19    0.64    0.52
 -19  -9  20   -0.12    0.61
  -9  19 -20    0.52    0.66
 -20  -9  19    0.20    0.56
 -19 -20   9    0.08    0.32
  -9 -19  20    0.03    0.50
  20  19  -9    0.57    0.33
   9  20 -19    0.27    0.49
  19   9 -20   -0.50    0.82
  20   9 -19    0.33    0.76
  19  20  -9   -0.04    0.33
 -11  20 -19    0.12    0.60
 -20 -19  11    0.83    0.36
 -19 -11  20    0.36    0.61
 -11  19 -20    0.44    1.99
 -11  19 -20    0.24    0.61
 -20 -11  19   -0.23    0.53
 -19 -20  11    0.39    0.33
  20 -19  11    1.06    0.25
  20  19 -11    0.43    0.33
  19  11 -20   -0.06    0.72
  19 -20  11    0.76    0.20
  11 -19  20   -1.38    1.44
  20  11 -19    0.71    0.73
 -20  19 -13   -0.19    0.21
 -13  20 -19    3.82    1.03
 -20 -19  13    0.35    0.36
 -13 -20  19   -0.93    0.60
 -19 -13  20   -0.26    0.45
 -13  19 -20    0.93    0.73
 -20 -13  19   -0.72    0.44
  13 -20  19   -1.54    1.52
  13  20 -19    0.65    0.47
  19 -20  13    0.02    0.18
  13 -19  20    1.16    1.37
  20  13 -19    0.55    0.50
  19  20 -13    0.26    0.30
  13  19 -20    0.40    0.54
 -20   0  20    0.47    1.91
 -20   0  20    4.95    2.10
   0 -20  20    1.18    0.61
  20   0 -20    4.07    3.08
  20   0 -20   -1.54    1.85
   0  20 -20    2.47    0.87
 -20  -2  20    1.15    1.71
 -20  -2  20    0.49    1.40
  -2 -20  20    0.02    0.54
 -20   2  20    0.80    1.64
 -20   2  20    0.42    1.40
   2 -20  20   -0.13    0.46
  20   2 -20    1.23    2.27
  20   2 -20   -2.85    1.66
   2  20 -20   -0.16    0.55
  20  -4 -20    0.06    2.61
  20  -4 -20   -0.65    1.63
  -4  20 -20    1.31    0.73
  -4 -20  20    0.33    0.45
  20   4 -20   -1.47    1.54
  20  -6 -20    0.95    1.11
 -20  -6  20    1.79    1.80
 -20  -6  20    0.56    0.75
  -6 -20  20   -1.06    0.54
 -20   6  20    0.24    1.10
   6  20 -20   -0.17    0.50
  -8  20 -20    0.40    0.69
 -20  -8  20   -1.61    1.85
 -20  -8  20    0.75    0.59
 -20 -20   8    0.88    0.36
  20   8 -20   -0.66    0.76
  10 -20  20    0.18    0.49
  20  10 -20    0.32    0.66
  20  20 -10   -0.15    0.30
  10  20 -20   -0.22    0.52
  21  -1   0    3.14    0.73
  21   1   0    2.27    0.56
 -21   0  -1    1.54    0.41
  21   0   1    1.84    0.48
 -21   2  -1    3.48    0.80
 -21  -2   1    3.17    0.75
  21  -1  -2    5.21    1.18
 -21   1  -2    3.14    0.72
  21  -2   1    2.35    0.56
  21   2  -1    2.28    0.59
 -21  -3   0    0.42    0.25
 -21   3   0    0.54    0.27
  21  -3   0    0.68    0.28
 -21   0   3    1.81    0.50
  21  -3  -2    0.39    0.35
 -21   3  -2    0.33    0.22
 -21  -3   2    0.96    0.36
  21  -2  -3    1.11    0.45
 -21  -2   3    0.26    0.28
 -21   3   2    0.52    0.32
  21   3  -2    0.23    0.26
  21   2  -3    0.01    0.28
  21  -4  -1    3.92    0.92
 -21   4  -1    3.33    0.77
 -21  -4   1    2.83    0.68
  21  -1  -4    5.16    1.21
 -21   4   1    3.96    0.93
  21  -4   1    3.97    0.90
  21   4  -1    2.25    0.57
 -21   1   4    3.50    0.89
  21   1  -4    6.59    1.49
  21  -4  -3    1.40    0.46
 -21   4  -3    0.49    0.22
  21  -3  -4    1.73    0.53
  21  -4   3    0.56    0.22
  21   4  -3    0.23    0.28
  21   3  -4    0.53    0.31
 -21   5   0    9.13    2.03
  21  -5   0    9.11    2.03
  21   0  -5    8.09    1.84
  21  -5  -2    1.26    0.42
 -21   5  -2    1.03    0.30
  21  -2  -5    1.39    0.49
  21  -5   2    0.87    0.28
  21   5  -2    0.39    0.29
  21   2  -5    1.23    0.44
 -21   5  -4   -0.01    0.18
 -21  -5   4    0.47    0.30
  -5  -4  21   -1.12    2.98
 -21  -4   5    0.44    0.35
  -4  -5  21    0.07    2.82
 -21   5   4   -0.14    0.37
   5   4 -21   -2.20    2.97
   4   5 -21   -2.34    2.74
  21  -6  -1    0.49    0.29
 -21   6  -1    0.24    0.26
  21  -1  -6    0.69    0.40
  21  -6   1    0.27    0.27
  21   1  -6    2.44    0.71
 -21   6  -3    0.01    0.21
 -21  -6   3    0.36    0.27
  21  -3  -6    0.17    0.44
 -21  -3   6    0.79    0.47
  -3  -6  21   -0.93    2.76
 -21   6   3    0.00    0.35
  21  -6   3    0.31    0.18
   6   3 -21    1.12    3.32
   3   6 -21    0.79    2.32
 -21  -6   5    3.73    0.89
 -21  -5   6    2.38    0.63
  -5  -6  21    0.97    3.77
 -21   6   5    0.83    0.71
   6   5 -21    0.32    3.78
 -21   5   6    0.29    0.64
   5   6 -21   -0.63    3.65
   5   6 -21   -3.36    3.93
 -21   7   0    0.90    0.35
  21  -7   0    0.22    0.26
  21   0  -7    0.27    0.39
   0   7 -21   -0.63    2.45
 -21   7  -2    0.82    0.31
 -21  -7   2   -0.26    0.27
  21  -2  -7    0.26    0.42
  -2  -7  21   -1.41    2.74
 -21   7   2   -0.39    0.34
  21  -7   2    0.14    0.19
  21   2  -7    0.60    0.52
  21  -7  -4    0.44    0.63
 -21   7  -4    1.63    0.40
  -7  -4  21    0.60    3.01
  21  -4  -7    2.42    2.25
 -21  -4   7    2.01    0.59
  -4  -7  21    0.69    2.01
  -4  -7  21    0.67    4.15
  21  -7   4    3.75    0.84
 -21   4   7    0.56    0.70
   4   7 -21   -1.51    3.91
   4   7 -21   -2.90    3.87
  21  -7  -6   -1.39    1.56
  21  -7  -6   -0.52    2.22
 -21  -7   6    0.62    0.35
  -7  -6  21   -0.90    2.15
  -7  -6  21   -3.85    5.10
 -21  -6   7    1.69    0.49
  -6  -7  21    1.40    2.29
 -21   7   6   -1.25    1.92
 -21   7   6    1.92    2.26
  21   7  -6    0.28    0.34
   7   6 -21   -1.22    3.84
  21   6  -7    1.38    0.44
 -21   8  -1   -0.03    0.26
  21  -1  -8    0.21    0.47
  -1   8 -21   -0.72    2.32
 -21   8   1    0.12    0.34
  21  -8   1    0.82    0.31
   1  -8  21    0.33    3.01
  21   1  -8    0.79    0.45
  21  -8  -3   -0.12    0.82
 -21   8  -3    1.05    0.32
 -21  -8   3    0.28    0.26
  -8  -3  21   -0.33    3.00
  21  -3  -8    0.30    2.07
  21  -3  -8    0.19    0.58
 -21  -3   8    2.03    0.64
  -3  -8  21    1.18    2.12
  -3  -8  21   -1.01    4.58
  21  -8   3    0.57    0.21
  21   8  -3   -0.02    0.28
   8   3 -21    0.17    3.47
   3   8 -21   -0.79    3.79
   3   8 -21   -0.05    3.72
  21  -8  -5    0.99    1.46
  21  -8  -5   -1.06    2.57
 -21   8  -5    2.11    0.50
 -21  -8   5    2.16    0.56
  -8  -5  21   -1.13    2.14
  -8  -5  21    0.27    5.40
 -21  -5   8    2.46    0.67
 -21   8   5    5.07    3.04
  21  -8   5    1.47    0.35
  21   8  -5    1.73    0.49
   8   5 -21    0.87    3.94
   8   5 -21   -2.34    5.87
   5   8 -21   -0.16    4.97
  21  -8  -7    0.58    1.42
  21  -8  -7   -0.17    3.90
 -21  -8   7    0.72    0.32
  -8  -7  21   -0.66    2.12
  -8  -7  21   -1.98    5.56
 -21  -7   8    0.98    0.38
  -7  -8  21   -0.39    5.49
  -7  -8  21    2.55    2.52
 -21   8   7    1.33    3.95
 -21   8   7    1.67    1.97
  21   8  -7    0.08    0.27
   8   7 -21    0.22    2.80
   8   7 -21   -3.62    5.41
  21   7  -8    0.42    0.31
   7   8 -21    4.15    3.47
   7   8 -21   -2.32    4.82
  21  -9   0    0.11    0.32
  21   0  -9    0.27    0.50
   0   9 -21   -0.04    3.26
 -21   9  -2    0.82    0.32
  -9  -2  21   -0.93    3.44
  21  -2  -9    0.94    0.66
  -2   9 -21   -2.53    2.73
  -2  -9  21    2.62    2.46
  -2  -9  21   -4.43    5.13
  21  -9   2    0.84    0.31
   9   2 -21    0.03    3.62
 -21   2   9    2.77    2.27
   2  -9  21   -2.32    3.28
  21  -9  -4    2.74    1.87
  21  -9  -4    5.27    3.19
 -21   9  -4    7.02    1.55
 -21  -9   4    3.47    0.81
  -9  -4  21    3.60    2.67
  -9  -4  21   -2.29    5.32
  21  -4  -9    3.60    1.78
 -21  -4   9    5.66    1.32
  -4  -9  21    4.50    2.99
  -4  -9  21   -6.12    6.35
  21  -9   4    5.04    1.12
  21   9  -4    5.01    1.15
   9   4 -21   -6.14    4.76
   9   4 -21  -11.88    6.52
   4   9 -21   -0.45    2.90
   4   9 -21   -6.83    4.83
  21  -9  -6   -0.02    1.40
  21  -9  -6   -0.31    3.10
 -21   9  -6    0.30    0.16
 -21  -9   6    0.53    0.32
  -9  -6  21    0.84    2.08
  -9  -6  21    0.88    5.60
  21  -6  -9    0.20    1.53
 -21  -6   9    0.75    0.42
  -6  -9  21   -1.12    5.17
  -6  -9  21   -0.96    2.16
  21   9  -6   -0.06    0.29
   9   6 -21    1.95    3.28
   9   6 -21   -3.31    5.57
  21   6  -9    1.04    0.48
   6   9 -21    0.89    2.88
  21  -9  -8    0.63    1.59
  21  -9  -8   -2.08    2.79
 -21  -9   8    0.06    0.28
 -21  -8   9   -0.01    0.32
  -8  -9  21    1.94    2.00
  -8  -9  21   -0.34    3.16
 -21   9   8    1.03    2.58
 -21   9   8   -0.35    1.58
  21   9  -8    0.24    0.32
   9   8 -21   -1.75    2.59
   9   8 -21    1.81    3.36
  21   8  -9   -0.12    0.31
   8   9 -21    3.48    3.13
   8   9 -21    0.82    3.24
  -1 -21  10    0.11    0.19
 -10  -1  21   -1.25    3.68
  21  -1 -10   -0.30    0.64
  -1  10 -21    0.52    3.63
  -1  10 -21    0.19    3.51
  -1 -10  21   -0.33    2.12
 -21  10   1   -0.44    1.60
 -21  10   1   -1.49    1.68
  21 -10   1    0.17    0.31
  10   1 -21   -1.03    4.13
 -21   1  10   -0.46    1.55
 -21   1  10    0.68    0.59
   1 -10  21    1.14    1.86
   1 -10  21   -1.65    4.32
   1  10 -21   -2.06    4.17
  -3 -21  10    0.08    0.21
 -10  -3  21    2.20    4.59
  -3  10 -21   -0.81    2.74
  -3 -10  21   -1.07    2.15
  -3 -10  21   -6.82    6.01
 -21  10   3    2.02    1.81
 -21  10   3   -4.12    3.33
  21 -10   3    0.78    0.29
  10   3 -21    2.77    3.98
  10   3 -21   -0.51    5.66
   3 -10  21   -1.20    3.11
  21   3 -10    0.90    0.52
   3  10 -21    3.01    3.81
   3  10 -21   -0.66    4.15
 -21  10  -5    1.96    0.47
 -21 -10   5    1.81    0.49
  -5 -21  10    1.13    0.35
  21  -5 -10    1.09    1.65
  21  -5 -10   -2.50    3.11
 -21  10   5    2.29    3.11
  21 -10   5    1.41    0.34
   5  21 -10    1.04    0.33
  10   5 -21   -1.14    5.65
 -21   5  10    1.27    1.86
   5  10 -21   -4.31    3.54
  21 -10  -7   -2.45    1.91
  21 -10  -7   -0.65    2.16
  -7 -21  10   -0.17    0.24
 -10  -7  21    2.80    2.31
  21  -7 -10   -3.24    2.13
  21  -7 -10    1.71    2.66
 -21  -7  10    0.48    0.42
  -7 -10  21    0.43    2.88
  -7 -10  21   -0.82    1.86
   7  21 -10    0.04    0.22
  21   7 -10    0.52    0.46
   7  10 -21    1.65    2.87
   7  10 -21    0.55    2.60
  21 -10  -9   -0.36    1.23
  -9 -21  10    0.05    0.25
 -10  -9  21    0.96    2.02
 -10  -9  21    0.23    1.82
  21  -9 -10   -0.31    1.54
 -21  -9  10    0.14    0.32
  -9 -10  21   -2.41    2.20
  -9 -10  21   -0.47    1.90
 -21  10   9    0.87    1.48
  21  10  -9   -0.13    0.28
   9  21 -10   -0.20    0.26
  10   9 -21   -1.77    2.70
  21   9 -10    0.19    0.35
 -21  11   0   -1.49    1.54
 -11   0  21    6.73    4.24
  21 -11   0    3.33    2.01
  21 -11   0    1.30    1.73
   0 -21  11    2.21    0.53
   0  21 -11    2.08    0.52
  11   0 -21    3.22    3.98
 -21   0  11    2.71    2.44
 -21   0  11    0.58    0.65
   0 -11  21    2.70    4.57
   0  11 -21   -3.33    3.88
   0  11 -21    4.16    3.91
  21 -11  -2    0.04    1.10
  21 -11  -2    0.03    2.41
 -21  11  -2   -0.17    0.60
  -2  21 -11    0.08    0.20
  -2 -21  11    0.40    0.25
  21  -2 -11    0.33    1.15
  -2  11 -21    0.64    3.64
  -2  11 -21    1.44    3.35
 -21  -2  11   -0.54    0.48
  -2 -11  21   -1.33    1.98
  -2 -11  21    0.13    4.95
 -21  11   2   -0.14    1.41
  21 -11   2   -0.03    0.32
   2 -21  11    0.20    0.20
   2  21 -11    0.80    0.29
  11   2 -21    0.50    4.70
 -21   2  11   -0.13    1.14
   2 -11  21   -1.73    1.70
   2 -11  21   -4.15    3.91
  21   2 -11   -0.03    0.56
   2  11 -21   -3.38    3.74
  21 -11  -4   -0.18    1.35
  21 -11  -4   -0.74    2.39
  -4  21 -11    0.51    0.22
 -21 -11   4    0.66    0.29
  -4 -21  11    0.52    0.28
 -11  -4  21   -0.76    4.18
  21  -4 -11    0.02    1.68
  21  -4 -11   -0.25    2.50
  -4 -11  21   -0.99    3.51
 -21  11   4    1.87    1.65
  21 -11   4    1.14    0.36
   4 -21  11    0.60    0.23
  21  11  -4    0.77    0.32
   4  21 -11    1.21    0.36
 -21   4  11    2.34    2.08
 -21   4  11    1.69    2.57
   4 -11  21    0.58    2.39
  21   4 -11    1.38    0.58
   4  11 -21   -0.12    3.30
   4  11 -21   -2.45    3.00
 -21  11  -6    0.15    0.15
  -6  21 -11    0.17    0.18
 -21 -11   6    0.13    0.27
 -11  -6  21    1.25    1.95
 -11  -6  21    2.44    3.04
  21  -6 -11   -1.64    1.73
  21  -6 -11    0.20    2.31
  -6  11 -21   -0.31    1.86
  -6 -11  21    1.05    1.91
  -6 -11  21   -0.16    2.05
 -21  11   6    0.66    1.55
  21 -11   6    0.28    0.14
   6 -21  11    0.19    0.19
  21  11  -6    0.32    0.28
   6  21 -11    0.37    0.26
  11   6 -21    0.03    2.64
 -21   6  11   -2.72    2.11
 -21   6  11   -0.05    2.45
   6  11 -21    1.23    2.68
  21 -11  -8   -0.11    1.36
 -21 -11   8    0.05    0.27
 -11  -8  21   -0.72    1.87
 -11  -8  21    2.77    2.34
  21  -8 -11   -1.02    1.71
  21  -8 -11    0.09    1.71
 -21  -8  11   -0.10    0.41
   8 -21  11    0.34    0.20
   8  21 -11    0.56    0.28
  11   8 -21   -3.92    3.34
  11   8 -21   -2.19    2.44
 -21   8  11   -0.37    1.75
 -21   8  11    0.82    1.51
  21   8 -11    0.06    0.48
   8  11 -21    0.56    1.70
 -21 -11  10    0.68    0.32
 -11 -10  21    0.15    1.61
  21 -10 -11   -0.13    1.61
 -21 -10  11    0.28    0.42
 -11 -21  10    0.36    0.29
 -10 -11  21   -1.75    1.41
  10 -21  11    0.41    0.21
  10  21 -11    0.50    0.29
  11  10 -21   -1.36    1.73
  21  10 -11    0.70    0.39
  11  21 -10    0.49    0.32
  10  11 -21   -0.01    1.24
  21 -12  -1    1.18    1.35
  21 -12  -1    7.58    2.69
  12  -1 -21   18.18    5.46
 -21  12  -1    0.50    1.39
  -1 -21  12    0.72    0.28
  -1  12 -21   -5.07    4.15
 -21  -1  12    0.25    0.64
  -1 -12  21   -2.03    2.08
  21 -12   1   -0.43    0.97
   1 -21  12    0.85    0.28
   1  21 -12    0.83    0.28
 -21   1  12    2.88    1.39
   1 -12  21   -1.29    1.78
  21   1 -12    0.17    0.72
  21 -12  -3    0.74    1.78
  -3  21 -12    0.69    0.27
  -3 -21  12    0.83    0.29
 -12  -3  21    2.77    2.32
 -12  -3  21    1.08    3.07
  21  -3 -12   -0.41    1.77
  21  -3 -12   -0.16    2.03
 -21  -3  12    0.46    0.48
  -3 -12  21    2.30    2.21
  -3 -12  21   -4.22    3.02
 -21  12   3   -1.63    1.60
  21 -12   3   -0.10    0.39
   3 -21  12    0.62    0.23
   3  21 -12    0.42    0.23
 -21   3  12   -0.22    1.81
 -21   3  12    1.70    1.96
   3 -12  21    1.67    1.67
   3 -12  21   -0.71    2.31
  21   3 -12    1.67    0.73
   3  12 -21    1.39    3.41
   3  12 -21    0.29    1.99
  21 -12  -5    0.80    1.34
  -5  21 -12    0.42    0.23
 -21 -12   5    0.69    0.31
  -5 -21  12    0.56    0.26
 -12  -5  21    0.35    1.88
 -12  -5  21   -1.18    2.60
  21  -5 -12    1.65    1.78
  21  -5 -12    0.09    1.96
  -5 -12  21    0.79    1.88
  21 -12   5    1.14    0.36
   5 -21  12    0.53    0.22
  21  12  -5    0.48    0.32
   5  21 -12    0.45    0.24
  12   5 -21   -2.20    2.92
  12   5 -21   -1.52    2.63
 -21   5  12    0.86    1.72
 -21   5  12   -3.71    2.24
  21   5 -12    0.85    0.55
 -21  12  -7    0.20    0.14
 -21 -12   7    0.20    0.27
  -7 -21  12    0.49    0.26
 -12  -7  21   -0.48    1.83
 -12  -7  21   -1.71    2.15
  21  -7 -12    0.76    1.90
  21  -7 -12   -0.03    1.78
  -7  12 -21    1.26    1.37
  -7 -12  21   -1.18    1.47
  21 -12   7    0.17    0.12
  21  12  -7    0.48    0.29
   7  21 -12    0.25    0.24
  12   7 -21    2.10    2.77
  12   7 -21   -0.36    2.62
 -21   7  12    0.30    1.92
 -21   7  12   -0.04    1.57
   7  12 -21    0.09    1.18
 -21 -12   9    3.77    0.89
  -9 -21  12    2.73    0.67
  21  -9 -12    0.39    1.67
 -21  -9  12    4.33    1.08
  -9 -12  21    0.57    1.18
   9 -21  12    2.93    0.68
  21  12  -9    2.97    0.73
   9  21 -12    3.21    0.76
  12   9 -21   -1.43    2.32
 -21   9  12   -0.89    1.91
  21   9 -12    5.33    1.30
 -21 -12  11   -0.07    0.29
 -11 -21  12    0.42    0.30
 -12 -11  21    0.72    1.01
  11 -21  12   -0.11    0.18
  11  21 -12    0.31    0.28
  12 -21  11   -0.05    0.17
  21  11 -12   -0.32    0.35
  12  21 -11    0.43    0.30
  11  12 -21    2.05    3.37
  11  12 -21    0.12    1.03
 -21  13   0    3.15    2.13
  21 -13   0   14.21    7.12
   0  21 -13    1.32    0.41
  21   0 -13   -0.67    1.07
   0  13 -21   -3.04    3.75
 -21  13  -2    4.98    2.70
  -2  21 -13    8.53    1.90
 -13  -2  21    6.19    3.55
  -2  13 -21   11.85    6.57
 -21  -2  13    7.85    1.87
  -2 -13  21    1.86    2.18
  -2 -13  21    4.38    2.12
  21 -13   2    3.29    1.88
   2 -21  13    6.55    1.46
   2  21 -13    6.52    1.46
  13   2 -21    2.76    3.73
  13   2 -21   -0.35    2.54
 -21   2  13    3.89    2.65
 -21   2  13    4.39    1.78
   2 -13  21    1.83    1.95
   2 -13  21   -0.83    2.04
  21   2 -13    6.91    1.73
   2  13 -21    5.94    4.48
  -4  21 -13    0.24    0.24
 -13  -4  21   -1.48    1.87
 -13  -4  21   -1.29    2.32
 -21  -4  13    0.08    0.49
  21 -13   4    0.65    0.45
   4 -21  13    0.09    0.18
   4  21 -13    0.36    0.24
  13   4 -21    0.27    2.61
  13   4 -21    1.66    2.29
 -21   4  13    0.06    1.60
 -21   4  13    0.52    1.87
   4 -13  21   -0.83    1.52
  21   4 -13    0.07    0.65
   4  13 -21   -0.90    1.25
 -21  13  -6   -0.11    0.26
 -21 -13   6    0.09    0.25
 -13  -6  21    2.91    2.57
  -6  13 -21   -2.08    2.69
  -6  13 -21    0.62    1.62
  -6 -13  21    0.11    1.12
  21 -13   6    0.67    0.26
   6 -21  13    0.25    0.19
  21  13  -6   -0.24    0.27
   6  21 -13    0.05    0.23
  13   6 -21   -1.08    2.75
  13   6 -21   -0.54    2.27
 -21   6  13   -1.24    1.85
 -21   6  13   -1.11    1.64
   6 -13  21    0.77    1.47
  21   6 -13    0.21    0.54
   6  13 -21   -1.12    0.88
 -21 -13   8    0.74    0.32
 -13  -8  21   -2.71    2.28
  -8  13 -21    8.53    2.56
   8 -21  13    0.51    0.23
  21  13  -8    0.32    0.29
   8  21 -13    0.59    0.29
 -21   8  13    5.88    2.66
   8 -13  21    6.43    2.27
  21   8 -13    0.99    0.64
   8  13 -21   -0.07    1.01
 -10  21 -13    0.12    0.22
 -21 -13  10    0.36    0.32
 -13 -10  21    1.03    1.44
 -21 -10  13    0.28    0.50
 -13 -21  10    0.27    0.30
 -10 -13  21    3.37    2.50
 -10 -13  21    0.24    0.99
  10 -21  13    0.64    0.24
  21  13 -10    0.10    0.31
  10  21 -13    0.66    0.34
  21  10 -13    0.54    0.54
  13  21 -10    0.41    0.33
  10  13 -21   -0.38    1.06
 -12  21 -13    0.22    0.19
 -21 -13  12    0.34    0.31
 -12 -21  13    0.46    0.37
 -13 -12  21   -0.77    1.77
 -13 -12  21    0.76    0.90
 -13  21 -12    0.31    0.19
 -13 -21  12    0.35    0.32
 -12 -13  21   -0.50    0.85
  12 -21  13    0.33    0.20
  21  13 -12    0.67    0.35
  12  21 -13    0.95    0.38
  13  12 -21    0.99    1.02
  13 -21  12    0.39    0.18
  21  12 -13    0.13    0.41
  13  21 -12    0.15    0.29
  12  13 -21    0.81    0.96
  14  -1 -21   -0.81    1.84
 -14  -1  21   12.47    6.44
 -14  -1  21   -0.33    2.18
  -1  14 -21   59.52   29.43
  -1  14 -21    2.72    1.85
 -21  -1  14    6.18    3.52
  -1 -14  21    9.52    5.11
 -14   1  21    0.82    1.74
  21 -14   1   -0.96    1.02
  14   1 -21    9.35    5.90
  14   1 -21    1.49    2.45
 -21   1  14   13.60    6.95
 -21   1  14   10.47    2.75
   1 -14  21    6.80    3.78
   1 -14  21    3.07    2.29
   1  14 -21    0.28    1.54
 -21  14  -3   -0.65    0.98
 -21  14  -3   -0.18    0.88
  -3  21 -14    0.25    0.23
  -3 -21  14    0.07    0.23
 -14  -3  21   -0.51    2.10
 -21  -3  14   -0.04    0.64
  -3 -14  21   -0.27    1.38
  21 -14   3   -0.97    0.94
  21 -14   3   -1.21    0.91
   3 -21  14   -0.10    0.21
   3  21 -14    0.39    0.24
  14   3 -21    1.90    2.90
  14   3 -21    1.45    2.20
   3 -14  21   -2.26    1.89
  21   3 -14    0.51    0.81
   3  14 -21   -0.41    1.02
 -21  14  -5    0.43    0.91
  -5  21 -14    0.41    0.22
  -5 -21  14    0.16    0.24
  21  -5 -14    0.19    1.73
  -5  14 -21    0.29    1.75
  -5  14 -21   -0.44    2.45
 -21  -5  14    0.33    0.53
  -5 -14  21   -0.45    0.91
  -5 -14  21    1.12    1.72
   5  21 -14    0.41    0.26
  14   5 -21   -1.18    2.35
   5 -14  21    0.01    1.41
  21   5 -14   -0.21    0.66
 -21  14  -7    1.03    0.33
  -7  21 -14    0.85    0.29
  -7 -21  14    0.72    0.29
 -14  -7  21   -2.13    2.17
 -14  -7  21   -1.41    2.32
  21  -7 -14   -1.09    1.96
  21  -7 -14   -0.93    2.91
  -7  14 -21   -0.50    2.54
  -7 -14  21   -0.57    0.87
  21 -14   7    1.14    0.30
  21  14  -7    0.74    0.31
   7  21 -14    0.62    0.28
  14   7 -21   -1.22    2.76
   7 -14  21   -1.83    1.62
   7 -14  21    0.18    2.19
  21   7 -14    1.42    0.67
   7  14 -21    5.17    4.06
   7  14 -21   -1.00    0.86
 -21 -14   9    3.40    0.83
  -9 -21  14    3.93    0.92
 -14  -9  21    1.22    2.01
  21  -9 -14   -0.23    2.94
  -9 -14  21   -0.02    0.98
   9 -21  14    3.12    0.73
  21  14  -9    2.49    0.64
   9  21 -14    2.28    0.58
   9 -14  21    3.03    2.65
  21   9 -14    2.13    0.77
   9  14 -21    0.00    1.04
 -11  21 -14    0.68    0.27
 -21 -14  11    0.77    0.36
 -11 -21  14    1.52    0.45
 -14 -11  21   -0.34    0.84
 -21 -11  14    0.55    0.50
 -11 -14  21   -0.34    0.84
  11 -21  14    0.79    0.30
  21  14 -11    1.50    0.46
  11  21 -14    0.55    0.33
  14  11 -21    2.19    3.23
  14  11 -21   -0.79    0.96
  21  11 -14    0.43    0.51
  14  21 -11    0.68    0.33
 -13  21 -14   -0.18    0.21
 -21 -14  13    0.11    0.34
 -13 -21  14   -0.25    0.34
 -14 -13  21    0.66    0.64
 -14  21 -13    0.01    0.17
 -21 -13  14   -0.13    0.38
 -14 -21  13    0.14    0.35
  13 -21  14   -0.20    0.29
  21  14 -13    0.48    0.35
  14 -21  13   -0.02    0.20
  14  21 -13    0.09    0.33
  13  14 -21   -0.53    0.77
 -15   0  21    0.02    1.80
 -15   0  21   -0.67    2.21
   0 -21  15    2.72    0.64
  15   0 -21    0.27    3.30
  15   0 -21   -0.46    2.42
  21   0 -15   -0.42    2.18
  21   0 -15   -0.51    1.81
   0  15 -21    0.76    1.29
  15  -2 -21    1.08    1.95
  -2  21 -15    0.19    0.24
  -2 -21  15   -0.03    0.24
  21  -2 -15    3.46    2.64
  21  -2 -15    0.05    2.27
  -2  15 -21    1.20    3.15
 -21  -2  15    0.70    0.81
  -2 -15  21   -0.06    1.00
 -15   2  21    0.56    1.88
   2 -21  15   -0.12    0.22
  15   2 -21   -1.55    2.52
   2 -15  21   -0.57    1.60
   2 -15  21   -0.04    1.67
   2  15 -21    1.48    0.96
  -4  21 -15    0.24    0.22
 -15  -4  21   -1.84    2.01
 -15  -4  21   -1.87    2.79
 -21  -4  15    0.27    0.64
  21 -15   4    0.16    0.87
  21 -15   4    0.34    1.11
   4 -21  15   -0.06    0.21
   4  21 -15    0.24    0.24
 -21   4  15    1.61    2.76
 -21   4  15    3.97    2.52
   4 -15  21    3.81    2.64
  21   4 -15    0.91    0.82
   4  15 -21    1.45    0.97
 -21  15  -6   -0.20    0.80
  -6  21 -15    0.14    0.23
 -21 -15   6    0.11    0.28
 -15  -6  21   -2.43    2.21
 -15  -6  21    1.28    3.20
  -6  15 -21   -1.95    2.53
  -6  15 -21    1.73    3.49
 -21  -6  15    0.01    0.56
  -6 -15  21    2.46    2.00
  -6 -15  21    0.03    0.81
   6 -21  15    0.23    0.26
  21  15  -6   -0.23    0.25
   6  21 -15   -0.03    0.25
  15   6 -21   -0.61    2.99
  15   6 -21   -1.17    2.70
 -21   6  15    2.79    3.60
 -21   6  15    0.43    1.64
   6 -15  21    0.32    1.34
   6 -15  21    0.30    2.78
  21   6 -15   -0.03    0.75
   6  15 -21    0.20    0.79
 -21  15  -8    1.08    0.33
  -8  21 -15    1.17    0.34
 -21 -15   8    0.83    0.32
  -8 -21  15    1.91    0.53
 -15  -8  21   -0.91    1.92
  21  -8 -15   -0.20    2.66
  -8 -15  21    1.14    0.91
  21 -15   8    1.42    0.33
   8  21 -15    1.29    0.39
  15   8 -21   -0.67    2.04
 -21   8  15    1.01    3.07
   8 -15  21    2.18    1.65
   8 -15  21   -1.08    2.80
  21   8 -15    0.49    0.63
 -10 -21  15    0.47    0.31
 -15 -21  10   -0.10    0.31
  10 -21  15    0.51    0.34
  21  15 -10    0.41    0.29
  10  21 -15    0.52    0.32
  15  10 -21    0.21    0.99
  21  10 -15    0.57    0.54
  15  21 -10    0.92    0.38
  10  15 -21    0.40    0.74
 -12  21 -15    0.31    0.31
 -21 -15  12    0.09    0.29
 -12 -21  15    0.84    0.38
 -15 -12  21    1.52    0.79
 -15  21 -12    0.30    0.17
 -12  15 -21    0.94    1.16
 -21 -12  15    0.66    0.49
 -15 -21  12    0.04    0.33
 -12 -15  21    0.40    0.65
  12 -21  15    0.06    0.37
  21  15 -12   -0.06    0.30
  12  21 -15    0.52    0.35
  15  12 -21   -1.18    0.85
  15 -21  12    0.19    0.16
  21  12 -15   -0.11    0.50
  15  21 -12   -0.40    0.31
  12  15 -21   -0.34    0.76
 -14  21 -15    0.06    0.31
 -21 -15  14    0.24    0.36
 -14 -21  15   -0.08    0.38
 -15 -14  21    0.34    0.68
 -21 -14  15   -0.25    0.39
 -15 -21  14    0.96    0.40
 -14 -15  21   -0.82    0.72
  21  15 -14    0.10    0.33
  14  21 -15    0.17    0.33
  15  14 -21   -0.97    0.73
  14  15 -21   -0.07    0.70
  16  -1 -21    0.44    3.03
  16  -1 -21   -3.02    3.49
  -1 -21  16   -0.28    0.27
 -16  -1  21   -0.77    3.32
  21  -1 -16   -1.11    2.19
  21  -1 -16   -1.86    3.04
  -1  16 -21   -0.12    1.00
  -1 -16  21   -1.14    0.89
   1  21 -16    0.51    0.27
 -21   1  16    1.69    1.92
 -21   1  16    0.55    2.61
   1 -16  21    0.14    1.42
  21   1 -16   -0.66    1.90
  16  -3 -21    4.05    3.08
  -3  21 -16    0.47    0.32
  -3 -21  16   -0.36    0.28
 -16  -3  21   -0.36    1.87
 -16  -3  21    0.88    4.03
  21  -3 -16   -1.38    2.13
  21  -3 -16   -1.20    3.92
 -21  -3  16    1.06    0.84
  -3 -16  21   -0.23    0.79
 -16   3  21    1.35    3.16
   3 -21  16    0.49    0.33
   3  21 -16    0.11    0.24
  16   3 -21   -1.52    2.84
  16   3 -21   -0.97    3.98
 -21   3  16   -1.50    1.96
 -21   3  16    0.29    3.87
   3 -16  21   -0.22    1.61
  21   3 -16   -0.44    1.08
   3  16 -21   -1.10    0.91
  -5 -21  16    0.59    0.30
 -16  -5  21   -0.24    1.98
 -16  -5  21    7.04    3.65
  21  -5 -16   -2.07    2.55
  21  -5 -16   -3.06    4.12
  -5  16 -21   -0.81    2.55
  -5  16 -21   12.16    3.82
 -21  -5  16    0.74    0.75
  -5 -16  21    0.19    0.83
   5 -21  16    0.68    0.34
   5  21 -16    1.02    0.34
  16   5 -21    4.02    3.18
  16   5 -21    0.66    3.65
 -21   5  16   -1.83    4.07
 -21   5  16   -1.18    1.71
   5 -16  21    0.25    1.70
  21   5 -16    0.34    0.80
   5  16 -21    1.10    0.98
  -7  21 -16    0.63    0.34
 -21 -16   7   -0.11    0.27
  -7 -21  16    0.09    0.27
  -7  16 -21   -0.06    2.18
 -21  -7  16    0.36    0.58
  -7 -16  21    0.43    0.71
  21 -16   7    0.56    0.54
  21 -16   7   -0.34    1.06
   7 -21  16    0.19    0.36
  21  16  -7   -0.10    0.28
   7  21 -16    0.32    0.27
  16   7 -21   -1.45    2.09
 -21   7  16   -1.29    2.45
   7 -16  21   -0.12    1.36
   7 -16  21    1.97    2.57
  21   7 -16    1.41    0.78
   7  16 -21    0.26    0.73
  -9  21 -16    0.62    0.37
 -21 -16   9    0.99    0.37
  -9 -21  16    0.86    0.34
 -16  -9  21   -0.55    0.74
  -9  16 -21   -0.11    1.36
 -16 -21   9    0.11    0.31
  -9 -16  21   -0.36    0.61
  21  16  -9    0.84    0.33
   9 -16  21    2.60    1.81
  21   9 -16    0.33    0.54
   9  16 -21   -0.06    0.64
 -21 -16  11   -0.27    0.28
 -11 -21  16   -0.30    0.34
 -16 -11  21   -0.66    0.72
 -11  16 -21   -1.94    2.19
 -21 -11  16    0.32    0.40
 -11 -16  21    0.06    0.66
  11 -21  16    0.38    0.36
  16  11 -21   -0.38    0.86
  16  21 -11    0.24    0.30
  11  16 -21    0.60    0.74
 -13  21 -16    0.30    0.45
 -13 -21  16   -0.03    0.45
 -16  21 -13    0.56    0.21
 -13  16 -21    0.40    0.50
 -21 -13  16   -0.68    0.51
 -16 -21  13    0.87    0.40
 -13 -16  21   -0.87    0.77
  13 -21  16    0.61    0.41
  21  16 -13    0.83    0.38
  13  21 -16    0.66    0.38
  16  13 -21    0.53    0.72
  16 -21  13    0.52    0.21
  21  13 -16    0.78    0.54
  16  21 -13    2.51    0.65
 -15  21 -16   -0.01    0.34
 -21 -16  15   -0.55    0.39
 -16 -15  21    0.37    0.58
 -21 -15  16    0.05    0.42
 -16 -21  15    0.44    0.42
 -15 -16  21    0.37    0.60
  21  16 -15    0.44    0.37
  15  21 -16   -0.22    0.33
  16 -21  15   -0.30    0.28
  16  21 -15   -0.34    0.35
  15  16 -21   -0.25    0.49
 -17   0  21   -1.90    1.95
 -17   0  21    0.79    3.98
   0 -21  17   -0.10    0.34
   0  21 -17    0.43    0.36
 -21   0  17   -1.63    1.95
 -21   0  17   -0.06    2.56
  21   0 -17   -2.94    2.62
  21   0 -17   -1.33    3.08
   0  17 -21   -2.85    3.19
   0  17 -21   -1.41    0.91
  -2 -21  17    0.19    0.35
 -17  -2  21    2.07    2.07
 -17  -2  21    0.93    3.85
  21  -2 -17   -4.26    2.99
 -21  -2  17    0.63    1.72
 -21  -2  17    0.93    1.36
  -2 -17  21   -0.33    0.83
   2 -21  17    0.20    0.37
  17   2 -21   -0.47    3.99
  17   2 -21   -1.60    2.60
 -21   2  17   -0.37    1.83
 -21   2  17    1.65    3.72
   2 -17  21   -0.39    0.87
  21   2 -17   -0.52    2.10
   2  17 -21    0.86    0.95
  17  -4 -21    0.10    2.92
  -4  21 -17    0.41    0.41
 -17  -4  21   -0.45    1.88
 -17  -4  21    9.86    3.82
  -4  17 -21    8.06    2.43
  -4 -17  21   -0.04    0.68
   4  21 -17    0.87    0.35
  17   4 -21    1.84    2.66
  17   4 -21    1.92    3.21
 -21   4  17    4.80    3.46
 -21   4  17   -2.83    2.09
  21   4 -17   -0.43    0.93
  -6  21 -17    0.15    0.41
  -6 -21  17    0.50    0.38
 -17  -6  21    2.25    2.06
  21  -6 -17    0.57    1.87
  -6  17 -21   -1.76    2.43
 -21  -6  17   -0.23    0.66
  -6 -17  21    0.16    0.60
   6  21 -17    0.07    0.32
   6 -17  21    0.06    1.48
   6 -17  21    1.56    1.55
   6  17 -21    0.22    0.77
 -21 -17   8   -0.15    0.28
  -8 -21  17    0.09    0.31
 -17  -8  21    0.46    0.87
  -8  17 -21    1.05    1.34
 -21  -8  17    0.38    0.50
  -8 -17  21   -0.26    0.55
  21  17  -8   -0.45    0.30
   8  21 -17    0.50    0.34
  17   8 -21   -0.15    0.79
   8 -17  21    0.45    1.27
  21   8 -17   -0.61    0.69
   8  17 -21    0.11    0.60
 -21 -17  10   -0.06    0.29
 -10 -21  17    0.53    0.40
 -17 -10  21    2.24    1.86
 -17 -10  21    0.16    0.68
 -10  17 -21   -0.61    1.89
 -10  17 -21    0.77    1.11
 -17 -21  10    0.54    0.34
 -10 -17  21   -0.14    0.63
  10 -21  17    0.07    0.41
  21  17 -10   -0.10    0.28
  10  21 -17    0.17    0.33
  17  10 -21   -0.14    0.84
  21  10 -17   -0.26    0.53
  17  21 -10    0.48    0.33
 -12  21 -17    0.38    0.58
 -21 -17  12    0.83    0.36
 -12 -21  17    0.22    0.43
 -17 -12  21   -0.79    0.66
 -17  21 -12    0.69    0.21
 -12  17 -21   -1.13    2.01
 -21 -12  17    0.57    0.47
 -17 -21  12    0.77    0.40
 -12 -17  21   -1.33    0.84
  12 -21  17   -0.04    0.44
  21  17 -12    0.92    0.39
  12  21 -17   -0.56    0.39
  17  12 -21   -0.47    0.75
  17 -21  12    0.73    0.22
  12 -17  21    0.00    0.54
  17  21 -12    0.39    0.31
  12  17 -21   -0.03    0.61
 -14  21 -17    0.51    0.41
 -14 -21  17    0.59    0.47
 -17 -14  21   -1.32    0.60
 -17  21 -14    0.65    0.29
 -17 -21  14    0.85    0.41
 -14 -17  21   -0.30    0.62
  21  17 -14    0.89    0.40
  14  21 -17    0.79    0.41
  17  14 -21   -0.03    0.61
  21  14 -17    0.20    0.53
  14  17 -21    0.46    0.53
  18  -1 -21   -1.43    2.62
  18  -1 -21    2.09    2.37
  -1  21 -18    0.57    0.42
  -1 -21  18    0.45    0.43
 -18  -1  21    1.05    1.70
 -18  -1  21   -2.65    2.49
  -1  18 -21    0.54    0.78
 -21  -1  18   -0.02    1.48
 -21  -1  18    1.12    1.73
  -1 -18  21   -1.13    0.73
 -18   1  21    1.76    2.22
 -18   1  21   -0.19    1.64
   1  21 -18    0.19    0.36
  18   1 -21    0.84    2.47
  18   1 -21    0.38    2.29
 -21   1  18   38.71   19.09
   1 -18  21   -0.80    1.72
   1 -18  21    0.16    0.63
  21   1 -18   -2.65    2.54
  21   1 -18    0.18    1.93
  -3 -21  18    0.88    0.47
  21  -3 -18   -2.57    2.40
  21  -3 -18   -0.55    2.05
 -21  -3  18    0.11    1.23
 -18   3  21    3.41    1.71
   3  21 -18    0.26    0.38
  18   3 -21    0.80    2.28
  18   3 -21   -0.17    1.98
  21   3 -18   -1.66    1.29
  18  -5 -21    0.37    1.64
  -5 -21  18    1.42    0.51
 -18  -5  21   -5.14    3.06
 -18  -5  21   -0.73    1.34
  21  -5 -18   -0.77    2.22
  21  -5 -18    0.90    1.82
  -5  18 -21    1.22    0.88
  -5 -18  21   -0.31    0.52
   5 -21  18    0.93    0.42
   5  21 -18    1.51    0.53
  18   5 -21    0.44    2.37
 -21   5  18    0.52    1.62
 -21   5  18    0.08    1.51
   5 -18  21    2.44    1.07
  21   5 -18   -2.54    2.88
  21   5 -18   -0.23    0.77
   5  18 -21   -0.15    0.75
  -7  21 -18    0.36    0.49
 -21 -18   7    0.69    0.31
  -7 -21  18    1.20    0.47
 -18  -7  21   -0.12    1.10
  21  -7 -18   -0.78    1.24
  -7  18 -21    0.64    1.06
 -21  -7  18    0.53    0.63
  -7 -18  21   -0.36    0.55
   7 -21  18    0.71    0.46
  18   7 -21    0.61    0.96
 -21   7  18   -1.13    1.37
   7 -18  21    0.59    1.31
  -9  21 -18    0.04    0.54
  -9  18 -21    1.14    2.07
  -9  18 -21    0.20    0.84
 -21  -9  18    0.26    0.52
 -18 -21   9    0.09    0.33
  -9 -18  21   -0.38    0.65
  21  18  -9   -0.01    0.30
   9  21 -18    0.54    0.41
  18   9 -21   -0.81    2.74
  18   9 -21   -0.42    0.78
  21   9 -18   -0.36    0.68
   9  18 -21   -0.54    0.60
 -11  21 -18   -0.28    0.59
 -21 -18  11    1.09    0.39
 -18 -11  21   -0.61    0.65
 -11  18 -21    0.02    2.00
 -11 -18  21   -0.22    0.79
  21  18 -11    0.09    0.30
  11  21 -18    1.60    0.54
  11 -18  21    0.02    0.48
  21  11 -18    0.31    0.55
  18  21 -11    0.05    0.29
  11  18 -21   -1.26    0.62
 -21 -18  13    2.53    0.68
 -13 -21  18    1.10    0.63
 -18  21 -13    2.16    0.51
 -21 -13  18    0.52    0.40
 -18 -21  13    2.42    0.66
 -13 -18  21   -0.17    0.54
  13 -21  18    0.86    0.49
  21  18 -13    1.94    0.57
  13  21 -18    0.97    0.48
  18 -21  13    2.19    0.52
  13 -18  21    0.26    1.27
  18  21 -13    1.48    0.48
  19   0 -21    1.67    2.30
  19   0 -21   -0.38    1.54
 -21   0  19   -0.28    2.03
  21   0 -19    0.23    1.69
   0  19 -21    0.12    0.62
  19  -2 -21   -2.46    2.89
  19  -2 -21    1.43    1.67
 -19  -2  21    1.00    1.79
 -19  -2  21    0.58    1.62
  21  -2 -19    0.61    2.17
  21  -2 -19    0.97    1.79
 -21  -2  19    3.33    2.33
 -21  -2  19    0.83    1.29
  -2 -19  21   -0.51    0.57
 -19   2  21    2.35    2.01
 -19   2  21    1.18    1.58
   2 -21  19    0.51    0.39
   2  21 -19   -0.42    0.45
 -21   2  19   -1.25    1.59
 -21   2  19    0.63    1.67
   2 -19  21    0.56    0.59
  21   2 -19    2.86    2.61
   2  19 -21    1.83    0.78
  19  -4 -21    0.55    1.29
  -4  21 -19    2.85    0.85
 -19  -4  21    3.74    2.63
 -19  -4  21    0.38    1.62
  21  -4 -19   -1.41    2.50
  21  -4 -19    0.89    1.71
  -4  19 -21   -1.15    2.44
  -4  19 -21    1.60    0.83
 -21  -4  19    1.23    1.21
  -4 -19  21   -0.62    0.59
 -19   4  21    0.65    1.27
   4 -21  19    1.33    0.57
   4  21 -19    3.64    0.93
  19   4 -21   -2.12    1.69
  19   4 -21    1.42    2.54
 -21   4  19    1.16    1.52
 -21   4  19    1.89    1.84
   4 -19  21    1.11    0.67
  21   4 -19   -0.09    0.94
   4  19 -21    1.39    0.77
  -6  21 -19    0.82    0.63
  -6 -21  19    0.22    0.44
 -19  -6  21   -1.46    0.97
  21  -6 -19    0.71    0.96
  -6 -19  21   -0.30    0.54
   6 -21  19   -0.05    0.42
   6  21 -19   -0.17    0.41
  19   6 -21   -1.11    1.20
 -21   6  19    0.05    0.93
   6 -19  21    0.27    0.53
  21   6 -19    1.77    2.68
  21   6 -19   -0.26    0.77
   6  19 -21   -0.09    0.67
  -8  21 -19   -0.04    0.60
 -21 -19   8    0.13    0.31
  -8 -21  19    0.45    0.48
  -8  19 -21   -0.79    0.62
 -21  -8  19   -0.55    0.59
   8 -21  19    0.14    0.44
  21  19  -8    0.00    0.27
   8  21 -19    0.31    0.40
  19   8 -21    0.07    0.70
   8  19 -21   -0.56    0.49
 -10  21 -19    0.18    0.61
 -21 -19  10    0.26    0.29
 -10 -21  19    0.76    0.54
 -19 -10  21    0.49    0.58
 -10  19 -21    0.64    2.10
 -21 -10  19   -0.07    0.50
 -19 -21  10   -0.51    0.35
 -10 -19  21    0.33    0.55
  10  21 -19    0.00    0.44
  19  10 -21   -0.26    0.74
  21  10 -19    0.58    0.69
  19  21 -10    0.19    0.32
  10  19 -21   -0.34    0.48
  20  -1 -21    0.73    1.17
  -1  21 -20    0.65    0.56
  -1 -21  20    0.06    0.45
 -20  -1  21   -2.10    2.07
 -20  -1  21    1.82    1.21
  21  -1 -20   -2.86    2.78
  21  -1 -20   -0.35    1.32
  -1  20 -21    0.86    0.72
  -1 -20  21   -0.08    0.56
   1 -21  20   -0.50    0.53
  20   1 -21   -1.16    2.48
 -21   1  20   -0.26    1.89
 -21   1  20   -0.41    1.08
   1 -20  21    0.02    0.48
  21   1 -20    1.68    2.44
  21   1 -20   -0.81    1.19
   1  20 -21    1.15    0.74
  20  -3 -21   -2.65    2.91
  20  -3 -21    0.16    0.94
 -20  -3  21   -0.84    1.82
 -20  -3  21   -0.24    0.86
  21  -3 -20    0.02    0.93
  21  -3 -20   -1.51    2.78
 -21  -3  20   -0.94    0.86
 -21  -3  20    2.81    2.24
  -3 -20  21    0.24    0.52
 -20   3  21    0.05    0.80
 -20   3  21   -0.55    1.68
   3 -21  20   -0.04    0.47
   3  21 -20   -1.11    0.56
  20   3 -21    0.09    1.05
  20   3 -21   -2.43    2.62
 -21   3  20   -2.35    2.05
 -21   3  20    0.28    0.83
   3  20 -21   -0.03    0.62
  20  -5 -21    0.31    0.61
  -5  21 -20   -0.42    0.64
 -21  -5  20    0.31    0.72
 -20   5  21    0.36    0.58
   5 -21  20   -0.12    0.45
  20   5 -21    0.06    0.87
 -21   5  20   -0.50    0.54
   5 -20  21    0.26    1.61
   5 -20  21    0.18    0.50
  21   5 -20    1.36    2.61
  21   5 -20   -0.18    0.68
   5  20 -21    0.28    0.60
  -7  21 -20    1.38    0.70
 -20  -7  21   -2.93    2.21
 -20  -7  21    0.30    0.54
  21  -7 -20   -0.22    0.59
  -7  20 -21    2.21    0.83
 -21  -7  20    0.21    0.57
  -7 -20  21   -0.33    0.47
   7  21 -20    0.10    0.46
  21   7 -20   -0.39    2.95
  21   7 -20   -0.01    0.74
   7  20 -21   -0.15    0.58
 -21 -20   9    0.54    0.33
  -9 -21  20    0.20    0.52
 -20  -9  21    0.19    0.54
 -21  -9  20    0.58    0.56
 -20 -21   9    0.35    0.33
  -9 -20  21   -1.09    0.50
  21  20  -9    0.22    0.33
   9  21 -20   -0.04    0.45
  20   9 -21    0.22    0.71
  20  21  -9    0.32    0.30
 -21   0  21   11.96    6.29
 -21   0  21   68.53   15.06
  21   0 -21   11.85    6.60
   0  21 -21   82.20   18.05
 -21  -2  21    2.98    2.31
 -21  -2  21   -0.06    0.62
 -21   2  21   -0.52    1.71
 -21   2  21   -0.14    0.56
   2 -21  21   -0.37    0.53
  21   2 -21   -0.25    0.71
  21   2 -21   -2.07    2.72
   2  21 -21    0.35    0.58
  21  -4 -21    0.84    2.65
  21  -4 -21    0.23    0.70
  -4  21 -21   -0.09    0.66
 -21  -4  21    0.63    1.97
  -4 -21  21    1.46    0.56
   4  21 -21    0.10    0.56
  21  -6 -21    0.03    0.59
 -21  -6  21    0.14    0.59
  -6 -21  21   -0.10    0.39
 -21   6  21   -0.19    0.64
  21   6 -21   -0.17    0.65
   6  21 -21   -0.58    0.53
 -22   0   0    1.04    0.37
  22   0   0    1.54    0.43
  22  -1  -1    0.00    0.25
 -22   1  -1    0.25    0.23
 -22  -1   1    0.02    0.26
 -22   1   1   -0.23    0.25
  22   1  -1    0.29    0.27
 -22  -2   0    2.15    0.55
 -22   2   0    4.66    1.05
  22  -2   0    4.51    1.03
  22   2   0    2.71    0.66
  22   0  -2    3.42    0.81
  22  -2  -2    8.92    1.99
 -22   2  -2    5.03    1.13
  22  -2   2    7.14    1.59
  22   2  -2    6.90    1.55
  22  -3  -1   16.47    3.63
 -22   3  -1   14.33    3.16
 -22  -1   3   17.04    3.76
 -22   3   1   15.74    3.47
  22  -3   1   17.74    3.90
  22   3  -1   12.15    2.68
 -22   3  -3   -0.10    0.18
 -22  -3   3    0.15    0.28
 -22   4   0    9.81    2.17
  22  -4   0   12.09    2.67
 -22   0   4    9.66    2.16
  22  -4  -2    2.02    0.61
 -22   4  -2    0.25    0.21
 -22  -4   2    0.57    0.29
 -22  -2   4    1.33    0.42
  22  -4   2    0.66    0.24
  22   2  -4    1.79    0.52
 -22  -4   4    0.50    0.31
 -22   4   4    0.23    0.32
  22   4  -4    0.04    0.29
  22  -5  -1    2.92    0.74
 -22   5  -1    2.54    0.60
 -22  -5   1    1.57    0.44
 -22  -1   5    3.68    0.90
  22  -5   1    2.92    0.69
  22   5  -1    1.19    0.40
  22   1  -5    2.59    0.73
 -22   5  -3    0.24    0.18
 -22  -5   3    0.21    0.29
 -22  -3   5    0.34    0.31
 -22   5   3    0.51    0.33
  22   5  -3   -0.03    0.27
  22   3  -5    0.36    0.28
  22  -5  -5    0.81    0.52
 -22  -5   5    0.56    0.32
  -5  -5  22    2.63    3.69
 -22   5   5    0.21    0.46
   5   5 -22   -2.32    3.63
  22  -6   0    6.38    1.44
 -22   6  -2    1.32    0.37
 -22  -6   2    0.69    0.31
 -22  -2   6    1.99    0.60
 -22   6   2    0.59    0.32
  22  -6   2    0.85    0.26
 -22   2   6    0.78    0.41
  22   2  -6    1.73    0.56
   2   6 -22    1.34    3.10
  22  -6  -4   -0.22    0.43
 -22  -6   4   -0.04    0.25
  -6  -4  22    4.74    4.30
 -22  -4   6    0.37    0.32
  -4  -6  22   -0.52    3.68
 -22   6   4    0.51    0.44
  22  -6   4    0.14    0.15
   6   4 -22    1.13    3.73
   4   6 -22    1.87    3.33
  22  -6  -6   -0.67    0.87
 -22  -6   6    0.91    0.35
  -6  -6  22    1.27    5.64
 -22   6   6   -0.62    0.97
  22   6  -6    0.38    0.32
   6   6 -22    3.87    4.24
   6   6 -22   -2.45    5.36
  -1  -7  22    1.00    3.75
 -22   7   1    0.24    0.28
  22  -7   1    0.58    0.28
 -22   1   7    0.24    0.39
   1   7 -22   -1.19    2.81
  22  -7  -3    0.57    0.44
 -22   7  -3    0.96    0.29
  -7  -3  22    0.15    4.16
 -22  -3   7    1.69    0.55
  -3  -7  22   -1.29    3.66
 -22   7   3    0.35    0.41
  22  -7   3    0.94    0.26
  22   7  -3    0.88    0.35
   7   3 -22    2.90    4.34
 -22   3   7    0.68    0.48
  22  -7  -5    0.66    1.01
 -22   7  -5    2.32    0.54
  22  -5  -7   -0.16    0.76
 -22  -5   7    3.26    0.80
  -5  -7  22   -0.35    1.99
  -5  -7  22   -2.02    5.32
  22   7  -5    2.63    0.65
   7   5 -22   14.34    8.01
   7   5 -22    6.39    5.93
   5   7 -22   -4.84    4.41
   5   7 -22    5.63    5.69
  22  -7  -7    1.89    1.68
  22  -7  -7   -0.55    2.14
 -22   7   7    2.93    2.24
 -22   7   7    2.86    2.21
  22   7  -7    2.31    0.60
 -22   8   0    0.06    0.28
 -22   0   8    0.50    0.42
   0  -8  22    0.33    3.70
   0   8 -22   -0.63    2.67
  22  -8  -2   -0.13    0.39
 -22   8  -2    0.50    0.29
 -22  -2   8    0.49    0.49
 -22   8   2    1.31    1.58
  22  -8   2    0.14    0.24
   8   2 -22    1.62    4.68
 -22   2   8   -0.18    0.50
   2   8 -22   -2.37    3.70
 -22   8  -4    8.16    1.80
 -22  -8   4    4.95    1.12
  -8  -4  22   -0.69    3.72
 -22  -4   8    9.01    2.04
  -4  -8  22    6.84    3.90
  -4  -8  22   -0.98    5.57
  22  -8   4    6.92    1.53
 -22   4   8    7.38    1.81
  22   4  -8    9.16    2.08
   4   8 -22    5.66    4.51
  22  -8  -6   -0.78    1.39
  22  -8  -6    7.13    2.85
 -22  -8   6    3.71    0.87
  -8  -6  22    2.00    2.08
  -8  -6  22   -1.55    4.01
 -22  -6   8    6.61    1.52
  -6  -8  22    1.43    4.54
 -22   8   6    6.11    3.45
  22   6  -8    7.26    1.65
   6   8 -22   -1.61    3.22
   6   8 -22   -2.74    3.70
  22  -8  -8   -0.03    1.30
  22  -8  -8   -0.31    1.81
 -22  -8   8    0.45    0.30
  -8  -8  22   -0.40    1.97
  -8  -8  22   -2.02    2.65
 -22   8   8   -2.20    2.00
 -22   8   8   -2.44    2.00
   8   8 -22    1.23    2.64
   8   8 -22    1.84    2.47
  22  -9  -1    0.08    0.39
 -22   9  -1   -0.16    0.26
  -1   9 -22    0.51    2.47
 -22  -1   9   -0.31    0.44
  -1  -9  22   -0.94    4.53
 -22   1   9    0.44    0.51
   1  -9  22   -0.65    3.28
   1   9 -22   20.87   10.89
   1   9 -22    1.07    3.42
 -22   9  -3    0.81    0.30
 -22  -9   3    0.17    0.26
  -9  -3  22    2.30    3.39
 -22  -3   9    1.51    0.55
  -3  -9  22   -1.25    1.95
  -3  -9  22   -3.09    4.57
 -22   9   3    4.31    2.78
  22  -9   3    0.35    0.24
  22   9  -3    0.10    0.27
 -22   3   9   -0.08    0.70
  22  -9  -5   -1.26    1.40
  22  -9  -5   -2.08    2.50
 -22   9  -5    5.53    1.23
 -22  -9   5    5.54    1.26
  -9  -5  22   -0.42    1.87
  -9  -5  22    2.71    3.83
 -22  -5   9    4.69    1.15
  -5  -9  22    0.68    4.06
  -5  -9  22    1.76    1.96
 -22   9   5    8.86    3.14
  22  -9   5    6.95    1.53
  22   9  -5    6.04    1.37
   9   5 -22   -1.82    4.03
   9   5 -22   -0.86    3.46
 -22   5   9    3.61    2.47
 -22   5   9    0.72    1.45
  22   5  -9    6.79    1.59
   5   9 -22   -5.32    3.87
   5   9 -22   -0.98    3.10
  22  -9  -7   -0.40    1.24
  22  -9  -7   -0.56    1.65
 -22  -9   7    0.69    0.34
  -9  -7  22   -1.12    1.93
  -9  -7  22   -3.15    2.58
  -7  -9  22   -0.49    1.84
  -7  -9  22   -2.15    2.49
 -22   9   7   -0.91    1.63
  22   9  -7    0.49    0.32
   9   7 -22   -0.04    2.46
   9   7 -22   -3.11    3.07
  22   7  -9   -0.18    0.35
   7   9 -22   -2.38    2.83
  22  -9  -9    0.31    1.63
 -22  -9   9    0.38    0.32
  -9  -9  22   -3.41    2.52
  -9  -9  22   -0.28    2.12
 -22   9   9   -0.49    1.53
 -22   9   9    0.43    1.66
  22   9  -9    0.06    0.36
   9   9 -22    0.45    2.74
   9   9 -22    0.40    2.28
 -22  10   0    0.69    0.55
 -22   0  10    0.00    0.53
   0 -10  22    1.30    1.83
   0 -10  22   -1.80    3.59
   0  10 -22    2.33    3.73
   0  10 -22   -2.92    2.69
 -22  10  -2   -0.23    0.29
 -10  -2  22    1.24    2.63
  22  -2 -10   -1.72    1.99
  22  -2 -10   -0.22    0.65
 -22  -2  10    0.21    0.48
 -22  10   2   -0.52    1.46
 -22  10   2    2.35    1.56
  10   2 -22   -0.37    3.02
   2 -10  22    1.36    2.39
   2  10 -22   -1.21    2.43
 -22  10  -4    4.30    0.98
 -22 -10   4    2.04    0.53
 -10  -4  22   -2.57    2.27
 -10  -4  22   -0.40    3.00
  22  -4 -10    0.81    1.52
  -4  10 -22    1.31    1.74
 -22  -4  10    2.95    0.80
  -4 -10  22   -1.38    2.07
  -4 -10  22   -5.77    3.36
 -22  10   4    1.12    1.95
 -22  10   4    5.33    2.99
  22 -10   4    2.77    0.64
  10   4 -22   -1.86    3.66
  10   4 -22    0.02    3.48
   4  10 -22    0.64    2.79
   4  10 -22   -3.28    2.44
  22 -10  -6    0.42    1.55
 -22  10  -6    1.06    0.29
 -22 -10   6    1.48    0.43
  -6 -22  10    0.07    0.25
 -10  -6  22    1.30    1.87
 -10  -6  22    0.14    2.68
  22  -6 -10    0.86    1.51
 -22  -6  10    0.31    0.45
  -6 -10  22    0.38    1.89
 -22  10   6    0.51    1.55
  22 -10   6    1.88    0.44
  22  10  -6    0.51    0.32
  10   6 -22   -0.22    2.53
  10   6 -22   -0.53    2.50
  22   6 -10    1.31    0.62
   6  10 -22   -0.95    1.95
  22 -10  -8   -0.44    1.50
  22 -10  -8   -0.36    1.56
 -22 -10   8    0.35    0.28
  -8 -22  10    0.04    0.22
  -8 -10  22    1.09    2.00
  -8 -10  22    0.45    2.27
 -22  10   8    1.79    1.77
  22  10  -8    0.21    0.29
  10   8 -22    0.42    2.17
  10   8 -22   -3.47    3.03
  22   8 -10    0.03    0.43
   8  10 -22   -2.56    3.01
   8  10 -22    0.52    2.22
 -22 -10  10    0.45    0.33
 -10 -22  10   -0.20    0.26
 -10 -10  22   -1.27    2.02
 -10 -10  22    0.86    2.32
 -22  10  10    1.06    2.05
  22  10 -10    0.74    0.35
  22 -11  -1    2.11    1.46
  22 -11  -1   -2.16    1.34
  -1 -22  11   -0.17    0.22
 -11  -1  22    1.03    2.08
  -1  11 -22    5.45    4.40
  -1  11 -22    0.21    1.74
 -22  -1  11   -0.15    0.59
  -1 -11  22    0.33    2.61
 -22  11   1    0.38    1.33
   1 -22  11    0.07    0.20
   1  22 -11    0.11    0.20
  11   1 -22   -1.13    2.12
   1 -11  22    1.63    1.74
   1 -11  22   -0.40    2.22
   1  11 -22    1.65    3.28
   1  11 -22    0.28    1.90
  22 -11  -3   -0.16    1.10
  22 -11  -3   -0.20    1.34
 -22  11  -3    0.85    0.38
  -3 -22  11    0.46    0.25
 -11  -3  22    0.04    1.85
 -11  -3  22    1.24    2.71
  22  -3 -11    0.47    1.31
 -22  -3  11    1.11    0.55
  -3 -11  22    0.31    1.80
  -3 -11  22    0.20    2.42
 -22  11   3    0.41    1.32
   3 -22  11    0.36    0.20
   3  22 -11    0.41    0.24
  11   3 -22    1.27    3.36
  11   3 -22    0.73    2.79
   3  11 -22    0.64    3.40
  22 -11  -5   -0.61    1.50
  22 -11  -5   -0.59    1.39
 -22  11  -5    3.39    0.79
 -22 -11   5    1.32    0.39
  -5 -22  11    1.73    0.46
  22  -5 -11    1.64    1.77
  22  -5 -11    0.84    1.72
 -22  -5  11    2.38    0.70
  -5 -11  22    1.38    2.18
 -22  11   5    2.75    1.91
 -22  11   5    0.03    1.51
  22 -11   5    2.87    0.65
   5 -22  11    2.28    0.53
  22  11  -5    1.91    0.53
   5  22 -11    1.86    0.48
  11   5 -22   -0.57    2.96
  11   5 -22   -3.09    2.63
   5  11 -22   -0.38    2.66
   5  11 -22   -2.24    1.87
 -22  11  -7    0.31    0.16
 -22 -11   7    0.77    0.32
  -7 -22  11    1.12    0.35
 -11  -7  22    1.02    1.93
 -11  -7  22   -0.25    2.57
  22  -7 -11    1.72    1.72
  22  -7 -11    0.84    1.70
 -22  -7  11    3.00    0.83
  -7 -11  22   -0.54    2.01
  -7 -11  22   -3.81    2.71
 -22  11   7   -0.94    1.26
  22  11  -7    0.00    0.29
   7  22 -11    0.52    0.27
  22   7 -11    1.19    0.62
   7  11 -22   -1.03    2.82
  22 -11  -9    0.71    1.71
 -22 -11   9   -0.25    0.30
  -9 -22  11    0.30    0.27
 -11  -9  22    1.04    1.99
 -11  -9  22    1.34    2.45
  22  -9 -11   -1.21    1.73
  22  -9 -11   -1.08    2.33
 -22  -9  11    0.35    0.39
 -22  11   9    2.11    2.29
  22  11  -9   -0.18    0.30
   9  22 -11    0.02    0.27
  11   9 -22    2.46    2.99
   9  11 -22   -2.11    2.22
 -22 -11  11    3.77    0.91
 -11 -22  11    2.71    0.68
 -11 -11  22    0.72    2.21
  22  11 -11    2.71    0.70
  11  22 -11    2.99    0.73
  11  11 -22   -1.04    1.68
 -22  12   0    2.25    1.86
  22 -12   0    2.96    1.77
 -22   0  12    3.87    2.64
   0 -12  22   -4.29    2.80
   0  12 -22   -1.42    3.48
  22 -12  -2   -0.69    1.17
  22 -12  -2   -1.89    1.35
  -2  22 -12    2.20    0.54
  -2 -12  22   -1.55    1.92
 -22  12   2   -2.87    1.50
  22 -12   2    1.13    0.56
   2  22 -12    1.05    0.35
  12   2 -22   -9.26    5.64
  12   2 -22   -1.43    2.40
 -22   2  12   -1.03    1.15
   2 -12  22   -0.41    1.68
   2 -12  22    0.93    1.57
  22   2 -12    1.24    0.69
   2  12 -22    0.44    1.80
  22 -12  -4   -0.16    1.30
  22 -12  -4   -1.15    1.38
 -22  12  -4    0.08    0.34
  -4  22 -12    0.14    0.19
 -22 -12   4   -0.36    0.28
  -4 -22  12    0.23    0.21
  22  -4 -12    4.13    2.62
  22  -4 -12   -0.15    1.79
 -22  -4  12    0.01    0.47
  -4 -12  22    1.00    2.10
  -4 -12  22    2.31    2.11
 -22  12   4    0.15    1.42
 -22   4  12    2.52    2.08
 -22   4  12   -0.42    1.58
   4  12 -22   -1.35    3.35
   4  12 -22   -0.86    1.69
  22 -12  -6    0.95    1.32
 -22  12  -6    0.17    0.18
  -6  22 -12    0.11    0.19
  -6 -22  12    0.24    0.22
 -12  -6  22   -0.96    2.03
 -12  -6  22    1.07    2.52
  22  -6 -12    0.72    1.60
  22  -6 -12    1.27    2.06
  -6  12 -22    1.60    1.59
 -22  -6  12    0.39    0.47
  -6 -12  22   -2.20    1.92
  -6 -12  22    1.99    2.21
 -22  12   6    0.56    1.50
  22 -12   6    0.33    0.15
  22  12  -6    0.19    0.27
  12   6 -22    4.79    3.61
 -22   6  12    0.38    1.68
 -22   6  12   -2.45    2.14
   6 -12  22   -0.09    1.44
  -8  22 -12    0.64    0.23
  -8 -22  12    0.31    0.25
 -12  -8  22   -2.32    2.21
 -12  -8  22    2.06    3.35
  22  -8 -12    0.59    1.79
  22  -8 -12   -2.43    2.93
 -22  -8  12    0.16    0.52
  -8 -12  22    0.40    1.95
  22  12  -8    0.03    0.28
  12   8 -22    0.90    3.48
  12   8 -22   -0.14    2.83
 -22   8  12   -0.27    3.09
 -22   8  12   -1.39    1.75
  22   8 -12    0.18    0.59
   8  12 -22   -2.77    1.98
 -10  22 -12    5.51    1.23
 -22 -12  10    5.51    1.26
 -10 -22  12    3.29    0.78
 -12 -10  22    6.32    2.86
  22 -10 -12    6.19    3.21
 -22 -10  12    5.42    1.28
 -12 -22  10    5.03    1.17
 -10 -12  22   -3.69    1.88
  10 -22  12    4.64    1.05
  22  12 -10    5.71    1.30
  12  10 -22    5.15    3.04
 -22  10  12    0.26    3.56
  12  22 -10    3.77    0.89
  10  12 -22    1.45    3.28
  10  12 -22    6.12    1.97
 -12  22 -12   -0.08    0.16
 -22 -12  12   -0.06    0.35
 -12 -22  12    0.05    0.28
  12 -22  12    0.18    0.21
  22  12 -12   -0.16    0.34
  12  12 -22   -0.62    0.94
  22 -13  -1    3.39    2.32
 -22  13  -1   26.70   13.16
  -1 -22  13   30.61    6.72
  -1  13 -22   22.26   11.52
 -22  -1  13   22.92    5.12
 -22  -1  13   18.48    9.24
 -22  13   1    9.20    4.77
  22 -13   1   13.88    6.92
   1 -22  13   26.56    5.83
   1  22 -13   24.99    5.49
  13   1 -22   15.43    4.37
 -22   1  13   22.32    5.14
   1 -13  22   14.41    7.34
   1 -13  22   31.04    7.24
  22   1 -13   18.15    4.13
   1  13 -22    3.87    4.03
  22 -13  -3    0.01    1.17
 -22  13  -3   -0.21    0.97
  -3  22 -13    0.01    0.20
  -3 -22  13    0.14    0.22
 -13  -3  22    3.95    2.61
 -13  -3  22    0.53    2.38
  -3  13 -22    0.18    1.52
  -3 -13  22    0.16    1.80
  -3 -13  22    1.60    1.96
 -22  13   3    0.80    1.33
   3 -22  13   -0.11    0.19
   3  22 -13    0.13    0.21
 -22   3  13    2.57    2.17
 -22   3  13   -0.87    1.59
  22   3 -13    0.28    0.65
   3  13 -22   -2.17    3.62
   3  13 -22   -2.37    1.71
 -22  13  -5    0.22    0.35
  -5  22 -13    0.17    0.19
 -22 -13   5    0.03    0.26
  -5 -22  13   -0.22    0.22
 -13  -5  22    0.07    1.86
 -13  -5  22   -0.55    2.99
  22  -5 -13    0.42    1.68
  22  -5 -13    1.07    2.38
  -5  13 -22    1.56    2.91
 -22  -5  13    0.51    0.51
   5 -22  13    0.12    0.20
  22  13  -5    0.18    0.26
   5  22 -13    0.19    0.22
  13   5 -22    2.56    3.02
  13   5 -22   -1.31    2.91
 -22   5  13   -0.37    2.38
 -22   5  13   -0.96    1.68
   5 -13  22    0.17    1.54
   5 -13  22   -1.38    2.00
   5  13 -22    0.26    1.57
 -22  13  -7    0.35    0.16
  -7  22 -13    1.16    0.32
 -22 -13   7   -0.37    0.28
  -7 -22  13    0.41    0.26
 -13  -7  22    2.89    2.39
 -13  -7  22    3.45    3.71
  22  -7 -13    1.57    3.42
 -22  -7  13    1.61    0.61
  -7 -13  22   -1.06    1.82
  22 -13   7    0.39    0.14
   7  22 -13    1.15    0.36
  13   7 -22    3.27    3.10
  13   7 -22   -0.53    3.92
 -22   7  13   -1.58    3.33
 -22   7  13   -0.96    1.61
   7 -13  22    0.21    2.08
   7  13 -22    0.46    1.19
  -9  22 -13   33.06    7.25
 -22 -13   9   29.59    6.50
  -9 -22  13   29.81    6.55
   9 -22  13   39.09    8.57
   9  22 -13   32.49    7.13
  22   9 -13   51.52   11.32
 -11  22 -13    1.00    0.29
 -11 -22  13    0.64    0.34
 -13 -11  22    0.97    1.64
 -13 -11  22    0.39    1.01
 -22 -11  13    0.59    0.45
 -13 -22  11    0.35    0.32
 -11 -13  22   -0.15    0.87
  11 -22  13    0.76    0.30
  22  13 -11    0.15    0.30
  11  22 -13    1.76    0.49
  13  22 -11    0.22    0.32
  11  13 -22   -1.76    3.08
  11  13 -22   -0.86    0.93
 -13  22 -13    0.01    0.16
 -22 -13  13    0.45    0.37
 -13 -22  13    0.38    0.32
 -13 -13  22   -0.11    0.77
  13 -22  13    0.30    0.22
  22  13 -13    0.32    0.36
  13  22 -13   -0.15    0.29
  13  13 -22   -0.01    0.82
 -22  14   0    5.11    1.84
 -14   0  22    4.91    2.62
  22 -14   0    8.34    2.49
   0 -14  22  151.58   74.39
  22   0 -14  149.38   73.39
   0  14 -22   73.98   36.56
   0  14 -22   19.06    4.88
  14  -2 -22    3.89    3.09
 -22  14  -2   -0.02    1.20
  -2 -22  14   -0.09    0.23
 -14  -2  22    0.36    1.87
 -14  -2  22    4.55    3.25
  22  -2 -14   -0.01    2.08
 -22  -2  14    2.04    1.91
 -22  -2  14   -0.02    0.71
  -2 -14  22   -0.19    2.11
  -2 -14  22   -1.12    1.90
  22 -14   2    0.62    0.93
  22 -14   2   -2.55    1.52
   2 -22  14    0.03    0.20
  14   2 -22   -1.24    3.27
  14   2 -22    0.73    3.56
 -22   2  14   -1.31    1.93
 -22   2  14   -0.32    1.89
   2 -14  22   -0.59    1.72
  22   2 -14   -0.51    0.84
 -22  14  -4   -0.39    1.00
  -4  22 -14    0.13    0.23
  -4 -22  14   -0.34    0.22
 -14  -4  22   -1.57    1.95
 -14  -4  22    2.70    4.32
  -4 -14  22    0.72    1.66
   4 -22  14    0.10    0.19
  14   4 -22    0.43    2.78
  14   4 -22    0.31    3.65
 -22   4  14    0.84    1.83
 -22   4  14   -3.03    3.23
   4 -14  22   -0.88    2.37
  22   4 -14   -0.20    0.70
   4  14 -22   -0.15    1.50
 -22  14  -6   -0.18    0.34
  -6  22 -14    0.33    0.21
 -22 -14   6   -0.19    0.28
  -6 -22  14   -0.08    0.23
  -6  14 -22    9.18    5.19
 -22  -6  14   -0.19    0.56
  -6 -14  22   -0.71    1.21
   6 -22  14    0.67    0.24
  22  14  -6    0.03    0.27
  14   6 -22   -0.13    2.59
  14   6 -22   -0.11    3.70
 -22   6  14    2.52    3.67
   6 -14  22   -2.41    1.78
   6 -14  22    2.77    3.01
 -22  14  -8   14.43    3.17
  -8  22 -14   13.39    2.95
  -8 -22  14    9.49    2.12
 -14  -8  22    1.01    2.02
 -14  -8  22    2.04    2.79
 -22  -8  14    9.39    2.16
  22 -14   8   10.84    2.38
   8  22 -14   12.79    2.84
 -22 -14  10    3.21    0.79
 -14 -10  22    0.03    1.17
  22 -10 -14   -0.88    1.54
 -10  14 -22    0.42    1.28
 -14 -22  10    2.30    0.63
 -10 -14  22   -0.81    1.57
 -10 -14  22    0.09    0.85
  10 -22  14    4.15    0.95
  10  22 -14    2.39    0.63
  14  10 -22    0.78    2.75
  14  10 -22    0.44    1.05
  22  10 -14    2.86    0.85
  14  22 -10    2.36    0.61
 -12  22 -14    0.06    0.18
 -14 -12  22    2.35    2.13
 -14 -12  22   -0.15    0.76
 -22 -12  14   -0.76    0.46
 -14 -22  12   -0.21    0.30
 -12 -14  22    0.12    0.77
  12 -22  14    0.00    0.23
  22  14 -12    0.13    0.30
  12  22 -14    0.05    0.29
  14  12 -22   -0.66    0.83
  14 -22  12    0.07    0.19
  22  12 -14    0.30    0.45
  12  14 -22   -1.06    0.82
 -14  22 -14    0.55    0.23
 -22 -14  14   -0.05    0.36
 -14 -14  22    0.02    0.64
  14 -22  14    0.11    0.20
  22  14 -14   -0.21    0.36
  14  22 -14    0.79    0.34
  14  14 -22    0.60    0.87
  15  -1 -22   -0.38    2.91
  -1 -22  15    0.11    0.26
 -15  -1  22   -2.06    2.00
 -15  -1  22   -0.18    3.85
  -1  15 -22   -1.88    3.47
  -1  15 -22    1.03    2.39
 -22  -1  15   -2.27    1.27
 -15   1  22   -1.06    2.83
   1  22 -15    0.30    0.24
  15   1 -22   -5.65    4.42
  15   1 -22    0.08    4.20
 -22   1  15    0.40    1.85
 -22   1  15    4.41    2.79
   1 -15  22   -0.27    2.67
   1 -15  22   -0.99    1.82
  22   1 -15   -1.78    1.19
   1  15 -22   -0.72    1.48
 -22  15  -3    1.12    1.53
  -3  22 -15    0.22    0.23
  -3 -22  15    0.12    0.21
 -15  -3  22    0.63    4.26
  22  -3 -15    1.42    2.25
  -3  15 -22    6.00    3.35
 -22  -3  15    3.40    2.71
 -22  -3  15    0.51    0.73
  -3 -15  22    2.06    1.59
  22 -15   3    0.90    1.08
  22 -15   3   -1.67    1.99
   3  22 -15    0.46    0.25
  15   3 -22   -2.31    2.89
  15   3 -22   -0.83    4.43
 -22   3  15   -1.56    2.16
   3 -15  22   -3.25    2.33
  22   3 -15    0.63    0.90
   3  15 -22    1.31    1.20
 -22  15  -5   -1.40    1.10
  -5  22 -15    0.42    0.26
  -5 -22  15   -0.09    0.23
 -15  -5  22   -0.08    1.89
  -5  15 -22   -0.64    2.54
  -5  15 -22    7.79    3.99
  -5 -15  22    0.32    0.93
  22 -15   5    0.17    0.70
   5 -22  15   -0.09    0.18
   5  22 -15    0.00    0.23
  15   5 -22    1.37    3.73
   5 -15  22    2.53    3.17
   5 -15  22   -0.25    1.36
  22   5 -15    0.03    0.72
 -22  15  -7   -0.12    0.32
 -22 -15   7   -0.06    0.27
  -7 -22  15    0.83    0.32
 -15  -7  22   -0.71    1.86
 -15  -7  22    0.26    2.04
  22  -7 -15   -3.33    2.45
  22  -7 -15   -0.38    2.64
 -22  -7  15    0.08    0.54
  -7 -15  22    0.46    0.83
   7 -22  15    0.60    0.27
  22  15  -7    0.65    0.33
   7  22 -15    1.23    0.38
  15   7 -22    2.88    2.92
 -22   7  15    1.07    1.78
   7 -15  22   -0.48    1.28
   7  15 -22    1.06    3.31
   7  15 -22   -0.21    0.81
  -9  22 -15    2.50    0.60
 -22 -15   9    1.24    0.41
  -9 -22  15    1.89    0.51
 -15  -9  22    0.22    1.29
  22  -9 -15    0.41    1.18
  -9  15 -22    0.49    1.40
 -22  -9  15    1.49    0.57
  -9 -15  22    0.01    0.77
   9 -22  15    2.95    0.70
  22  15  -9    1.12    0.39
   9  22 -15    1.85    0.52
  15   9 -22   -1.35    1.12
 -22   9  15   -1.30    1.47
   9  15 -22    0.06    0.78
 -11  22 -15    0.41    0.22
 -22 -15  11    0.00    0.29
 -11 -22  15    0.30    0.34
 -11  15 -22    1.39    0.99
 -15 -22  11    0.82    0.35
 -11 -15  22   -0.12    0.69
  11 -22  15    0.63    0.33
  22  15 -11    0.06    0.29
  11  22 -15    0.71    0.35
  15  11 -22    3.92    3.48
  15  11 -22    0.37    0.81
  22  11 -15   -0.16    0.53
  15  22 -11    0.40    0.31
 -13  22 -15    0.08    0.24
 -22 -15  13    0.11    0.33
 -13 -22  15    0.70    0.38
 -15 -13  22    0.25    0.66
 -15  22 -13    0.29    0.18
 -22 -13  15   -0.35    0.43
 -15 -22  13    0.14    0.34
  13 -22  15    0.46    0.31
  13  22 -15   -0.06    0.32
  15 -22  13    0.14    0.18
  22  13 -15    0.35    0.42
  15  22 -13    0.31    0.31
  13  15 -22   -0.55    0.77
 -15  22 -15    0.63    0.32
 -15 -22  15    0.31    0.43
 -15 -15  22   -1.01    0.58
  15 -22  15    0.40    0.31
  22  15 -15    0.33    0.40
  15  22 -15   -0.27    0.35
  15  15 -22   -0.27    0.57
 -16   0  22    1.48    1.84
 -16   0  22   -0.58    3.73
   0 -22  16    0.66    0.29
   0  22 -16    0.48    0.24
  16   0 -22   -5.46    4.23
  16   0 -22   -2.16    3.85
 -22   0  16    0.74    1.76
   0 -16  22    1.10    1.61
   0  16 -22   -0.69    1.23
  16  -2 -22   -0.58    2.60
  -2  22 -16    0.16    0.25
  -2 -22  16    0.46    0.26
  22  -2 -16   -2.16    2.30
  22  -2 -16    1.68    3.26
 -22  -2  16   -1.63    1.70
 -22  -2  16    0.87    0.91
  -2 -16  22   -0.92    1.04
 -16   2  22   -1.30    2.62
   2 -22  16    0.49    0.25
  16   2 -22   -3.30    3.39
  16   2 -22   -1.45    3.70
   2 -16  22   -0.90    1.62
   2 -16  22    1.38    2.12
  -4  22 -16    1.77    0.47
  -4 -22  16    1.60    0.43
 -16  -4  22    1.94    2.17
 -16  -4  22    5.22    3.12
  22  -4 -16   -1.72    2.11
  22  -4 -16   -2.56    3.38
 -22  -4  16    0.15    0.73
   4 -22  16    0.92    0.32
 -22   4  16    1.54    1.73
 -22   4  16    4.95    3.16
   4 -16  22    5.80    2.61
  22   4 -16    0.00    0.85
   4  16 -22   -7.40    4.74
   4  16 -22    4.91    1.47
 -22  16  -6   -0.95    0.86
 -22  16  -6   -0.50    0.57
  -6  22 -16    1.14    0.36
 -22 -16   6    0.49    0.27
  -6 -22  16    0.96    0.36
 -16  -6  22   -0.42    1.73
 -16  -6  22   -0.93    1.83
  -6  16 -22    2.13    2.51
  -6 -16  22    0.05    0.68
  -6 -16  22   -1.18    1.78
  22 -16   6    0.48    0.70
  22 -16   6   -0.57    0.60
   6  22 -16    0.78    0.33
  16   6 -22   -0.03    1.90
  16   6 -22    3.86    3.25
 -22   6  16    0.38    1.75
 -22   6  16   -0.44    1.52
   6 -16  22   -2.90    2.03
   6 -16  22   -1.28    1.30
  22   6 -16   -0.16    0.66
   6  16 -22   -0.14    0.88
  -8  22 -16    0.44    0.31
 -16  -8  22   -0.79    1.24
  22  -8 -16   -0.75    1.22
  -8  16 -22   -0.24    1.17
 -22  -8  16   -0.08    0.51
  -8 -16  22   -0.56    0.71
  22  16  -8   -0.07    0.28
   8  22 -16    0.88    0.33
  16   8 -22   -0.18    1.48
 -22   8  16   -0.06    1.33
 -22 -16  10    0.00    0.29
 -16 -10  22   -1.52    0.72
 -10  16 -22   -1.22    2.19
 -22 -10  16    0.32    0.45
 -16 -22  10   -0.05    0.32
  10 -22  16    0.31    0.35
  22  16 -10    0.46    0.31
  10  22 -16    0.03    0.30
  10 -16  22    0.32    0.83
  22  10 -16   -0.26    0.50
  16  22 -10    0.11    0.29
  10  16 -22    0.34    0.69
 -12  22 -16    0.30    0.32
 -22 -16  12    0.88    0.37
 -12 -22  16    0.35    0.39
 -16 -12  22   -0.92    0.68
 -16 -22  12    0.31    0.33
 -12 -16  22   -0.99    0.74
  22  16 -12    0.23    0.32
  12  22 -16    0.97    0.39
  16  12 -22   -0.36    0.79
  16 -22  12    0.61    0.21
  22  12 -16    0.34    0.55
  12  16 -22   -0.49    0.79
 -14  22 -16    0.10    0.36
 -22 -16  14    0.45    0.39
 -14 -22  16    0.79    0.45
 -16 -14  22   -0.47    0.59
 -16  22 -14    1.00    0.31
 -22 -14  16    0.64    0.46
 -14 -16  22   -1.04    0.59
  14 -22  16   -0.05    0.31
  14  22 -16    0.62    0.41
  16  14 -22   -0.49    0.57
  16 -22  14    0.30    0.23
  22  14 -16    0.42    0.47
  16  22 -14    0.41    0.35
  14  16 -22    0.23    0.58
  17  -1 -22    0.72    2.65
  17  -1 -22    0.25    1.95
  -1 -22  17   -0.41    0.34
 -17  -1  22    0.25    1.82
  22  -1 -17   -5.04    3.21
  22  -1 -17    0.64    1.83
  -1  17 -22    0.67    0.84
   1  22 -17    0.22    0.27
 -22   1  17    0.56    1.60
 -22   1  17    0.46    1.58
   1 -17  22   -0.43    0.93
  22   1 -17    1.03    2.12
  22   1 -17   -1.14    1.54
   1  17 -22   -0.28    0.76
  17  -3 -22    0.73    1.49
  -3 -22  17    0.93    0.36
 -17  -3  22   -2.27    2.08
 -17  -3  22    1.72    1.83
  22  -3 -17   -4.05    2.81
  22  -3 -17   -2.62    2.01
 -22  -3  17    1.51    1.90
 -22  -3  17    0.36    0.72
  -3 -17  22   -0.83    0.68
  -3 -17  22    0.11    1.99
 -17   3  22   -1.40    1.53
   3 -22  17    0.75    0.35
   3  22 -17    0.92    0.35
  17   3 -22   -2.05    2.56
  17   3 -22   -1.07    1.89
 -22   3  17   -0.88    1.84
 -22   3  17    0.20    1.78
   3 -17  22   -2.53    1.98
   3  17 -22    0.57    0.79
 -17  -5  22   -1.00    1.84
 -17  -5  22    2.73    1.67
  22  -5 -17    0.13    1.72
  -5  17 -22    3.84    3.12
  -5  17 -22    1.16    1.43
 -22  -5  17    0.74    0.70
  -5 -17  22    1.51    0.76
   5 -22  17    4.29    1.02
  17   5 -22    1.66    2.54
  17   5 -22   -0.20    1.87
 -22   5  17    0.25    1.57
 -22   5  17    2.01    1.86
   5 -17  22    0.36    1.39
   5 -17  22    0.11    1.28
  22   5 -17    0.33    0.78
   5  17 -22    0.89    0.85
  -7  22 -17   -0.11    0.33
 -22 -17   7    0.17    0.29
  -7 -22  17    0.46    0.30
  -7  17 -22   -0.20    1.20
  22 -17   7   -0.92    0.68
   7 -22  17    0.11    0.39
  22  17  -7    0.27    0.26
   7  22 -17    0.48    0.30
  17   7 -22    0.03    1.42
 -22   7  17   -0.52    1.18
   7 -17  22   -3.82    2.28
  22   7 -17    0.07    0.61
   7  17 -22   -0.45    0.63
  -9  22 -17    0.56    0.37
 -22 -17   9    0.08    0.25
  -9 -22  17    0.46    0.34
 -17  -9  22   -0.62    1.62
 -17  -9  22   -0.12    0.64
  -9  17 -22   -4.44    2.99
  -9  17 -22   -0.95    0.67
 -22  -9  17   -0.08    0.50
  -9 -17  22    0.46    0.62
   9  22 -17   -0.32    0.29
   9 -17  22    0.20    0.55
   9  17 -22   -0.36    0.69
 -11 -22  17    0.70    0.42
 -17 -11  22   -0.29    1.69
 -17 -11  22    0.22    0.59
 -11  17 -22   -3.17    2.70
 -22 -11  17   -0.29    0.45
 -17 -22  11    0.62    0.35
 -11 -17  22   -0.67    0.71
  11 -22  17   -0.29    0.38
  22  17 -11   -0.40    0.32
  17  11 -22   -0.13    0.74
  22  11 -17   -0.41    0.55
  17  22 -11    0.26    0.31
  11  17 -22    0.26    0.72
 -18   0  22   -2.76    2.07
 -18   0  22    0.47    1.48
   0 -22  18    0.05    0.36
   0  22 -18    0.44    0.33
 -22   0  18    0.30    1.63
 -22   0  18    1.18    1.31
   0 -18  22    1.11    0.70
  22   0 -18   -1.46    2.26
  22   0 -18    0.02    1.54
   0  18 -22   -2.52    2.90
   0  18 -22   -0.92    0.72
  18  -2 -22    1.13    1.41
  -2 -22  18    0.61    0.39
 -18  -2  22   -4.60    2.84
 -18  -2  22    0.45    1.60
  22  -2 -18   -1.56    2.22
  -2 -18  22   -0.37    0.67
   2 -22  18    0.58    0.38
  18   2 -22   -0.12    2.26
  18   2 -22    0.31    1.57
 -22   2  18    0.39    1.42
 -22   2  18   -1.40    1.89
   2 -18  22   -0.28    0.64
  22   2 -18   -0.53    1.29
   2  18 -22    0.08    0.74
  18  -4 -22    3.38    1.63
  -4  18 -22    7.27    1.93
 -18   4  22    2.86    1.55
  18   4 -22    0.21    2.39
  18   4 -22    3.81    1.84
 -22   4  18    6.69    2.13
   4 -18  22    8.92    2.25
 -18  -6  22    1.01    1.88
 -18  -6  22   -0.35    0.92
  22  -6 -18    4.97    3.34
  22  -6 -18   -0.24    0.99
  -6  18 -22   -0.06    0.90
 -22  -6  18   -0.51    0.64
  -6 -18  22   -0.46    0.54
   6  22 -18    2.02    0.57
   6 -18  22    2.19    1.84
  22   6 -18   -0.16    0.74
   6  18 -22   -1.15    0.81
 -22 -18   8   -0.08    0.28
  -8 -22  18    0.19    0.39
 -18  -8  22    0.60    0.67
  -8  18 -22   -0.80    2.12
  -8  18 -22    0.43    0.60
 -22  -8  18    0.42    0.59
  -8 -18  22   -0.60    0.59
  22  18  -8   -0.22    0.30
   8  22 -18    0.42    0.33
  18   8 -22   -2.21    2.81
  18   8 -22    0.26    0.68
 -22   8  18    0.05    0.61
  22   8 -18   -0.46    0.69
   8  18 -22    0.10    0.65
 -10  22 -18   -0.63    0.48
 -22 -18  10    0.30    0.28
 -10 -22  18   -0.21    0.39
 -18 -10  22    0.16    0.54
 -10  18 -22    0.55    2.21
 -22 -10  18   -0.17    0.48
 -18 -22  10   -0.11    0.34
 -10 -18  22   -0.24    0.65
  10 -22  18   -0.01    0.41
  22  18 -10   -0.40    0.29
  10  22 -18   -0.01    0.34
  18  10 -22    1.04    3.13
  18  10 -22   -0.36    0.68
  10 -18  22   -2.02    1.71
  18  22 -10   -0.08    0.30
  19  -1 -22   -3.10    3.09
  19  -1 -22   -0.29    0.94
  -1  22 -19    0.00    0.38
  -1 -22  19   -0.23    0.45
 -19  -1  22   -1.03    1.75
 -19  -1  22    0.08    1.04
  -1  19 -22   -0.81    0.73
 -22  -1  19    0.35    1.72
 -22  -1  19    0.41    0.76
  -1 -19  22    0.40    0.63
 -19   1  22   -0.87    1.76
 -19   1  22    0.37    0.95
   1  22 -19   -0.39    0.38
  19   1 -22    0.10    0.96
  19   1 -22    0.80    2.45
 -22   1  19   -0.56    0.89
 -22   1  19    1.02    1.85
   1 -19  22   -0.40    0.61
   1 -19  22    1.15    1.55
  22   1 -19    0.97    2.30
  22   1 -19   -0.37    1.01
  22  -3 -19   -3.90    2.83
  22  -3 -19    0.32    0.82
 -19   3  22   -0.13    0.65
  19   3 -22    1.13    2.45
  19   3 -22    0.70    0.88
   3  19 -22   -0.15    0.74
  19  -5 -22    0.26    0.66
  -5 -22  19    1.57    0.56
 -19  -5  22    6.18    3.67
 -19  -5  22    0.10    0.60
  22  -5 -19    1.63    2.53
  22  -5 -19    0.44    0.66
 -22  -5  19   -0.17    0.53
  -5 -19  22   -0.78    0.60
   5 -22  19   -0.08    0.37
   5  22 -19    1.59    0.53
  19   5 -22    0.48    2.41
 -22   5  19    0.24    0.63
 -22   5  19   -0.84    1.65
   5 -19  22   -0.18    0.54
  22   5 -19   -0.82    0.68
   5  19 -22    0.57    0.75
  -7  22 -19    0.14    0.47
  -7 -22  19    0.87    0.43
 -19  -7  22    0.21    0.66
  22  -7 -19    0.05    0.52
  -7  19 -22    0.38    0.61
 -22  -7  19   -0.71    0.60
  -7 -19  22    0.48    0.56
   7 -22  19    0.09    0.43
  19   7 -22   -0.12    0.72
 -22   7  19    0.06    0.57
   7 -19  22   -0.49    1.49
  22   7 -19   -0.01    0.77
   7  19 -22    0.02    0.73
  -9  22 -19   -0.17    0.46
 -22 -19   9    0.12    0.30
  -9 -22  19    0.05    0.42
  -9  19 -22    0.77    2.30
 -22  -9  19    0.33    0.45
 -19 -22   9    0.74    0.34
  -9 -19  22   -0.58    0.57
  22  19  -9    0.52    0.33
  19   9 -22    0.14    0.66
  19   9 -22    0.07    3.02
   9 -19  22   -0.91    1.52
  22   9 -19    0.60    0.66
   9  19 -22   -0.28    0.52
  20   0 -22    0.44    2.58
  20   0 -22    0.30    0.67
 -22   0  20    0.78    2.21
  22   0 -20   -0.12    0.69
   0  20 -22   -0.37    0.68
  20  -2 -22    4.27    3.53
  20  -2 -22    0.54    0.72
 -20  -2  22   -2.72    2.36
 -20  -2  22    1.43    0.71
  22  -2 -20   -3.12    2.85
  22  -2 -20   -0.13    0.71
 -22  -2  20    1.03    0.72
 -22  -2  20    0.31    1.91
  -2 -20  22   -0.98    0.67
 -20   2  22    3.62    2.59
 -20   2  22    1.26    0.73
   2 -22  20    0.33    0.42
 -22   2  20   -2.02    2.02
 -22   2  20    0.33    0.60
   2 -20  22    0.84    0.66
  22   2 -20   -0.71    2.48
   2  20 -22    1.96    0.85
  -4  22 -20    1.98    0.70
 -20  -4  22    1.85    2.17
 -20  -4  22    0.29    0.68
  22  -4 -20    0.48    2.48
  22  -4 -20    0.41    0.64
  -4  20 -22   -0.72    0.72
 -22  -4  20    0.15    0.67
  -4 -20  22   -0.23    0.56
 -20   4  22    0.22    0.51
   4 -22  20    0.51    0.52
   4  22 -20    2.71    0.75
  20   4 -22   -1.81    2.66
  20   4 -22    0.32    0.78
 -22   4  20   -0.34    0.60
 -22   4  20    0.87    1.84
   4 -20  22   -0.15    0.53
  22   4 -20   -0.39    0.74
   4  20 -22    0.06    0.67
  20  -6 -22   -0.10    0.72
  -6  22 -20    0.11    0.54
  -6 -22  20    1.02    0.50
  -6  20 -22    0.18    0.60
  -6 -20  22    0.28    0.47
   6 -22  20    0.16    0.39
   6  22 -20    0.88    0.47
  20   6 -22   -0.17    0.87
 -22   6  20   -0.08    0.58
  22   6 -20    0.81    3.05
  22   6 -20   -0.64    0.69
   6  20 -22   -0.26    0.60
  21  -1 -22   12.39    6.87
  21  -1 -22   13.49    3.13
  -1  22 -21   10.33    2.36
 -21  -1  22   -6.37    3.91
 -21  -1  22    9.71    2.37
  22  -1 -21   -7.12    4.58
  22  -1 -21    8.50    2.17
  21   1 -22   -3.70    3.73
 -22   1  21   -6.41    3.97
 -22   1  21    8.84    2.16
  22   1 -21    8.20    4.96
  22   1 -21   10.04    2.43
   1  21 -22   16.85    3.79
  21  -3 -22   -4.77    3.72
  21  -3 -22    0.20    0.94
  -3 -22  21    0.17    0.44
 -21  -3  22    1.88    2.35
 -21  -3  22   -0.42    0.79
 -22  -3  21   -1.83    2.22
 -22  -3  21   -1.05    0.78
  -3 -21  22   -0.32    0.47
 -21   3  22    0.19    0.77
 -21   3  22   -0.54    1.79
   3 -22  21    0.31    0.43
   3  22 -21   -0.19    0.42
  21   3 -22    1.63    2.92
  21   3 -22    0.75    0.91
 -22   3  21   -0.95    1.98
 -22   3  21    0.13    0.77
   3  21 -22    0.36    0.51
  23  -1   0    1.12    0.34
  23   1   0    0.49    0.28
 -23   0  -1    0.92    0.30
  23   0   1    0.96    0.32
 -23   2  -1   -0.20    0.22
 -23  -2   1   -0.02    0.24
  23  -1  -2    0.33    0.29
 -23   1  -2   -0.19    0.20
 -23  -1   2    0.45    0.28
 -23   2   1   -0.07    0.25
  23  -2   1    0.12    0.20
  23   2  -1   -0.47    0.27
 -23   1   2    0.29    0.29
  23  -1   2   -0.09    0.22
  23   1  -2    0.23    0.24
 -23  -3   0   19.97    4.39
  23  -3   0   26.39    5.79
  23   3   0   17.22    3.79
 -23   0   3   25.18    5.54
  23   0  -3   25.81    5.67
  23  -3  -2    1.20    0.45
 -23   3  -2    1.74    0.43
 -23  -3   2    3.25    0.77
  23  -2  -3    1.84    0.54
 -23  -2   3    2.84    0.69
 -23   3   2    2.78    0.69
  23   3  -2    1.59    0.44
 -23   2   3    1.98    0.57
  23   2  -3    1.70    0.47
 -23   4  -1    2.46    0.58
 -23  -4   1    2.15    0.55
  23  -1  -4    4.71    1.10
 -23   4   1    4.41    1.02
  23  -4   1    2.97    0.69
 -23   1   4    3.40    0.88
 -23  -4   3    0.87    0.36
 -23  -3   4    0.42    0.29
 -23   4   3    0.74    0.35
  23  -4   3    0.13    0.18
  23   4  -3    0.36    0.27
 -23   3   4    0.31    0.34
  23   3  -4    0.20    0.26
 -23   5   0    1.90    0.51
  23  -5   0    1.74    0.47
 -23   0   5    2.47    0.67
  23   0  -5    2.10    0.62
 -23   5  -2    0.09    0.18
 -23  -2   5    1.38    0.46
 -23   5   2    0.14    0.29
  23   5  -2    0.32    0.25
  23   2  -5    1.05    0.37
  23  -5  -4    0.27    0.42
 -23   5  -4   -0.29    0.18
 -23  -5   4    0.29    0.31
  23  -4  -5   -0.14    0.41
 -23   5   4   -0.31    0.34
 -23   4   5    0.05    0.37
  23   4  -5   -0.40    0.27
   4   5 -23   -2.43    3.50
 -23   6  -1    3.63    0.85
 -23  -1   6    4.72    1.13
 -23   6   1    4.06    0.94
  23  -6   1    3.84    0.87
 -23   1   6    4.71    1.12
  23   1  -6    6.18    1.44
  23  -6  -3   -0.28    0.38
 -23  -6   3    0.14    0.24
  23  -3  -6    0.35    0.45
  -3  -6  23   -2.25    3.67
 -23   6   3    0.16    0.40
  23  -6   3    0.14    0.16
  23   3  -6    0.64    0.34
   3   6 -23    1.29    2.93
  23  -6  -5    0.08    0.52
 -23  -6   5    0.19    0.30
  -6  -5  23   -1.12    2.59
  23  -5  -6    0.06    0.53
 -23  -5   6   -0.01    0.28
  -5  -6  23   -2.40    2.70
 -23   6   5   -2.50    2.01
  23   6  -5    0.16    0.35
   6   5 -23    1.16    2.66
 -23   5   6    0.03    0.51
 -23   7   0    0.64    0.33
 -23   0   7    0.66    0.43
  23   0  -7    0.62    0.45
  23  -7  -2    0.38    0.39
 -23   7  -2    1.06    0.32
 -23  -7   2    0.80    0.33
  23  -2  -7    1.08    0.54
 -23  -2   7    1.79    0.61
  -2  -7  23   -0.40    3.21
  23  -7   2    0.86    0.28
 -23   2   7    0.48    0.44
  23   2  -7    1.86    0.63
   2   7 -23    2.33    2.44
  23  -7  -4    0.46    0.51
 -23   7  -4    2.34    0.55
 -23  -7   4    1.53    0.45
  -7  -4  23    0.44    2.51
  23  -4  -7    1.29    0.63
 -23   7   4    4.11    2.56
  23  -7   4    1.80    0.44
  23   7  -4    2.62    0.66
   7   4 -23    2.03    2.58
 -23  -7   6    4.67    1.08
  -7  -6  23    1.91    2.05
  -7  -6  23   -1.63    2.64
 -23  -6   7    6.83    1.55
  -6  -7  23    0.12    1.86
  -6  -7  23   -0.57    2.56
  23   7  -6    5.26    1.21
   7   6 -23    3.56    3.68
  23   6  -7    7.04    1.60
   6   7 -23    0.86    3.28
  23  -8  -1    0.07    0.37
 -23   8  -1    0.48    0.32
  23  -1  -8   -0.01    0.48
 -23  -1   8    0.40    0.46
  -1  -8  23   -1.54    2.40
 -23   1   8   -0.23    0.46
  23   1  -8    0.28    0.42
   1   8 -23    0.98    1.96
  23  -8  -3    0.58    0.54
 -23   8  -3    2.72    0.63
 -23  -8   3    2.08    0.54
  -8  -3  23    3.27    2.66
  23  -3  -8    0.55    0.62
 -23   8   3    1.12    0.60
  23  -8   3    2.84    0.66
  23   8  -3    1.16    0.40
   8   3 -23    3.71    2.62
 -23   3   8    0.38    0.59
   3   8 -23    2.18    3.38
   3   8 -23    2.73    2.48
  23  -8  -5   12.29    2.95
 -23  -8   5   15.57    3.44
  -8  -5  23    5.51    3.04
  -5  -8  23    3.34    2.50
  23  -8   5   13.38    2.94
  23   8  -5   14.10    3.12
   8   5 -23   11.31    6.60
   5   8 -23   -1.29    3.48
  23  -8  -7   -2.93    1.98
  23  -8  -7    4.20    1.95
 -23  -8   7    0.32    0.28
  23  -7  -8    0.22    1.37
  23  -7  -8   -1.01    1.61
 -23  -7   8    2.12    0.58
  -7  -8  23   -3.57    2.58
 -23   8   7    3.29    2.60
  23   8  -7    0.31    0.28
   8   7 -23   -1.53    2.34
 -23   7   8    0.61    1.47
 -23   7   8   -2.22    2.05
  23   7  -8    1.64    0.48
   7   8 -23    0.38    3.04
   7   8 -23    0.65    2.16
  23  -9   0    0.12    0.33
 -23   0   9    0.52    0.51
   0  -9  23   -0.26    1.82
  23   0  -9    0.26    0.56
 -23   9  -2    0.61    0.35
  -9  -2  23   -0.17    2.36
  23  -2  -9   -0.39    0.60
  -2   9 -23   -0.54    1.57
 -23  -2   9    0.25    0.50
  -2  -9  23   -1.89    2.61
 -23   9   2   -1.41    0.64
  23  -9   2   -0.23    0.33
   9   2 -23   -1.71    2.33
 -23   2   9    0.97    0.63
   2   9 -23    1.96    3.86
   2   9 -23    0.65    1.84
 -23   9  -4    1.75    0.44
  23  -4  -9    0.08    0.70
  -4  -9  23    3.02    2.30
  -4  -9  23   -1.71    2.43
 -23   9   4    1.03    1.64
 -23   9   4    3.13    1.41
  23  -9   4    1.90    0.45
  23   9  -4    0.62    0.34
   9   4 -23    1.45    2.55
 -23   4   9    0.80    0.96
  23  -9  -6  360.05  176.61
 -23   9  -6    0.54    0.22
 -23  -9   6    1.19    0.42
  -9  -6  23    0.82    1.79
  -9  -6  23   -1.49    2.26
  23  -6  -9   -0.54    1.56
  23  -6  -9   -0.15    1.37
 -23  -6   9    1.23    0.48
  -6  -9  23   -3.36    2.66
  -6  -9  23   -0.54    1.82
 -23   9   6   23.67   11.82
 -23   9   6    3.04    1.85
  23   9  -6    1.61    0.47
 -23   6   9    2.45    2.29
   6   9 -23    0.87    2.69
   6   9 -23    1.00    1.99
  23  -9  -8    2.38    1.74
  23  -9  -8    0.26    1.93
 -23  -9   8   -0.27    0.27
  -9  -8  23    0.17    2.03
  -9  -8  23    0.19    2.98
  23  -8  -9    0.35    2.07
  23  -8  -9    0.86    1.43
 -23  -8   9    0.01    0.33
  -8  -9  23   -1.22    2.85
  -8  -9  23    0.09    1.89
 -23   9   8   -1.02    1.64
  23   9  -8    0.22    0.31
   9   8 -23    2.12    2.75
   9   8 -23   -1.98    2.93
 -23   8   9   -1.61    2.15
  23   8  -9    0.41    0.32
   8   9 -23   -2.67    3.11
  23  -1 -10    0.43    0.63
 -23  -1  10    0.98    0.56
  -1 -10  23    0.53    1.71
  -1 -10  23   -0.72    2.29
  23 -10   1   -0.06    0.32
  10   1 -23   -2.90    2.31
 -23   1  10   -0.24    0.61
   1 -10  23   -0.15    1.44
   1  10 -23   -0.95    3.78
   1  10 -23   -1.02    1.62
  23 -10  -3    0.55    1.23
  23 -10  -3   -2.08    1.27
 -23 -10   3    1.16    0.36
 -10  -3  23    0.59    1.72
  -3  10 -23    0.29    1.34
 -23  -3  10    1.67    0.62
 -23  10   3   -0.32    1.49
 -23  10   3   -0.74    1.28
 -23   3  10    0.47    0.79
  23   3 -10    2.54    0.80
   3  10 -23    0.01    1.49
 -10  -5  23    0.48    1.92
 -10  -5  23   -3.51    2.61
  -5 -10  23    4.10    2.78
  -5 -10  23   -3.45    2.58
 -23  10   5    0.63    1.71
 -23  10   5    5.73    3.20
  10   5 -23   -0.78    3.43
  10   5 -23   -1.12    2.53
 -23   5  10   10.93    5.66
 -23   5  10    2.45    1.44
   5  10 -23    1.97    2.93
   5  10 -23   -1.63    1.93
  23 -10  -7   -0.73    1.37
  23 -10  -7   -2.08    2.07
 -10  -7  23    6.43    3.73
 -10  -7  23   -3.85    3.07
 -23  -7  10    0.86    0.45
  -7 -10  23   -0.10    1.84
 -23  10   7   -0.68    1.99
  23  10  -7    0.27    0.32
  10   7 -23   -2.13    2.96
  10   7 -23    1.94    3.04
 -23   7  10   -0.25    1.80
   7  10 -23    0.54    2.33
  23 -10  -9   -2.07    1.80
  23 -10  -9   -0.75    3.03
 -10  -9  23   -2.31    3.95
  23  -9 -10    2.15    3.54
 -23  -9  10   -0.14    0.33
  -9 -10  23   -1.42    2.00
  -9 -10  23    1.83    3.90
 -23  10   9    0.78    3.07
 -23  10   9   -2.10    1.80
  23  10  -9    0.17    0.29
  10   9 -23   -3.14    3.12
  10   9 -23    2.75    3.82
  23   9 -10   -0.06    0.32
   9  10 -23    3.17    3.15
   9  10 -23    1.80    3.52
  23 -11   0    0.36    0.55
   0 -23  11    0.29    0.19
 -23   0  11    0.25    0.61
   0 -11  23    0.35    1.78
   0 -11  23   -0.10    2.25
   0  11 -23   -1.75    3.84
  23 -11  -2    1.17    1.20
  23 -11  -2    1.23    1.36
 -23  11  -2    0.28    0.43
  -2 -23  11    0.55    0.23
 -11  -2  23    0.46    1.89
  -2  11 -23   -1.12    1.53
 -23  -2  11    0.31    0.53
  -2 -11  23    0.23    2.20
 -23  11   2   -1.99    1.77
  23 -11   2    0.74    0.37
  11   2 -23   -1.40    1.99
 -23   2  11   -0.45    0.74
  23   2 -11    0.32    0.66
   2  11 -23    2.09    3.46
   2  11 -23    0.34    1.65
  23 -11  -4   -0.20    1.11
  23 -11  -4   -1.10    1.52
 -23 -11   4    2.05    0.54
  -4 -23  11    1.97    0.50
 -11  -4  23   -0.17    1.82
 -11  -4  23   -0.18    2.59
[truncated: 322,761 more chars]
